# Supplementary material for: Herbivorous sea urchins (Echinometra mathaei) support resilience on overfished and sedimented tropical reefs
Source: Sci Rep. 2024 Feb 15;14:3829. doi: 10.1038/s41598-024-52222-0 (PMC10869737; doi:10.1038/s41598-024-52222-0)
Supplement: Supplementary file 1 — Supplementary Information 1. [file 41598_2024_52222_MOESM1_ESM.csv]

treatment	Average
Status quo	2.3
Status quo	2.142857143
Status quo	2.3
Status quo	1.5
Status quo	3
Status quo	2.4
Status quo	1.3
Status quo	2.1
Status quo	3
Status quo	2.3
Moderate overfishing no urchins	1.6
Moderate overfishing no urchins	2.8
Moderate overfishing no urchins	2.7
Moderate overfishing no urchins	2.1
Moderate overfishing no urchins	2.6
Moderate overfishing no urchins	2.4
Moderate overfishing no urchins	3
Moderate overfishing no urchins	2.3
Moderate overfishing no urchins	2
Moderate overfishing no urchins	2.3
No herbivory	2.7
No herbivory	2.6
No herbivory	2.5
No herbivory	2.3
No herbivory	2.1
No herbivory	2.9
No herbivory	2.9
No herbivory	1.888888889
No herbivory	2.7
No herbivory	2.9
Severe overfishing full urchins	2.5
Severe overfishing full urchins	1.3
Severe overfishing full urchins	2.1
Severe overfishing full urchins	2
Severe overfishing full urchins	1.7
Severe overfishing full urchins	1.1
Severe overfishing full urchins	2
Severe overfishing full urchins	2.1
Severe overfishing full urchins	2.3
Severe overfishing full urchins	0.2
