# Supplementary material for: Herbivorous sea urchins (Echinometra mathaei) support resilience on overfished and sedimented tropical reefs
Source: Sci Rep. 2024 Feb 15;14:3829. doi: 10.1038/s41598-024-52222-0 (PMC10869737; doi:10.1038/s41598-024-52222-0)
Supplement: Supplementary file 2 — Supplementary Information 2. [file 41598_2024_52222_MOESM2_ESM.csv]

herb_trt	sed_trt	turf_height
Status quo	Sediment	1.8
Status quo	Sediment	1.9
Status quo	Sediment	1
Status quo	Sediment	1
Status quo	Sediment	1.7
Status quo	Sediment	2.3
Status quo	Sediment	1
Status quo	Sediment	1.5
Status quo	Sediment	2.3
Status quo	Sediment	1.2
Moderate overfishing no urchins	Sediment	3.8
Moderate overfishing no urchins	Sediment	5.7
Moderate overfishing no urchins	Sediment	2.9
Moderate overfishing no urchins	Sediment	3.2
Moderate overfishing no urchins	Sediment	2.9
Moderate overfishing no urchins	Sediment	4.2
Moderate overfishing no urchins	Sediment	3.4
Moderate overfishing no urchins	Sediment	5.7
Moderate overfishing no urchins	Sediment	2
Moderate overfishing no urchins	Sediment	1.9
No herbivory	Sediment	7.5
No herbivory	Sediment	4.4
No herbivory	Sediment	3.7
No herbivory	Sediment	4.5
No herbivory	Sediment	5.5
No herbivory	Sediment	6.6
No herbivory	Sediment	7.6
No herbivory	Sediment	6.2
No herbivory	Sediment	3.6
No herbivory	Sediment	3.8
Severe overfishing full urchins	Sediment	1.4
Severe overfishing full urchins	Sediment	1
Severe overfishing full urchins	Sediment	1.6
Severe overfishing full urchins	Sediment	1.7
Severe overfishing full urchins	Sediment	2.2
Severe overfishing full urchins	Sediment	1.2
Severe overfishing full urchins	Sediment	2.1
Severe overfishing full urchins	Sediment	1.9
Severe overfishing full urchins	Sediment	1.9
Severe overfishing full urchins	Sediment	1.4
Status quo	Ambient Sediment	1
Status quo	Ambient Sediment	1.6
Status quo	Ambient Sediment	1.3
Status quo	Ambient Sediment	0.7
Status quo	Ambient Sediment	2.5
Status quo	Ambient Sediment	1.2
Status quo	Ambient Sediment	1.5
Status quo	Ambient Sediment	1.9
Status quo	Ambient Sediment	1.2
Status quo	Ambient Sediment	2.7
Moderate overfishing no urchins	Ambient Sediment	1.7
Moderate overfishing no urchins	Ambient Sediment	2.8
Moderate overfishing no urchins	Ambient Sediment	1.5
Moderate overfishing no urchins	Ambient Sediment	2.9
Moderate overfishing no urchins	Ambient Sediment	1.5
Moderate overfishing no urchins	Ambient Sediment	2.7
Moderate overfishing no urchins	Ambient Sediment	2.4
Moderate overfishing no urchins	Ambient Sediment	2.1
Moderate overfishing no urchins	Ambient Sediment	3.9
Moderate overfishing no urchins	Ambient Sediment	1.9
No herbivory	Ambient Sediment	5.2
No herbivory	Ambient Sediment	7
No herbivory	Ambient Sediment	3.7
No herbivory	Ambient Sediment	6.4
No herbivory	Ambient Sediment	7.3
No herbivory	Ambient Sediment	2.1
No herbivory	Ambient Sediment	6.7
No herbivory	Ambient Sediment	2.8
No herbivory	Ambient Sediment	5.3
No herbivory	Ambient Sediment	5
Severe overfishing full urchins	Ambient Sediment	1
Severe overfishing full urchins	Ambient Sediment	4
Severe overfishing full urchins	Ambient Sediment	1.6
Severe overfishing full urchins	Ambient Sediment	1.1
Severe overfishing full urchins	Ambient Sediment	1.9
Severe overfishing full urchins	Ambient Sediment	1.3
Severe overfishing full urchins	Ambient Sediment	4.1
Severe overfishing full urchins	Ambient Sediment	2.2
Severe overfishing full urchins	Ambient Sediment	2.111111111
Severe overfishing full urchins	Ambient Sediment	2.3
