# Supplementary material for: Herbivorous sea urchins (Echinometra mathaei) support resilience on overfished and sedimented tropical reefs
Source: Sci Rep. 2024 Feb 15;14:3829. doi: 10.1038/s41598-024-52222-0 (PMC10869737; doi:10.1038/s41598-024-52222-0)
Supplement: Supplementary file 3 — Supplementary Information 3. [file 41598_2024_52222_MOESM3_ESM.csv]

Treatment	Surgeon	Parrot
Status quo	2	1
Status quo	1	0
Status quo	4	1
Status quo	3	0
Status quo	1	0
Status quo	13	2
Status quo	6	1
Status quo	2	5
Status quo	2	0
Status quo	0	1
Status quo	2	3
Status quo	10	15
Status quo	6	11
Status quo	12	20
Status quo	8	10
Status quo	3	10
Status quo	0	5
Status quo	6	3
Status quo	0	10
Status quo	3	25
Status quo	0	5
Status quo	1	11
Status quo	9	10
Status quo	5	9
Status quo	4	7
Moderate overfishing no urchins	0	1
Moderate overfishing no urchins	0	0
Moderate overfishing no urchins	1	0
Moderate overfishing no urchins	2	0
Moderate overfishing no urchins	3	0
Moderate overfishing no urchins	0	3
Moderate overfishing no urchins	1	1
Moderate overfishing no urchins	7	0
Moderate overfishing no urchins	0	0
Moderate overfishing no urchins	0	0
Moderate overfishing no urchins	0	0
Moderate overfishing no urchins	1	0
Moderate overfishing no urchins	0	3
Moderate overfishing no urchins	0	1
Moderate overfishing no urchins	3	3
Moderate overfishing no urchins	0	16
Moderate overfishing no urchins	1	19
Moderate overfishing no urchins	3	1
Moderate overfishing no urchins	0	0
Moderate overfishing no urchins	3	5
Moderate overfishing no urchins	1	4
Moderate overfishing no urchins	2	5
Moderate overfishing no urchins	3	1
Moderate overfishing no urchins	2	1
Moderate overfishing no urchins	2	1
Moderate overfishing no urchins	2	1
Moderate overfishing no urchins	3	3
No herbivory	0	0
No herbivory	0	0
No herbivory	0	0
No herbivory	0	0
No herbivory	0	0
No herbivory	0	0
No herbivory	0	0
No herbivory	0	0
No herbivory	0	0
No herbivory	0	0
No herbivory	0	0
No herbivory	0	0
No herbivory	0	0
No herbivory	0	0
No herbivory	0	0
Severe overfishing full urchins	0	0
Severe overfishing full urchins	0	0
Severe overfishing full urchins	0	0
Severe overfishing full urchins	0	0
Severe overfishing full urchins	0	1
Severe overfishing full urchins	1	0
Severe overfishing full urchins	0	0
Severe overfishing full urchins	1	0
Severe overfishing full urchins	0	0
Severe overfishing full urchins	0	0
Severe overfishing full urchins	1	0
Severe overfishing full urchins	0	0
Severe overfishing full urchins	2	3
Severe overfishing full urchins	0	4
Severe overfishing full urchins	1	1
Severe overfishing full urchins	0	0
