# Supplementary material for: Herbivorous sea urchins (Echinometra mathaei) support resilience on overfished and sedimented tropical reefs
Source: Sci Rep. 2024 Feb 15;14:3829. doi: 10.1038/s41598-024-52222-0 (PMC10869737; doi:10.1038/s41598-024-52222-0)
Supplement: Supplementary file 4 — Supplementary Information 4. [file 41598_2024_52222_MOESM4_ESM.csv]

Year	Date	Location	Site	Habitat	Transect	Quadrat	Taxonomy_Substrate_Functional_Group	Percent_Cover
2006	2006-01-14	LTER 1 Backreef Algae Transect 1 Quad 1	LTER 1	Backreef	1	1	Algal Turf	44
2006	2006-01-14	LTER 1 Backreef Algae Transect 1 Quad 1	LTER 1	Backreef	1	1	Amansia rhodantha	0
2006	2006-01-14	LTER 1 Backreef Algae Transect 1 Quad 1	LTER 1	Backreef	1	1	Coral	16
2006	2006-01-14	LTER 1 Backreef Algae Transect 1 Quad 1	LTER 1	Backreef	1	1	Crustose Corallines	0
2006	2006-01-14	LTER 1 Backreef Algae Transect 1 Quad 1	LTER 1	Backreef	1	1	Sand	40
2006	2006-01-14	LTER 1 Backreef Algae Transect 1 Quad 1	LTER 1	Backreef	1	1	Turbinaria ornata	0
2006	2006-01-14	LTER 1 Backreef Algae Transect 1 Quad 10	LTER 1	Backreef	1	10	Algal Turf	52
2006	2006-01-14	LTER 1 Backreef Algae Transect 1 Quad 10	LTER 1	Backreef	1	10	Amansia rhodantha	0
2006	2006-01-14	LTER 1 Backreef Algae Transect 1 Quad 10	LTER 1	Backreef	1	10	Coral	40
2006	2006-01-14	LTER 1 Backreef Algae Transect 1 Quad 10	LTER 1	Backreef	1	10	Crustose Corallines	0
2006	2006-01-14	LTER 1 Backreef Algae Transect 1 Quad 10	LTER 1	Backreef	1	10	Sand	8
2006	2006-01-14	LTER 1 Backreef Algae Transect 1 Quad 10	LTER 1	Backreef	1	10	Turbinaria ornata	0
2006	2006-01-14	LTER 1 Backreef Algae Transect 1 Quad 2	LTER 1	Backreef	1	2	Algal Turf	8
2006	2006-01-14	LTER 1 Backreef Algae Transect 1 Quad 2	LTER 1	Backreef	1	2	Amansia rhodantha	0
2006	2006-01-14	LTER 1 Backreef Algae Transect 1 Quad 2	LTER 1	Backreef	1	2	Coral	40
2006	2006-01-14	LTER 1 Backreef Algae Transect 1 Quad 2	LTER 1	Backreef	1	2	Crustose Corallines	0
2006	2006-01-14	LTER 1 Backreef Algae Transect 1 Quad 2	LTER 1	Backreef	1	2	Sand	52
2006	2006-01-14	LTER 1 Backreef Algae Transect 1 Quad 2	LTER 1	Backreef	1	2	Turbinaria ornata	0
2006	2006-01-14	LTER 1 Backreef Algae Transect 1 Quad 3	LTER 1	Backreef	1	3	Algal Turf	32
2006	2006-01-14	LTER 1 Backreef Algae Transect 1 Quad 3	LTER 1	Backreef	1	3	Amansia rhodantha	0
2006	2006-01-14	LTER 1 Backreef Algae Transect 1 Quad 3	LTER 1	Backreef	1	3	Coral	40
2006	2006-01-14	LTER 1 Backreef Algae Transect 1 Quad 3	LTER 1	Backreef	1	3	Crustose Corallines	0
2006	2006-01-14	LTER 1 Backreef Algae Transect 1 Quad 3	LTER 1	Backreef	1	3	Sand	28
2006	2006-01-14	LTER 1 Backreef Algae Transect 1 Quad 3	LTER 1	Backreef	1	3	Turbinaria ornata	0
2006	2006-01-14	LTER 1 Backreef Algae Transect 1 Quad 4	LTER 1	Backreef	1	4	Algal Turf	28
2006	2006-01-14	LTER 1 Backreef Algae Transect 1 Quad 4	LTER 1	Backreef	1	4	Amansia rhodantha	0
2006	2006-01-14	LTER 1 Backreef Algae Transect 1 Quad 4	LTER 1	Backreef	1	4	Coral	16
2006	2006-01-14	LTER 1 Backreef Algae Transect 1 Quad 4	LTER 1	Backreef	1	4	Crustose Corallines	0
2006	2006-01-14	LTER 1 Backreef Algae Transect 1 Quad 4	LTER 1	Backreef	1	4	Sand	52
2006	2006-01-14	LTER 1 Backreef Algae Transect 1 Quad 4	LTER 1	Backreef	1	4	Turbinaria ornata	4
2006	2006-01-14	LTER 1 Backreef Algae Transect 1 Quad 5	LTER 1	Backreef	1	5	Algal Turf	8
2006	2006-01-14	LTER 1 Backreef Algae Transect 1 Quad 5	LTER 1	Backreef	1	5	Amansia rhodantha	0
2006	2006-01-14	LTER 1 Backreef Algae Transect 1 Quad 5	LTER 1	Backreef	1	5	Coral	88
2006	2006-01-14	LTER 1 Backreef Algae Transect 1 Quad 5	LTER 1	Backreef	1	5	Crustose Corallines	0
2006	2006-01-14	LTER 1 Backreef Algae Transect 1 Quad 5	LTER 1	Backreef	1	5	Sand	4
2006	2006-01-14	LTER 1 Backreef Algae Transect 1 Quad 5	LTER 1	Backreef	1	5	Turbinaria ornata	0
2006	2006-01-14	LTER 1 Backreef Algae Transect 1 Quad 6	LTER 1	Backreef	1	6	Algal Turf	64
2006	2006-01-14	LTER 1 Backreef Algae Transect 1 Quad 6	LTER 1	Backreef	1	6	Amansia rhodantha	0
2006	2006-01-14	LTER 1 Backreef Algae Transect 1 Quad 6	LTER 1	Backreef	1	6	Coral	24
2006	2006-01-14	LTER 1 Backreef Algae Transect 1 Quad 6	LTER 1	Backreef	1	6	Crustose Corallines	0
2006	2006-01-14	LTER 1 Backreef Algae Transect 1 Quad 6	LTER 1	Backreef	1	6	Sand	8
2006	2006-01-14	LTER 1 Backreef Algae Transect 1 Quad 6	LTER 1	Backreef	1	6	Turbinaria ornata	4
2006	2006-01-14	LTER 1 Backreef Algae Transect 1 Quad 7	LTER 1	Backreef	1	7	Algal Turf	36
2006	2006-01-14	LTER 1 Backreef Algae Transect 1 Quad 7	LTER 1	Backreef	1	7	Amansia rhodantha	0
2006	2006-01-14	LTER 1 Backreef Algae Transect 1 Quad 7	LTER 1	Backreef	1	7	Coral	44
2006	2006-01-14	LTER 1 Backreef Algae Transect 1 Quad 7	LTER 1	Backreef	1	7	Crustose Corallines	0
2006	2006-01-14	LTER 1 Backreef Algae Transect 1 Quad 7	LTER 1	Backreef	1	7	Sand	12
2006	2006-01-14	LTER 1 Backreef Algae Transect 1 Quad 7	LTER 1	Backreef	1	7	Turbinaria ornata	8
2006	2006-01-14	LTER 1 Backreef Algae Transect 1 Quad 8	LTER 1	Backreef	1	8	Algal Turf	80
2006	2006-01-14	LTER 1 Backreef Algae Transect 1 Quad 8	LTER 1	Backreef	1	8	Amansia rhodantha	0
2006	2006-01-14	LTER 1 Backreef Algae Transect 1 Quad 8	LTER 1	Backreef	1	8	Coral	16
2006	2006-01-14	LTER 1 Backreef Algae Transect 1 Quad 8	LTER 1	Backreef	1	8	Crustose Corallines	0
2006	2006-01-14	LTER 1 Backreef Algae Transect 1 Quad 8	LTER 1	Backreef	1	8	Sand	0
2006	2006-01-14	LTER 1 Backreef Algae Transect 1 Quad 8	LTER 1	Backreef	1	8	Turbinaria ornata	4
2006	2006-01-14	LTER 1 Backreef Algae Transect 1 Quad 9	LTER 1	Backreef	1	9	Algal Turf	76
2006	2006-01-14	LTER 1 Backreef Algae Transect 1 Quad 9	LTER 1	Backreef	1	9	Amansia rhodantha	0
2006	2006-01-14	LTER 1 Backreef Algae Transect 1 Quad 9	LTER 1	Backreef	1	9	Coral	8
2006	2006-01-14	LTER 1 Backreef Algae Transect 1 Quad 9	LTER 1	Backreef	1	9	Crustose Corallines	4
2006	2006-01-14	LTER 1 Backreef Algae Transect 1 Quad 9	LTER 1	Backreef	1	9	Sand	12
2006	2006-01-14	LTER 1 Backreef Algae Transect 1 Quad 9	LTER 1	Backreef	1	9	Turbinaria ornata	0
2006	2006-01-14	LTER 1 Backreef Algae Transect 2 Quad 1	LTER 1	Backreef	2	1	Algal Turf	36
2006	2006-01-14	LTER 1 Backreef Algae Transect 2 Quad 1	LTER 1	Backreef	2	1	Amansia rhodantha	0
2006	2006-01-14	LTER 1 Backreef Algae Transect 2 Quad 1	LTER 1	Backreef	2	1	Coral	16
2006	2006-01-14	LTER 1 Backreef Algae Transect 2 Quad 1	LTER 1	Backreef	2	1	Crustose Corallines	0
2006	2006-01-14	LTER 1 Backreef Algae Transect 2 Quad 1	LTER 1	Backreef	2	1	Sand	40
2006	2006-01-14	LTER 1 Backreef Algae Transect 2 Quad 1	LTER 1	Backreef	2	1	Turbinaria ornata	8
2006	2006-01-14	LTER 1 Backreef Algae Transect 2 Quad 10	LTER 1	Backreef	2	10	Algal Turf	48
2006	2006-01-14	LTER 1 Backreef Algae Transect 2 Quad 10	LTER 1	Backreef	2	10	Amansia rhodantha	0
2006	2006-01-14	LTER 1 Backreef Algae Transect 2 Quad 10	LTER 1	Backreef	2	10	Coral	40
2006	2006-01-14	LTER 1 Backreef Algae Transect 2 Quad 10	LTER 1	Backreef	2	10	Crustose Corallines	0
2006	2006-01-14	LTER 1 Backreef Algae Transect 2 Quad 10	LTER 1	Backreef	2	10	Sand	12
2006	2006-01-14	LTER 1 Backreef Algae Transect 2 Quad 10	LTER 1	Backreef	2	10	Turbinaria ornata	0
2006	2006-01-14	LTER 1 Backreef Algae Transect 2 Quad 2	LTER 1	Backreef	2	2	Algal Turf	56
2006	2006-01-14	LTER 1 Backreef Algae Transect 2 Quad 2	LTER 1	Backreef	2	2	Amansia rhodantha	0
2006	2006-01-14	LTER 1 Backreef Algae Transect 2 Quad 2	LTER 1	Backreef	2	2	Coral	44
2006	2006-01-14	LTER 1 Backreef Algae Transect 2 Quad 2	LTER 1	Backreef	2	2	Crustose Corallines	0
2006	2006-01-14	LTER 1 Backreef Algae Transect 2 Quad 2	LTER 1	Backreef	2	2	Sand	0
2006	2006-01-14	LTER 1 Backreef Algae Transect 2 Quad 2	LTER 1	Backreef	2	2	Turbinaria ornata	0
2006	2006-01-14	LTER 1 Backreef Algae Transect 2 Quad 3	LTER 1	Backreef	2	3	Algal Turf	52
2006	2006-01-14	LTER 1 Backreef Algae Transect 2 Quad 3	LTER 1	Backreef	2	3	Amansia rhodantha	0
2006	2006-01-14	LTER 1 Backreef Algae Transect 2 Quad 3	LTER 1	Backreef	2	3	Coral	48
2006	2006-01-14	LTER 1 Backreef Algae Transect 2 Quad 3	LTER 1	Backreef	2	3	Crustose Corallines	0
2006	2006-01-14	LTER 1 Backreef Algae Transect 2 Quad 3	LTER 1	Backreef	2	3	Sand	0
2006	2006-01-14	LTER 1 Backreef Algae Transect 2 Quad 3	LTER 1	Backreef	2	3	Turbinaria ornata	0
2006	2006-01-14	LTER 1 Backreef Algae Transect 2 Quad 4	LTER 1	Backreef	2	4	Algal Turf	56
2006	2006-01-14	LTER 1 Backreef Algae Transect 2 Quad 4	LTER 1	Backreef	2	4	Amansia rhodantha	0
2006	2006-01-14	LTER 1 Backreef Algae Transect 2 Quad 4	LTER 1	Backreef	2	4	Coral	40
2006	2006-01-14	LTER 1 Backreef Algae Transect 2 Quad 4	LTER 1	Backreef	2	4	Crustose Corallines	0
2006	2006-01-14	LTER 1 Backreef Algae Transect 2 Quad 4	LTER 1	Backreef	2	4	Sand	0
2006	2006-01-14	LTER 1 Backreef Algae Transect 2 Quad 4	LTER 1	Backreef	2	4	Turbinaria ornata	4
2006	2006-01-14	LTER 1 Backreef Algae Transect 2 Quad 5	LTER 1	Backreef	2	5	Algal Turf	88
2006	2006-01-14	LTER 1 Backreef Algae Transect 2 Quad 5	LTER 1	Backreef	2	5	Amansia rhodantha	0
2006	2006-01-14	LTER 1 Backreef Algae Transect 2 Quad 5	LTER 1	Backreef	2	5	Coral	12
2006	2006-01-14	LTER 1 Backreef Algae Transect 2 Quad 5	LTER 1	Backreef	2	5	Crustose Corallines	0
2006	2006-01-14	LTER 1 Backreef Algae Transect 2 Quad 5	LTER 1	Backreef	2	5	Sand	0
2006	2006-01-14	LTER 1 Backreef Algae Transect 2 Quad 5	LTER 1	Backreef	2	5	Turbinaria ornata	0
2006	2006-01-14	LTER 1 Backreef Algae Transect 2 Quad 6	LTER 1	Backreef	2	6	Algal Turf	60
2006	2006-01-14	LTER 1 Backreef Algae Transect 2 Quad 6	LTER 1	Backreef	2	6	Amansia rhodantha	0
2006	2006-01-14	LTER 1 Backreef Algae Transect 2 Quad 6	LTER 1	Backreef	2	6	Coral	40
2006	2006-01-14	LTER 1 Backreef Algae Transect 2 Quad 6	LTER 1	Backreef	2	6	Crustose Corallines	0
2006	2006-01-14	LTER 1 Backreef Algae Transect 2 Quad 6	LTER 1	Backreef	2	6	Sand	0
2006	2006-01-14	LTER 1 Backreef Algae Transect 2 Quad 6	LTER 1	Backreef	2	6	Turbinaria ornata	0
2006	2006-01-14	LTER 1 Backreef Algae Transect 2 Quad 7	LTER 1	Backreef	2	7	Algal Turf	32
2006	2006-01-14	LTER 1 Backreef Algae Transect 2 Quad 7	LTER 1	Backreef	2	7	Amansia rhodantha	0
2006	2006-01-14	LTER 1 Backreef Algae Transect 2 Quad 7	LTER 1	Backreef	2	7	Coral	64
2006	2006-01-14	LTER 1 Backreef Algae Transect 2 Quad 7	LTER 1	Backreef	2	7	Crustose Corallines	0
2006	2006-01-14	LTER 1 Backreef Algae Transect 2 Quad 7	LTER 1	Backreef	2	7	Sand	0
2006	2006-01-14	LTER 1 Backreef Algae Transect 2 Quad 7	LTER 1	Backreef	2	7	Turbinaria ornata	4
2006	2006-01-14	LTER 1 Backreef Algae Transect 2 Quad 8	LTER 1	Backreef	2	8	Algal Turf	52
2006	2006-01-14	LTER 1 Backreef Algae Transect 2 Quad 8	LTER 1	Backreef	2	8	Amansia rhodantha	0
2006	2006-01-14	LTER 1 Backreef Algae Transect 2 Quad 8	LTER 1	Backreef	2	8	Coral	44
2006	2006-01-14	LTER 1 Backreef Algae Transect 2 Quad 8	LTER 1	Backreef	2	8	Crustose Corallines	0
2006	2006-01-14	LTER 1 Backreef Algae Transect 2 Quad 8	LTER 1	Backreef	2	8	Sand	0
2006	2006-01-14	LTER 1 Backreef Algae Transect 2 Quad 8	LTER 1	Backreef	2	8	Turbinaria ornata	4
2006	2006-01-14	LTER 1 Backreef Algae Transect 2 Quad 9	LTER 1	Backreef	2	9	Algal Turf	52
2006	2006-01-14	LTER 1 Backreef Algae Transect 2 Quad 9	LTER 1	Backreef	2	9	Amansia rhodantha	0
2006	2006-01-14	LTER 1 Backreef Algae Transect 2 Quad 9	LTER 1	Backreef	2	9	Coral	20
2006	2006-01-14	LTER 1 Backreef Algae Transect 2 Quad 9	LTER 1	Backreef	2	9	Crustose Corallines	0
2006	2006-01-14	LTER 1 Backreef Algae Transect 2 Quad 9	LTER 1	Backreef	2	9	Sand	0
2006	2006-01-14	LTER 1 Backreef Algae Transect 2 Quad 9	LTER 1	Backreef	2	9	Turbinaria ornata	28
2006	2006-01-14	LTER 1 Backreef Algae Transect 3 Quad 1	LTER 1	Backreef	3	1	Algal Turf	28
2006	2006-01-14	LTER 1 Backreef Algae Transect 3 Quad 1	LTER 1	Backreef	3	1	Amansia rhodantha	0
2006	2006-01-14	LTER 1 Backreef Algae Transect 3 Quad 1	LTER 1	Backreef	3	1	Coral	52
2006	2006-01-14	LTER 1 Backreef Algae Transect 3 Quad 1	LTER 1	Backreef	3	1	Crustose Corallines	8
2006	2006-01-14	LTER 1 Backreef Algae Transect 3 Quad 1	LTER 1	Backreef	3	1	Sand	12
2006	2006-01-14	LTER 1 Backreef Algae Transect 3 Quad 1	LTER 1	Backreef	3	1	Turbinaria ornata	0
2006	2006-01-14	LTER 1 Backreef Algae Transect 3 Quad 10	LTER 1	Backreef	3	10	Algal Turf	52
2006	2006-01-14	LTER 1 Backreef Algae Transect 3 Quad 10	LTER 1	Backreef	3	10	Amansia rhodantha	0
2006	2006-01-14	LTER 1 Backreef Algae Transect 3 Quad 10	LTER 1	Backreef	3	10	Coral	8
2006	2006-01-14	LTER 1 Backreef Algae Transect 3 Quad 10	LTER 1	Backreef	3	10	Crustose Corallines	12
2006	2006-01-14	LTER 1 Backreef Algae Transect 3 Quad 10	LTER 1	Backreef	3	10	Sand	0
2006	2006-01-14	LTER 1 Backreef Algae Transect 3 Quad 10	LTER 1	Backreef	3	10	Turbinaria ornata	28
2006	2006-01-14	LTER 1 Backreef Algae Transect 3 Quad 2	LTER 1	Backreef	3	2	Algal Turf	24
2006	2006-01-14	LTER 1 Backreef Algae Transect 3 Quad 2	LTER 1	Backreef	3	2	Amansia rhodantha	0
2006	2006-01-14	LTER 1 Backreef Algae Transect 3 Quad 2	LTER 1	Backreef	3	2	Coral	4
2006	2006-01-14	LTER 1 Backreef Algae Transect 3 Quad 2	LTER 1	Backreef	3	2	Crustose Corallines	0
2006	2006-01-14	LTER 1 Backreef Algae Transect 3 Quad 2	LTER 1	Backreef	3	2	Sand	68
2006	2006-01-14	LTER 1 Backreef Algae Transect 3 Quad 2	LTER 1	Backreef	3	2	Turbinaria ornata	4
2006	2006-01-14	LTER 1 Backreef Algae Transect 3 Quad 3	LTER 1	Backreef	3	3	Algal Turf	36
2006	2006-01-14	LTER 1 Backreef Algae Transect 3 Quad 3	LTER 1	Backreef	3	3	Amansia rhodantha	0
2006	2006-01-14	LTER 1 Backreef Algae Transect 3 Quad 3	LTER 1	Backreef	3	3	Coral	32
2006	2006-01-14	LTER 1 Backreef Algae Transect 3 Quad 3	LTER 1	Backreef	3	3	Crustose Corallines	0
2006	2006-01-14	LTER 1 Backreef Algae Transect 3 Quad 3	LTER 1	Backreef	3	3	Sand	32
2006	2006-01-14	LTER 1 Backreef Algae Transect 3 Quad 3	LTER 1	Backreef	3	3	Turbinaria ornata	0
2006	2006-01-14	LTER 1 Backreef Algae Transect 3 Quad 4	LTER 1	Backreef	3	4	Algal Turf	36
2006	2006-01-14	LTER 1 Backreef Algae Transect 3 Quad 4	LTER 1	Backreef	3	4	Amansia rhodantha	0
2006	2006-01-14	LTER 1 Backreef Algae Transect 3 Quad 4	LTER 1	Backreef	3	4	Coral	64
2006	2006-01-14	LTER 1 Backreef Algae Transect 3 Quad 4	LTER 1	Backreef	3	4	Crustose Corallines	0
2006	2006-01-14	LTER 1 Backreef Algae Transect 3 Quad 4	LTER 1	Backreef	3	4	Sand	0
2006	2006-01-14	LTER 1 Backreef Algae Transect 3 Quad 4	LTER 1	Backreef	3	4	Turbinaria ornata	0
2006	2006-01-14	LTER 1 Backreef Algae Transect 3 Quad 5	LTER 1	Backreef	3	5	Algal Turf	20
2006	2006-01-14	LTER 1 Backreef Algae Transect 3 Quad 5	LTER 1	Backreef	3	5	Amansia rhodantha	0
2006	2006-01-14	LTER 1 Backreef Algae Transect 3 Quad 5	LTER 1	Backreef	3	5	Coral	72
2006	2006-01-14	LTER 1 Backreef Algae Transect 3 Quad 5	LTER 1	Backreef	3	5	Crustose Corallines	0
2006	2006-01-14	LTER 1 Backreef Algae Transect 3 Quad 5	LTER 1	Backreef	3	5	Sand	4
2006	2006-01-14	LTER 1 Backreef Algae Transect 3 Quad 5	LTER 1	Backreef	3	5	Turbinaria ornata	4
2006	2006-01-14	LTER 1 Backreef Algae Transect 3 Quad 6	LTER 1	Backreef	3	6	Algal Turf	28
2006	2006-01-14	LTER 1 Backreef Algae Transect 3 Quad 6	LTER 1	Backreef	3	6	Amansia rhodantha	0
2006	2006-01-14	LTER 1 Backreef Algae Transect 3 Quad 6	LTER 1	Backreef	3	6	Coral	36
2006	2006-01-14	LTER 1 Backreef Algae Transect 3 Quad 6	LTER 1	Backreef	3	6	Crustose Corallines	0
2006	2006-01-14	LTER 1 Backreef Algae Transect 3 Quad 6	LTER 1	Backreef	3	6	Sand	0
2006	2006-01-14	LTER 1 Backreef Algae Transect 3 Quad 6	LTER 1	Backreef	3	6	Turbinaria ornata	36
2006	2006-01-14	LTER 1 Backreef Algae Transect 3 Quad 7	LTER 1	Backreef	3	7	Algal Turf	40
2006	2006-01-14	LTER 1 Backreef Algae Transect 3 Quad 7	LTER 1	Backreef	3	7	Amansia rhodantha	0
2006	2006-01-14	LTER 1 Backreef Algae Transect 3 Quad 7	LTER 1	Backreef	3	7	Coral	20
2006	2006-01-14	LTER 1 Backreef Algae Transect 3 Quad 7	LTER 1	Backreef	3	7	Crustose Corallines	0
2006	2006-01-14	LTER 1 Backreef Algae Transect 3 Quad 7	LTER 1	Backreef	3	7	Sand	0
2006	2006-01-14	LTER 1 Backreef Algae Transect 3 Quad 7	LTER 1	Backreef	3	7	Turbinaria ornata	40
2006	2006-01-14	LTER 1 Backreef Algae Transect 3 Quad 8	LTER 1	Backreef	3	8	Algal Turf	56
2006	2006-01-14	LTER 1 Backreef Algae Transect 3 Quad 8	LTER 1	Backreef	3	8	Amansia rhodantha	0
2006	2006-01-14	LTER 1 Backreef Algae Transect 3 Quad 8	LTER 1	Backreef	3	8	Coral	20
2006	2006-01-14	LTER 1 Backreef Algae Transect 3 Quad 8	LTER 1	Backreef	3	8	Crustose Corallines	4
2006	2006-01-14	LTER 1 Backreef Algae Transect 3 Quad 8	LTER 1	Backreef	3	8	Sand	0
2006	2006-01-14	LTER 1 Backreef Algae Transect 3 Quad 8	LTER 1	Backreef	3	8	Turbinaria ornata	20
2006	2006-01-14	LTER 1 Backreef Algae Transect 3 Quad 9	LTER 1	Backreef	3	9	Algal Turf	44
2006	2006-01-14	LTER 1 Backreef Algae Transect 3 Quad 9	LTER 1	Backreef	3	9	Amansia rhodantha	0
2006	2006-01-14	LTER 1 Backreef Algae Transect 3 Quad 9	LTER 1	Backreef	3	9	Coral	32
2006	2006-01-14	LTER 1 Backreef Algae Transect 3 Quad 9	LTER 1	Backreef	3	9	Crustose Corallines	20
2006	2006-01-14	LTER 1 Backreef Algae Transect 3 Quad 9	LTER 1	Backreef	3	9	Sand	0
2006	2006-01-14	LTER 1 Backreef Algae Transect 3 Quad 9	LTER 1	Backreef	3	9	Turbinaria ornata	4
2006	2006-01-14	LTER 1 Backreef Algae Transect 4 Quad 1	LTER 1	Backreef	4	1	Algal Turf	80
2006	2006-01-14	LTER 1 Backreef Algae Transect 4 Quad 1	LTER 1	Backreef	4	1	Amansia rhodantha	0
2006	2006-01-14	LTER 1 Backreef Algae Transect 4 Quad 1	LTER 1	Backreef	4	1	Coral	4
2006	2006-01-14	LTER 1 Backreef Algae Transect 4 Quad 1	LTER 1	Backreef	4	1	Crustose Corallines	12
2006	2006-01-14	LTER 1 Backreef Algae Transect 4 Quad 1	LTER 1	Backreef	4	1	Sand	0
2006	2006-01-14	LTER 1 Backreef Algae Transect 4 Quad 1	LTER 1	Backreef	4	1	Turbinaria ornata	4
2006	2006-01-14	LTER 1 Backreef Algae Transect 4 Quad 10	LTER 1	Backreef	4	10	Algal Turf	48
2006	2006-01-14	LTER 1 Backreef Algae Transect 4 Quad 10	LTER 1	Backreef	4	10	Amansia rhodantha	4
2006	2006-01-14	LTER 1 Backreef Algae Transect 4 Quad 10	LTER 1	Backreef	4	10	Coral	48
2006	2006-01-14	LTER 1 Backreef Algae Transect 4 Quad 10	LTER 1	Backreef	4	10	Crustose Corallines	0
2006	2006-01-14	LTER 1 Backreef Algae Transect 4 Quad 10	LTER 1	Backreef	4	10	Sand	0
2006	2006-01-14	LTER 1 Backreef Algae Transect 4 Quad 10	LTER 1	Backreef	4	10	Turbinaria ornata	0
2006	2006-01-14	LTER 1 Backreef Algae Transect 4 Quad 2	LTER 1	Backreef	4	2	Algal Turf	68
2006	2006-01-14	LTER 1 Backreef Algae Transect 4 Quad 2	LTER 1	Backreef	4	2	Amansia rhodantha	0
2006	2006-01-14	LTER 1 Backreef Algae Transect 4 Quad 2	LTER 1	Backreef	4	2	Coral	4
2006	2006-01-14	LTER 1 Backreef Algae Transect 4 Quad 2	LTER 1	Backreef	4	2	Crustose Corallines	0
2006	2006-01-14	LTER 1 Backreef Algae Transect 4 Quad 2	LTER 1	Backreef	4	2	Sand	20
2006	2006-01-14	LTER 1 Backreef Algae Transect 4 Quad 2	LTER 1	Backreef	4	2	Turbinaria ornata	8
2006	2006-01-14	LTER 1 Backreef Algae Transect 4 Quad 3	LTER 1	Backreef	4	3	Algal Turf	36
2006	2006-01-14	LTER 1 Backreef Algae Transect 4 Quad 3	LTER 1	Backreef	4	3	Amansia rhodantha	0
2006	2006-01-14	LTER 1 Backreef Algae Transect 4 Quad 3	LTER 1	Backreef	4	3	Coral	60
2006	2006-01-14	LTER 1 Backreef Algae Transect 4 Quad 3	LTER 1	Backreef	4	3	Crustose Corallines	0
2006	2006-01-14	LTER 1 Backreef Algae Transect 4 Quad 3	LTER 1	Backreef	4	3	Sand	0
2006	2006-01-14	LTER 1 Backreef Algae Transect 4 Quad 3	LTER 1	Backreef	4	3	Turbinaria ornata	4
2006	2006-01-14	LTER 1 Backreef Algae Transect 4 Quad 4	LTER 1	Backreef	4	4	Algal Turf	60
2006	2006-01-14	LTER 1 Backreef Algae Transect 4 Quad 4	LTER 1	Backreef	4	4	Amansia rhodantha	0
2006	2006-01-14	LTER 1 Backreef Algae Transect 4 Quad 4	LTER 1	Backreef	4	4	Coral	16
2006	2006-01-14	LTER 1 Backreef Algae Transect 4 Quad 4	LTER 1	Backreef	4	4	Crustose Corallines	0
2006	2006-01-14	LTER 1 Backreef Algae Transect 4 Quad 4	LTER 1	Backreef	4	4	Sand	0
2006	2006-01-14	LTER 1 Backreef Algae Transect 4 Quad 4	LTER 1	Backreef	4	4	Turbinaria ornata	24
2006	2006-01-14	LTER 1 Backreef Algae Transect 4 Quad 5	LTER 1	Backreef	4	5	Algal Turf	4
2006	2006-01-14	LTER 1 Backreef Algae Transect 4 Quad 5	LTER 1	Backreef	4	5	Amansia rhodantha	0
2006	2006-01-14	LTER 1 Backreef Algae Transect 4 Quad 5	LTER 1	Backreef	4	5	Coral	92
2006	2006-01-14	LTER 1 Backreef Algae Transect 4 Quad 5	LTER 1	Backreef	4	5	Crustose Corallines	0
2006	2006-01-14	LTER 1 Backreef Algae Transect 4 Quad 5	LTER 1	Backreef	4	5	Sand	0
2006	2006-01-14	LTER 1 Backreef Algae Transect 4 Quad 5	LTER 1	Backreef	4	5	Turbinaria ornata	4
2006	2006-01-14	LTER 1 Backreef Algae Transect 4 Quad 6	LTER 1	Backreef	4	6	Algal Turf	44
2006	2006-01-14	LTER 1 Backreef Algae Transect 4 Quad 6	LTER 1	Backreef	4	6	Amansia rhodantha	0
2006	2006-01-14	LTER 1 Backreef Algae Transect 4 Quad 6	LTER 1	Backreef	4	6	Coral	48
2006	2006-01-14	LTER 1 Backreef Algae Transect 4 Quad 6	LTER 1	Backreef	4	6	Crustose Corallines	0
2006	2006-01-14	LTER 1 Backreef Algae Transect 4 Quad 6	LTER 1	Backreef	4	6	Sand	0
2006	2006-01-14	LTER 1 Backreef Algae Transect 4 Quad 6	LTER 1	Backreef	4	6	Turbinaria ornata	8
2006	2006-01-14	LTER 1 Backreef Algae Transect 4 Quad 7	LTER 1	Backreef	4	7	Algal Turf	60
2006	2006-01-14	LTER 1 Backreef Algae Transect 4 Quad 7	LTER 1	Backreef	4	7	Amansia rhodantha	0
2006	2006-01-14	LTER 1 Backreef Algae Transect 4 Quad 7	LTER 1	Backreef	4	7	Coral	40
2006	2006-01-14	LTER 1 Backreef Algae Transect 4 Quad 7	LTER 1	Backreef	4	7	Crustose Corallines	0
2006	2006-01-14	LTER 1 Backreef Algae Transect 4 Quad 7	LTER 1	Backreef	4	7	Sand	0
2006	2006-01-14	LTER 1 Backreef Algae Transect 4 Quad 7	LTER 1	Backreef	4	7	Turbinaria ornata	0
2006	2006-01-14	LTER 1 Backreef Algae Transect 4 Quad 8	LTER 1	Backreef	4	8	Algal Turf	0
2006	2006-01-14	LTER 1 Backreef Algae Transect 4 Quad 8	LTER 1	Backreef	4	8	Amansia rhodantha	0
2006	2006-01-14	LTER 1 Backreef Algae Transect 4 Quad 8	LTER 1	Backreef	4	8	Coral	16
2006	2006-01-14	LTER 1 Backreef Algae Transect 4 Quad 8	LTER 1	Backreef	4	8	Crustose Corallines	0
2006	2006-01-14	LTER 1 Backreef Algae Transect 4 Quad 8	LTER 1	Backreef	4	8	Sand	84
2006	2006-01-14	LTER 1 Backreef Algae Transect 4 Quad 8	LTER 1	Backreef	4	8	Turbinaria ornata	0
2006	2006-01-14	LTER 1 Backreef Algae Transect 4 Quad 9	LTER 1	Backreef	4	9	Algal Turf	84
2006	2006-01-14	LTER 1 Backreef Algae Transect 4 Quad 9	LTER 1	Backreef	4	9	Amansia rhodantha	0
2006	2006-01-14	LTER 1 Backreef Algae Transect 4 Quad 9	LTER 1	Backreef	4	9	Coral	8
2006	2006-01-14	LTER 1 Backreef Algae Transect 4 Quad 9	LTER 1	Backreef	4	9	Crustose Corallines	0
2006	2006-01-14	LTER 1 Backreef Algae Transect 4 Quad 9	LTER 1	Backreef	4	9	Sand	8
2006	2006-01-14	LTER 1 Backreef Algae Transect 4 Quad 9	LTER 1	Backreef	4	9	Turbinaria ornata	0
2006	2006-01-14	LTER 1 Backreef Algae Transect 5 Quad 1	LTER 1	Backreef	5	1	Algal Turf	28
2006	2006-01-14	LTER 1 Backreef Algae Transect 5 Quad 1	LTER 1	Backreef	5	1	Amansia rhodantha	0
2006	2006-01-14	LTER 1 Backreef Algae Transect 5 Quad 1	LTER 1	Backreef	5	1	Coral	64
2006	2006-01-14	LTER 1 Backreef Algae Transect 5 Quad 1	LTER 1	Backreef	5	1	Crustose Corallines	0
2006	2006-01-14	LTER 1 Backreef Algae Transect 5 Quad 1	LTER 1	Backreef	5	1	Sand	8
2006	2006-01-14	LTER 1 Backreef Algae Transect 5 Quad 1	LTER 1	Backreef	5	1	Turbinaria ornata	0
2006	2006-01-14	LTER 1 Backreef Algae Transect 5 Quad 10	LTER 1	Backreef	5	10	Algal Turf	44
2006	2006-01-14	LTER 1 Backreef Algae Transect 5 Quad 10	LTER 1	Backreef	5	10	Amansia rhodantha	0
2006	2006-01-14	LTER 1 Backreef Algae Transect 5 Quad 10	LTER 1	Backreef	5	10	Coral	8
2006	2006-01-14	LTER 1 Backreef Algae Transect 5 Quad 10	LTER 1	Backreef	5	10	Crustose Corallines	0
2006	2006-01-14	LTER 1 Backreef Algae Transect 5 Quad 10	LTER 1	Backreef	5	10	Sand	48
2006	2006-01-14	LTER 1 Backreef Algae Transect 5 Quad 10	LTER 1	Backreef	5	10	Turbinaria ornata	0
2006	2006-01-14	LTER 1 Backreef Algae Transect 5 Quad 2	LTER 1	Backreef	5	2	Algal Turf	68
2006	2006-01-14	LTER 1 Backreef Algae Transect 5 Quad 2	LTER 1	Backreef	5	2	Amansia rhodantha	0
2006	2006-01-14	LTER 1 Backreef Algae Transect 5 Quad 2	LTER 1	Backreef	5	2	Coral	20
2006	2006-01-14	LTER 1 Backreef Algae Transect 5 Quad 2	LTER 1	Backreef	5	2	Crustose Corallines	12
2006	2006-01-14	LTER 1 Backreef Algae Transect 5 Quad 2	LTER 1	Backreef	5	2	Sand	0
2006	2006-01-14	LTER 1 Backreef Algae Transect 5 Quad 2	LTER 1	Backreef	5	2	Turbinaria ornata	0
2006	2006-01-14	LTER 1 Backreef Algae Transect 5 Quad 3	LTER 1	Backreef	5	3	Algal Turf	64
2006	2006-01-14	LTER 1 Backreef Algae Transect 5 Quad 3	LTER 1	Backreef	5	3	Amansia rhodantha	0
2006	2006-01-14	LTER 1 Backreef Algae Transect 5 Quad 3	LTER 1	Backreef	5	3	Coral	12
2006	2006-01-14	LTER 1 Backreef Algae Transect 5 Quad 3	LTER 1	Backreef	5	3	Crustose Corallines	4
2006	2006-01-14	LTER 1 Backreef Algae Transect 5 Quad 3	LTER 1	Backreef	5	3	Sand	8
2006	2006-01-14	LTER 1 Backreef Algae Transect 5 Quad 3	LTER 1	Backreef	5	3	Turbinaria ornata	12
2006	2006-01-14	LTER 1 Backreef Algae Transect 5 Quad 4	LTER 1	Backreef	5	4	Algal Turf	52
2006	2006-01-14	LTER 1 Backreef Algae Transect 5 Quad 4	LTER 1	Backreef	5	4	Amansia rhodantha	0
2006	2006-01-14	LTER 1 Backreef Algae Transect 5 Quad 4	LTER 1	Backreef	5	4	Coral	28
2006	2006-01-14	LTER 1 Backreef Algae Transect 5 Quad 4	LTER 1	Backreef	5	4	Crustose Corallines	0
2006	2006-01-14	LTER 1 Backreef Algae Transect 5 Quad 4	LTER 1	Backreef	5	4	Sand	20
2006	2006-01-14	LTER 1 Backreef Algae Transect 5 Quad 4	LTER 1	Backreef	5	4	Turbinaria ornata	0
2006	2006-01-14	LTER 1 Backreef Algae Transect 5 Quad 5	LTER 1	Backreef	5	5	Algal Turf	40
2006	2006-01-14	LTER 1 Backreef Algae Transect 5 Quad 5	LTER 1	Backreef	5	5	Amansia rhodantha	0
2006	2006-01-14	LTER 1 Backreef Algae Transect 5 Quad 5	LTER 1	Backreef	5	5	Coral	32
2006	2006-01-14	LTER 1 Backreef Algae Transect 5 Quad 5	LTER 1	Backreef	5	5	Crustose Corallines	4
2006	2006-01-14	LTER 1 Backreef Algae Transect 5 Quad 5	LTER 1	Backreef	5	5	Sand	20
2006	2006-01-14	LTER 1 Backreef Algae Transect 5 Quad 5	LTER 1	Backreef	5	5	Turbinaria ornata	4
2006	2006-01-14	LTER 1 Backreef Algae Transect 5 Quad 6	LTER 1	Backreef	5	6	Algal Turf	96
2006	2006-01-14	LTER 1 Backreef Algae Transect 5 Quad 6	LTER 1	Backreef	5	6	Amansia rhodantha	0
2006	2006-01-14	LTER 1 Backreef Algae Transect 5 Quad 6	LTER 1	Backreef	5	6	Coral	0
2006	2006-01-14	LTER 1 Backreef Algae Transect 5 Quad 6	LTER 1	Backreef	5	6	Crustose Corallines	0
2006	2006-01-14	LTER 1 Backreef Algae Transect 5 Quad 6	LTER 1	Backreef	5	6	Sand	4
2006	2006-01-14	LTER 1 Backreef Algae Transect 5 Quad 6	LTER 1	Backreef	5	6	Turbinaria ornata	0
2006	2006-01-14	LTER 1 Backreef Algae Transect 5 Quad 7	LTER 1	Backreef	5	7	Algal Turf	56
2006	2006-01-14	LTER 1 Backreef Algae Transect 5 Quad 7	LTER 1	Backreef	5	7	Amansia rhodantha	0
2006	2006-01-14	LTER 1 Backreef Algae Transect 5 Quad 7	LTER 1	Backreef	5	7	Coral	0
2006	2006-01-14	LTER 1 Backreef Algae Transect 5 Quad 7	LTER 1	Backreef	5	7	Crustose Corallines	12
2006	2006-01-14	LTER 1 Backreef Algae Transect 5 Quad 7	LTER 1	Backreef	5	7	Sand	32
2006	2006-01-14	LTER 1 Backreef Algae Transect 5 Quad 7	LTER 1	Backreef	5	7	Turbinaria ornata	0
2006	2006-01-14	LTER 1 Backreef Algae Transect 5 Quad 8	LTER 1	Backreef	5	8	Algal Turf	56
2006	2006-01-14	LTER 1 Backreef Algae Transect 5 Quad 8	LTER 1	Backreef	5	8	Amansia rhodantha	0
2006	2006-01-14	LTER 1 Backreef Algae Transect 5 Quad 8	LTER 1	Backreef	5	8	Coral	0
2006	2006-01-14	LTER 1 Backreef Algae Transect 5 Quad 8	LTER 1	Backreef	5	8	Crustose Corallines	0
2006	2006-01-14	LTER 1 Backreef Algae Transect 5 Quad 8	LTER 1	Backreef	5	8	Sand	44
2006	2006-01-14	LTER 1 Backreef Algae Transect 5 Quad 8	LTER 1	Backreef	5	8	Turbinaria ornata	0
2006	2006-01-14	LTER 1 Backreef Algae Transect 5 Quad 9	LTER 1	Backreef	5	9	Algal Turf	32
2006	2006-01-14	LTER 1 Backreef Algae Transect 5 Quad 9	LTER 1	Backreef	5	9	Amansia rhodantha	0
2006	2006-01-14	LTER 1 Backreef Algae Transect 5 Quad 9	LTER 1	Backreef	5	9	Coral	12
2006	2006-01-14	LTER 1 Backreef Algae Transect 5 Quad 9	LTER 1	Backreef	5	9	Crustose Corallines	0
2006	2006-01-14	LTER 1 Backreef Algae Transect 5 Quad 9	LTER 1	Backreef	5	9	Sand	56
2006	2006-01-14	LTER 1 Backreef Algae Transect 5 Quad 9	LTER 1	Backreef	5	9	Turbinaria ornata	0
2005	2005-05-20	LTER 1 Fringing Reef Algae Transect 1 Quad 1	LTER 1	Fringing	1	1	Algal Turf	96
2005	2005-05-20	LTER 1 Fringing Reef Algae Transect 1 Quad 1	LTER 1	Fringing	1	1	Amansia rhodantha	0
2005	2005-05-20	LTER 1 Fringing Reef Algae Transect 1 Quad 1	LTER 1	Fringing	1	1	Ascidian	0
2005	2005-05-20	LTER 1 Fringing Reef Algae Transect 1 Quad 1	LTER 1	Fringing	1	1	Coral	4
2005	2005-05-20	LTER 1 Fringing Reef Algae Transect 1 Quad 1	LTER 1	Fringing	1	1	Crustose Corallines	0
2005	2005-05-20	LTER 1 Fringing Reef Algae Transect 1 Quad 1	LTER 1	Fringing	1	1	Dictyota sp.	0
2005	2005-05-20	LTER 1 Fringing Reef Algae Transect 1 Quad 1	LTER 1	Fringing	1	1	Halimeda sp.	0
2005	2005-05-20	LTER 1 Fringing Reef Algae Transect 1 Quad 1	LTER 1	Fringing	1	1	Sand	0
2005	2005-05-20	LTER 1 Fringing Reef Algae Transect 1 Quad 10	LTER 1	Fringing	1	10	Algal Turf	72
2005	2005-05-20	LTER 1 Fringing Reef Algae Transect 1 Quad 10	LTER 1	Fringing	1	10	Amansia rhodantha	0
2005	2005-05-20	LTER 1 Fringing Reef Algae Transect 1 Quad 10	LTER 1	Fringing	1	10	Ascidian	0
2005	2005-05-20	LTER 1 Fringing Reef Algae Transect 1 Quad 10	LTER 1	Fringing	1	10	Coral	0
2005	2005-05-20	LTER 1 Fringing Reef Algae Transect 1 Quad 10	LTER 1	Fringing	1	10	Crustose Corallines	4
2005	2005-05-20	LTER 1 Fringing Reef Algae Transect 1 Quad 10	LTER 1	Fringing	1	10	Dictyota sp.	0
2005	2005-05-20	LTER 1 Fringing Reef Algae Transect 1 Quad 10	LTER 1	Fringing	1	10	Halimeda sp.	4
2005	2005-05-20	LTER 1 Fringing Reef Algae Transect 1 Quad 10	LTER 1	Fringing	1	10	Sand	20
2005	2005-05-20	LTER 1 Fringing Reef Algae Transect 1 Quad 2	LTER 1	Fringing	1	2	Algal Turf	36
2005	2005-05-20	LTER 1 Fringing Reef Algae Transect 1 Quad 2	LTER 1	Fringing	1	2	Amansia rhodantha	0
2005	2005-05-20	LTER 1 Fringing Reef Algae Transect 1 Quad 2	LTER 1	Fringing	1	2	Ascidian	0
2005	2005-05-20	LTER 1 Fringing Reef Algae Transect 1 Quad 2	LTER 1	Fringing	1	2	Coral	60
2005	2005-05-20	LTER 1 Fringing Reef Algae Transect 1 Quad 2	LTER 1	Fringing	1	2	Crustose Corallines	0
2005	2005-05-20	LTER 1 Fringing Reef Algae Transect 1 Quad 2	LTER 1	Fringing	1	2	Dictyota sp.	0
2005	2005-05-20	LTER 1 Fringing Reef Algae Transect 1 Quad 2	LTER 1	Fringing	1	2	Halimeda sp.	4
2005	2005-05-20	LTER 1 Fringing Reef Algae Transect 1 Quad 2	LTER 1	Fringing	1	2	Sand	0
2005	2005-05-20	LTER 1 Fringing Reef Algae Transect 1 Quad 3	LTER 1	Fringing	1	3	Algal Turf	36
2005	2005-05-20	LTER 1 Fringing Reef Algae Transect 1 Quad 3	LTER 1	Fringing	1	3	Amansia rhodantha	0
2005	2005-05-20	LTER 1 Fringing Reef Algae Transect 1 Quad 3	LTER 1	Fringing	1	3	Ascidian	0
2005	2005-05-20	LTER 1 Fringing Reef Algae Transect 1 Quad 3	LTER 1	Fringing	1	3	Coral	64
2005	2005-05-20	LTER 1 Fringing Reef Algae Transect 1 Quad 3	LTER 1	Fringing	1	3	Crustose Corallines	0
2005	2005-05-20	LTER 1 Fringing Reef Algae Transect 1 Quad 3	LTER 1	Fringing	1	3	Dictyota sp.	0
2005	2005-05-20	LTER 1 Fringing Reef Algae Transect 1 Quad 3	LTER 1	Fringing	1	3	Halimeda sp.	0
2005	2005-05-20	LTER 1 Fringing Reef Algae Transect 1 Quad 3	LTER 1	Fringing	1	3	Sand	0
2005	2005-05-20	LTER 1 Fringing Reef Algae Transect 1 Quad 4	LTER 1	Fringing	1	4	Algal Turf	80
2005	2005-05-20	LTER 1 Fringing Reef Algae Transect 1 Quad 4	LTER 1	Fringing	1	4	Amansia rhodantha	0
2005	2005-05-20	LTER 1 Fringing Reef Algae Transect 1 Quad 4	LTER 1	Fringing	1	4	Ascidian	0
2005	2005-05-20	LTER 1 Fringing Reef Algae Transect 1 Quad 4	LTER 1	Fringing	1	4	Coral	12
2005	2005-05-20	LTER 1 Fringing Reef Algae Transect 1 Quad 4	LTER 1	Fringing	1	4	Crustose Corallines	0
2005	2005-05-20	LTER 1 Fringing Reef Algae Transect 1 Quad 4	LTER 1	Fringing	1	4	Dictyota sp.	0
2005	2005-05-20	LTER 1 Fringing Reef Algae Transect 1 Quad 4	LTER 1	Fringing	1	4	Halimeda sp.	0
2005	2005-05-20	LTER 1 Fringing Reef Algae Transect 1 Quad 4	LTER 1	Fringing	1	4	Sand	8
2005	2005-05-20	LTER 1 Fringing Reef Algae Transect 1 Quad 5	LTER 1	Fringing	1	5	Algal Turf	60
2005	2005-05-20	LTER 1 Fringing Reef Algae Transect 1 Quad 5	LTER 1	Fringing	1	5	Amansia rhodantha	0
2005	2005-05-20	LTER 1 Fringing Reef Algae Transect 1 Quad 5	LTER 1	Fringing	1	5	Ascidian	0
2005	2005-05-20	LTER 1 Fringing Reef Algae Transect 1 Quad 5	LTER 1	Fringing	1	5	Coral	36
2005	2005-05-20	LTER 1 Fringing Reef Algae Transect 1 Quad 5	LTER 1	Fringing	1	5	Crustose Corallines	0
2005	2005-05-20	LTER 1 Fringing Reef Algae Transect 1 Quad 5	LTER 1	Fringing	1	5	Dictyota sp.	0
2005	2005-05-20	LTER 1 Fringing Reef Algae Transect 1 Quad 5	LTER 1	Fringing	1	5	Halimeda sp.	4
2005	2005-05-20	LTER 1 Fringing Reef Algae Transect 1 Quad 5	LTER 1	Fringing	1	5	Sand	0
2005	2005-05-20	LTER 1 Fringing Reef Algae Transect 1 Quad 6	LTER 1	Fringing	1	6	Algal Turf	84
2005	2005-05-20	LTER 1 Fringing Reef Algae Transect 1 Quad 6	LTER 1	Fringing	1	6	Amansia rhodantha	0
2005	2005-05-20	LTER 1 Fringing Reef Algae Transect 1 Quad 6	LTER 1	Fringing	1	6	Ascidian	0
2005	2005-05-20	LTER 1 Fringing Reef Algae Transect 1 Quad 6	LTER 1	Fringing	1	6	Coral	4
2005	2005-05-20	LTER 1 Fringing Reef Algae Transect 1 Quad 6	LTER 1	Fringing	1	6	Crustose Corallines	12
2005	2005-05-20	LTER 1 Fringing Reef Algae Transect 1 Quad 6	LTER 1	Fringing	1	6	Dictyota sp.	0
2005	2005-05-20	LTER 1 Fringing Reef Algae Transect 1 Quad 6	LTER 1	Fringing	1	6	Halimeda sp.	0
2005	2005-05-20	LTER 1 Fringing Reef Algae Transect 1 Quad 6	LTER 1	Fringing	1	6	Sand	0
2005	2005-05-20	LTER 1 Fringing Reef Algae Transect 1 Quad 7	LTER 1	Fringing	1	7	Algal Turf	60
2005	2005-05-20	LTER 1 Fringing Reef Algae Transect 1 Quad 7	LTER 1	Fringing	1	7	Amansia rhodantha	0
2005	2005-05-20	LTER 1 Fringing Reef Algae Transect 1 Quad 7	LTER 1	Fringing	1	7	Ascidian	0
2005	2005-05-20	LTER 1 Fringing Reef Algae Transect 1 Quad 7	LTER 1	Fringing	1	7	Coral	28
2005	2005-05-20	LTER 1 Fringing Reef Algae Transect 1 Quad 7	LTER 1	Fringing	1	7	Crustose Corallines	4
2005	2005-05-20	LTER 1 Fringing Reef Algae Transect 1 Quad 7	LTER 1	Fringing	1	7	Dictyota sp.	0
2005	2005-05-20	LTER 1 Fringing Reef Algae Transect 1 Quad 7	LTER 1	Fringing	1	7	Halimeda sp.	0
2005	2005-05-20	LTER 1 Fringing Reef Algae Transect 1 Quad 7	LTER 1	Fringing	1	7	Sand	8
2005	2005-05-20	LTER 1 Fringing Reef Algae Transect 1 Quad 8	LTER 1	Fringing	1	8	Algal Turf	60
2005	2005-05-20	LTER 1 Fringing Reef Algae Transect 1 Quad 8	LTER 1	Fringing	1	8	Amansia rhodantha	0
2005	2005-05-20	LTER 1 Fringing Reef Algae Transect 1 Quad 8	LTER 1	Fringing	1	8	Ascidian	0
2005	2005-05-20	LTER 1 Fringing Reef Algae Transect 1 Quad 8	LTER 1	Fringing	1	8	Coral	32
2005	2005-05-20	LTER 1 Fringing Reef Algae Transect 1 Quad 8	LTER 1	Fringing	1	8	Crustose Corallines	0
2005	2005-05-20	LTER 1 Fringing Reef Algae Transect 1 Quad 8	LTER 1	Fringing	1	8	Dictyota sp.	0
2005	2005-05-20	LTER 1 Fringing Reef Algae Transect 1 Quad 8	LTER 1	Fringing	1	8	Halimeda sp.	0
2005	2005-05-20	LTER 1 Fringing Reef Algae Transect 1 Quad 8	LTER 1	Fringing	1	8	Sand	8
2005	2005-05-20	LTER 1 Fringing Reef Algae Transect 1 Quad 9	LTER 1	Fringing	1	9	Algal Turf	36
2005	2005-05-20	LTER 1 Fringing Reef Algae Transect 1 Quad 9	LTER 1	Fringing	1	9	Amansia rhodantha	0
2005	2005-05-20	LTER 1 Fringing Reef Algae Transect 1 Quad 9	LTER 1	Fringing	1	9	Ascidian	0
2005	2005-05-20	LTER 1 Fringing Reef Algae Transect 1 Quad 9	LTER 1	Fringing	1	9	Coral	12
2005	2005-05-20	LTER 1 Fringing Reef Algae Transect 1 Quad 9	LTER 1	Fringing	1	9	Crustose Corallines	0
2005	2005-05-20	LTER 1 Fringing Reef Algae Transect 1 Quad 9	LTER 1	Fringing	1	9	Dictyota sp.	0
2005	2005-05-20	LTER 1 Fringing Reef Algae Transect 1 Quad 9	LTER 1	Fringing	1	9	Halimeda sp.	0
2005	2005-05-20	LTER 1 Fringing Reef Algae Transect 1 Quad 9	LTER 1	Fringing	1	9	Sand	52
2005	2005-05-20	LTER 1 Fringing Reef Algae Transect 2 Quad 1	LTER 1	Fringing	2	1	Algal Turf	12
2005	2005-05-20	LTER 1 Fringing Reef Algae Transect 2 Quad 1	LTER 1	Fringing	2	1	Amansia rhodantha	0
2005	2005-05-20	LTER 1 Fringing Reef Algae Transect 2 Quad 1	LTER 1	Fringing	2	1	Ascidian	0
2005	2005-05-20	LTER 1 Fringing Reef Algae Transect 2 Quad 1	LTER 1	Fringing	2	1	Coral	88
2005	2005-05-20	LTER 1 Fringing Reef Algae Transect 2 Quad 1	LTER 1	Fringing	2	1	Crustose Corallines	0
2005	2005-05-20	LTER 1 Fringing Reef Algae Transect 2 Quad 1	LTER 1	Fringing	2	1	Dictyota sp.	0
2005	2005-05-20	LTER 1 Fringing Reef Algae Transect 2 Quad 1	LTER 1	Fringing	2	1	Halimeda sp.	0
2005	2005-05-20	LTER 1 Fringing Reef Algae Transect 2 Quad 1	LTER 1	Fringing	2	1	Sand	0
2005	2005-05-20	LTER 1 Fringing Reef Algae Transect 2 Quad 10	LTER 1	Fringing	2	10	Algal Turf	52
2005	2005-05-20	LTER 1 Fringing Reef Algae Transect 2 Quad 10	LTER 1	Fringing	2	10	Amansia rhodantha	0
2005	2005-05-20	LTER 1 Fringing Reef Algae Transect 2 Quad 10	LTER 1	Fringing	2	10	Ascidian	0
2005	2005-05-20	LTER 1 Fringing Reef Algae Transect 2 Quad 10	LTER 1	Fringing	2	10	Coral	28
2005	2005-05-20	LTER 1 Fringing Reef Algae Transect 2 Quad 10	LTER 1	Fringing	2	10	Crustose Corallines	0
2005	2005-05-20	LTER 1 Fringing Reef Algae Transect 2 Quad 10	LTER 1	Fringing	2	10	Dictyota sp.	0
2005	2005-05-20	LTER 1 Fringing Reef Algae Transect 2 Quad 10	LTER 1	Fringing	2	10	Halimeda sp.	4
2005	2005-05-20	LTER 1 Fringing Reef Algae Transect 2 Quad 10	LTER 1	Fringing	2	10	Sand	16
2005	2005-05-20	LTER 1 Fringing Reef Algae Transect 2 Quad 2	LTER 1	Fringing	2	2	Algal Turf	36
2005	2005-05-20	LTER 1 Fringing Reef Algae Transect 2 Quad 2	LTER 1	Fringing	2	2	Amansia rhodantha	0
2005	2005-05-20	LTER 1 Fringing Reef Algae Transect 2 Quad 2	LTER 1	Fringing	2	2	Ascidian	0
2005	2005-05-20	LTER 1 Fringing Reef Algae Transect 2 Quad 2	LTER 1	Fringing	2	2	Coral	44
2005	2005-05-20	LTER 1 Fringing Reef Algae Transect 2 Quad 2	LTER 1	Fringing	2	2	Crustose Corallines	0
2005	2005-05-20	LTER 1 Fringing Reef Algae Transect 2 Quad 2	LTER 1	Fringing	2	2	Dictyota sp.	0
2005	2005-05-20	LTER 1 Fringing Reef Algae Transect 2 Quad 2	LTER 1	Fringing	2	2	Halimeda sp.	0
2005	2005-05-20	LTER 1 Fringing Reef Algae Transect 2 Quad 2	LTER 1	Fringing	2	2	Sand	20
2005	2005-05-20	LTER 1 Fringing Reef Algae Transect 2 Quad 3	LTER 1	Fringing	2	3	Algal Turf	24
2005	2005-05-20	LTER 1 Fringing Reef Algae Transect 2 Quad 3	LTER 1	Fringing	2	3	Amansia rhodantha	0
2005	2005-05-20	LTER 1 Fringing Reef Algae Transect 2 Quad 3	LTER 1	Fringing	2	3	Ascidian	0
2005	2005-05-20	LTER 1 Fringing Reef Algae Transect 2 Quad 3	LTER 1	Fringing	2	3	Coral	52
2005	2005-05-20	LTER 1 Fringing Reef Algae Transect 2 Quad 3	LTER 1	Fringing	2	3	Crustose Corallines	0
2005	2005-05-20	LTER 1 Fringing Reef Algae Transect 2 Quad 3	LTER 1	Fringing	2	3	Dictyota sp.	0
2005	2005-05-20	LTER 1 Fringing Reef Algae Transect 2 Quad 3	LTER 1	Fringing	2	3	Halimeda sp.	0
2005	2005-05-20	LTER 1 Fringing Reef Algae Transect 2 Quad 3	LTER 1	Fringing	2	3	Sand	24
2005	2005-05-20	LTER 1 Fringing Reef Algae Transect 2 Quad 4	LTER 1	Fringing	2	4	Algal Turf	52
2005	2005-05-20	LTER 1 Fringing Reef Algae Transect 2 Quad 4	LTER 1	Fringing	2	4	Amansia rhodantha	0
2005	2005-05-20	LTER 1 Fringing Reef Algae Transect 2 Quad 4	LTER 1	Fringing	2	4	Ascidian	0
2005	2005-05-20	LTER 1 Fringing Reef Algae Transect 2 Quad 4	LTER 1	Fringing	2	4	Coral	48
2005	2005-05-20	LTER 1 Fringing Reef Algae Transect 2 Quad 4	LTER 1	Fringing	2	4	Crustose Corallines	0
2005	2005-05-20	LTER 1 Fringing Reef Algae Transect 2 Quad 4	LTER 1	Fringing	2	4	Dictyota sp.	0
2005	2005-05-20	LTER 1 Fringing Reef Algae Transect 2 Quad 4	LTER 1	Fringing	2	4	Halimeda sp.	0
2005	2005-05-20	LTER 1 Fringing Reef Algae Transect 2 Quad 4	LTER 1	Fringing	2	4	Sand	0
2005	2005-05-20	LTER 1 Fringing Reef Algae Transect 2 Quad 5	LTER 1	Fringing	2	5	Algal Turf	36
2005	2005-05-20	LTER 1 Fringing Reef Algae Transect 2 Quad 5	LTER 1	Fringing	2	5	Amansia rhodantha	0
2005	2005-05-20	LTER 1 Fringing Reef Algae Transect 2 Quad 5	LTER 1	Fringing	2	5	Ascidian	0
2005	2005-05-20	LTER 1 Fringing Reef Algae Transect 2 Quad 5	LTER 1	Fringing	2	5	Coral	48
2005	2005-05-20	LTER 1 Fringing Reef Algae Transect 2 Quad 5	LTER 1	Fringing	2	5	Crustose Corallines	0
2005	2005-05-20	LTER 1 Fringing Reef Algae Transect 2 Quad 5	LTER 1	Fringing	2	5	Dictyota sp.	0
2005	2005-05-20	LTER 1 Fringing Reef Algae Transect 2 Quad 5	LTER 1	Fringing	2	5	Halimeda sp.	4
2005	2005-05-20	LTER 1 Fringing Reef Algae Transect 2 Quad 5	LTER 1	Fringing	2	5	Sand	12
2005	2005-05-20	LTER 1 Fringing Reef Algae Transect 2 Quad 6	LTER 1	Fringing	2	6	Algal Turf	44
2005	2005-05-20	LTER 1 Fringing Reef Algae Transect 2 Quad 6	LTER 1	Fringing	2	6	Amansia rhodantha	0
2005	2005-05-20	LTER 1 Fringing Reef Algae Transect 2 Quad 6	LTER 1	Fringing	2	6	Ascidian	0
2005	2005-05-20	LTER 1 Fringing Reef Algae Transect 2 Quad 6	LTER 1	Fringing	2	6	Coral	24
2005	2005-05-20	LTER 1 Fringing Reef Algae Transect 2 Quad 6	LTER 1	Fringing	2	6	Crustose Corallines	0
2005	2005-05-20	LTER 1 Fringing Reef Algae Transect 2 Quad 6	LTER 1	Fringing	2	6	Dictyota sp.	0
2005	2005-05-20	LTER 1 Fringing Reef Algae Transect 2 Quad 6	LTER 1	Fringing	2	6	Halimeda sp.	0
2005	2005-05-20	LTER 1 Fringing Reef Algae Transect 2 Quad 6	LTER 1	Fringing	2	6	Sand	32
2005	2005-05-20	LTER 1 Fringing Reef Algae Transect 2 Quad 7	LTER 1	Fringing	2	7	Algal Turf	72
2005	2005-05-20	LTER 1 Fringing Reef Algae Transect 2 Quad 7	LTER 1	Fringing	2	7	Amansia rhodantha	0
2005	2005-05-20	LTER 1 Fringing Reef Algae Transect 2 Quad 7	LTER 1	Fringing	2	7	Ascidian	0
2005	2005-05-20	LTER 1 Fringing Reef Algae Transect 2 Quad 7	LTER 1	Fringing	2	7	Coral	24
2005	2005-05-20	LTER 1 Fringing Reef Algae Transect 2 Quad 7	LTER 1	Fringing	2	7	Crustose Corallines	0
2005	2005-05-20	LTER 1 Fringing Reef Algae Transect 2 Quad 7	LTER 1	Fringing	2	7	Dictyota sp.	0
2005	2005-05-20	LTER 1 Fringing Reef Algae Transect 2 Quad 7	LTER 1	Fringing	2	7	Halimeda sp.	0
2005	2005-05-20	LTER 1 Fringing Reef Algae Transect 2 Quad 7	LTER 1	Fringing	2	7	Sand	4
2005	2005-05-20	LTER 1 Fringing Reef Algae Transect 2 Quad 8	LTER 1	Fringing	2	8	Algal Turf	56
2005	2005-05-20	LTER 1 Fringing Reef Algae Transect 2 Quad 8	LTER 1	Fringing	2	8	Amansia rhodantha	0
2005	2005-05-20	LTER 1 Fringing Reef Algae Transect 2 Quad 8	LTER 1	Fringing	2	8	Ascidian	0
2005	2005-05-20	LTER 1 Fringing Reef Algae Transect 2 Quad 8	LTER 1	Fringing	2	8	Coral	40
2005	2005-05-20	LTER 1 Fringing Reef Algae Transect 2 Quad 8	LTER 1	Fringing	2	8	Crustose Corallines	4
2005	2005-05-20	LTER 1 Fringing Reef Algae Transect 2 Quad 8	LTER 1	Fringing	2	8	Dictyota sp.	0
2005	2005-05-20	LTER 1 Fringing Reef Algae Transect 2 Quad 8	LTER 1	Fringing	2	8	Halimeda sp.	0
2005	2005-05-20	LTER 1 Fringing Reef Algae Transect 2 Quad 8	LTER 1	Fringing	2	8	Sand	0
2005	2005-05-20	LTER 1 Fringing Reef Algae Transect 2 Quad 9	LTER 1	Fringing	2	9	Algal Turf	52
2005	2005-05-20	LTER 1 Fringing Reef Algae Transect 2 Quad 9	LTER 1	Fringing	2	9	Amansia rhodantha	0
2005	2005-05-20	LTER 1 Fringing Reef Algae Transect 2 Quad 9	LTER 1	Fringing	2	9	Ascidian	0
2005	2005-05-20	LTER 1 Fringing Reef Algae Transect 2 Quad 9	LTER 1	Fringing	2	9	Coral	40
2005	2005-05-20	LTER 1 Fringing Reef Algae Transect 2 Quad 9	LTER 1	Fringing	2	9	Crustose Corallines	0
2005	2005-05-20	LTER 1 Fringing Reef Algae Transect 2 Quad 9	LTER 1	Fringing	2	9	Dictyota sp.	0
2005	2005-05-20	LTER 1 Fringing Reef Algae Transect 2 Quad 9	LTER 1	Fringing	2	9	Halimeda sp.	0
2005	2005-05-20	LTER 1 Fringing Reef Algae Transect 2 Quad 9	LTER 1	Fringing	2	9	Sand	8
2005	2005-05-20	LTER 1 Fringing Reef Algae Transect 3 Quad 1	LTER 1	Fringing	3	1	Algal Turf	48
2005	2005-05-20	LTER 1 Fringing Reef Algae Transect 3 Quad 1	LTER 1	Fringing	3	1	Amansia rhodantha	0
2005	2005-05-20	LTER 1 Fringing Reef Algae Transect 3 Quad 1	LTER 1	Fringing	3	1	Ascidian	0
2005	2005-05-20	LTER 1 Fringing Reef Algae Transect 3 Quad 1	LTER 1	Fringing	3	1	Coral	40
2005	2005-05-20	LTER 1 Fringing Reef Algae Transect 3 Quad 1	LTER 1	Fringing	3	1	Crustose Corallines	0
2005	2005-05-20	LTER 1 Fringing Reef Algae Transect 3 Quad 1	LTER 1	Fringing	3	1	Dictyota sp.	4
2005	2005-05-20	LTER 1 Fringing Reef Algae Transect 3 Quad 1	LTER 1	Fringing	3	1	Halimeda sp.	8
2005	2005-05-20	LTER 1 Fringing Reef Algae Transect 3 Quad 1	LTER 1	Fringing	3	1	Sand	0
2005	2005-05-20	LTER 1 Fringing Reef Algae Transect 3 Quad 10	LTER 1	Fringing	3	10	Algal Turf	20
2005	2005-05-20	LTER 1 Fringing Reef Algae Transect 3 Quad 10	LTER 1	Fringing	3	10	Amansia rhodantha	0
2005	2005-05-20	LTER 1 Fringing Reef Algae Transect 3 Quad 10	LTER 1	Fringing	3	10	Ascidian	0
2005	2005-05-20	LTER 1 Fringing Reef Algae Transect 3 Quad 10	LTER 1	Fringing	3	10	Coral	72
2005	2005-05-20	LTER 1 Fringing Reef Algae Transect 3 Quad 10	LTER 1	Fringing	3	10	Crustose Corallines	0
2005	2005-05-20	LTER 1 Fringing Reef Algae Transect 3 Quad 10	LTER 1	Fringing	3	10	Dictyota sp.	0
2005	2005-05-20	LTER 1 Fringing Reef Algae Transect 3 Quad 10	LTER 1	Fringing	3	10	Halimeda sp.	8
2005	2005-05-20	LTER 1 Fringing Reef Algae Transect 3 Quad 10	LTER 1	Fringing	3	10	Sand	0
2005	2005-05-20	LTER 1 Fringing Reef Algae Transect 3 Quad 2	LTER 1	Fringing	3	2	Algal Turf	48
2005	2005-05-20	LTER 1 Fringing Reef Algae Transect 3 Quad 2	LTER 1	Fringing	3	2	Amansia rhodantha	0
2005	2005-05-20	LTER 1 Fringing Reef Algae Transect 3 Quad 2	LTER 1	Fringing	3	2	Ascidian	0
2005	2005-05-20	LTER 1 Fringing Reef Algae Transect 3 Quad 2	LTER 1	Fringing	3	2	Coral	40
2005	2005-05-20	LTER 1 Fringing Reef Algae Transect 3 Quad 2	LTER 1	Fringing	3	2	Crustose Corallines	0
2005	2005-05-20	LTER 1 Fringing Reef Algae Transect 3 Quad 2	LTER 1	Fringing	3	2	Dictyota sp.	4
2005	2005-05-20	LTER 1 Fringing Reef Algae Transect 3 Quad 2	LTER 1	Fringing	3	2	Halimeda sp.	8
2005	2005-05-20	LTER 1 Fringing Reef Algae Transect 3 Quad 2	LTER 1	Fringing	3	2	Sand	0
2005	2005-05-20	LTER 1 Fringing Reef Algae Transect 3 Quad 3	LTER 1	Fringing	3	3	Algal Turf	48
2005	2005-05-20	LTER 1 Fringing Reef Algae Transect 3 Quad 3	LTER 1	Fringing	3	3	Amansia rhodantha	4
2005	2005-05-20	LTER 1 Fringing Reef Algae Transect 3 Quad 3	LTER 1	Fringing	3	3	Ascidian	0
2005	2005-05-20	LTER 1 Fringing Reef Algae Transect 3 Quad 3	LTER 1	Fringing	3	3	Coral	40
2005	2005-05-20	LTER 1 Fringing Reef Algae Transect 3 Quad 3	LTER 1	Fringing	3	3	Crustose Corallines	0
2005	2005-05-20	LTER 1 Fringing Reef Algae Transect 3 Quad 3	LTER 1	Fringing	3	3	Dictyota sp.	4
2005	2005-05-20	LTER 1 Fringing Reef Algae Transect 3 Quad 3	LTER 1	Fringing	3	3	Halimeda sp.	0
2005	2005-05-20	LTER 1 Fringing Reef Algae Transect 3 Quad 3	LTER 1	Fringing	3	3	Sand	4
2005	2005-05-20	LTER 1 Fringing Reef Algae Transect 3 Quad 4	LTER 1	Fringing	3	4	Algal Turf	48
2005	2005-05-20	LTER 1 Fringing Reef Algae Transect 3 Quad 4	LTER 1	Fringing	3	4	Amansia rhodantha	4
2005	2005-05-20	LTER 1 Fringing Reef Algae Transect 3 Quad 4	LTER 1	Fringing	3	4	Ascidian	0
2005	2005-05-20	LTER 1 Fringing Reef Algae Transect 3 Quad 4	LTER 1	Fringing	3	4	Coral	40
2005	2005-05-20	LTER 1 Fringing Reef Algae Transect 3 Quad 4	LTER 1	Fringing	3	4	Crustose Corallines	0
2005	2005-05-20	LTER 1 Fringing Reef Algae Transect 3 Quad 4	LTER 1	Fringing	3	4	Dictyota sp.	4
2005	2005-05-20	LTER 1 Fringing Reef Algae Transect 3 Quad 4	LTER 1	Fringing	3	4	Halimeda sp.	4
2005	2005-05-20	LTER 1 Fringing Reef Algae Transect 3 Quad 4	LTER 1	Fringing	3	4	Sand	0
2005	2005-05-20	LTER 1 Fringing Reef Algae Transect 3 Quad 5	LTER 1	Fringing	3	5	Algal Turf	28
2005	2005-05-20	LTER 1 Fringing Reef Algae Transect 3 Quad 5	LTER 1	Fringing	3	5	Amansia rhodantha	0
2005	2005-05-20	LTER 1 Fringing Reef Algae Transect 3 Quad 5	LTER 1	Fringing	3	5	Ascidian	0
2005	2005-05-20	LTER 1 Fringing Reef Algae Transect 3 Quad 5	LTER 1	Fringing	3	5	Coral	32
2005	2005-05-20	LTER 1 Fringing Reef Algae Transect 3 Quad 5	LTER 1	Fringing	3	5	Crustose Corallines	0
2005	2005-05-20	LTER 1 Fringing Reef Algae Transect 3 Quad 5	LTER 1	Fringing	3	5	Dictyota sp.	0
2005	2005-05-20	LTER 1 Fringing Reef Algae Transect 3 Quad 5	LTER 1	Fringing	3	5	Halimeda sp.	24
2005	2005-05-20	LTER 1 Fringing Reef Algae Transect 3 Quad 5	LTER 1	Fringing	3	5	Sand	16
2005	2005-05-20	LTER 1 Fringing Reef Algae Transect 3 Quad 6	LTER 1	Fringing	3	6	Algal Turf	40
2005	2005-05-20	LTER 1 Fringing Reef Algae Transect 3 Quad 6	LTER 1	Fringing	3	6	Amansia rhodantha	0
2005	2005-05-20	LTER 1 Fringing Reef Algae Transect 3 Quad 6	LTER 1	Fringing	3	6	Ascidian	0
2005	2005-05-20	LTER 1 Fringing Reef Algae Transect 3 Quad 6	LTER 1	Fringing	3	6	Coral	52
2005	2005-05-20	LTER 1 Fringing Reef Algae Transect 3 Quad 6	LTER 1	Fringing	3	6	Crustose Corallines	0
2005	2005-05-20	LTER 1 Fringing Reef Algae Transect 3 Quad 6	LTER 1	Fringing	3	6	Dictyota sp.	4
2005	2005-05-20	LTER 1 Fringing Reef Algae Transect 3 Quad 6	LTER 1	Fringing	3	6	Halimeda sp.	0
2005	2005-05-20	LTER 1 Fringing Reef Algae Transect 3 Quad 6	LTER 1	Fringing	3	6	Sand	4
2005	2005-05-20	LTER 1 Fringing Reef Algae Transect 3 Quad 7	LTER 1	Fringing	3	7	Algal Turf	16
2005	2005-05-20	LTER 1 Fringing Reef Algae Transect 3 Quad 7	LTER 1	Fringing	3	7	Amansia rhodantha	0
2005	2005-05-20	LTER 1 Fringing Reef Algae Transect 3 Quad 7	LTER 1	Fringing	3	7	Ascidian	0
2005	2005-05-20	LTER 1 Fringing Reef Algae Transect 3 Quad 7	LTER 1	Fringing	3	7	Coral	76
2005	2005-05-20	LTER 1 Fringing Reef Algae Transect 3 Quad 7	LTER 1	Fringing	3	7	Crustose Corallines	0
2005	2005-05-20	LTER 1 Fringing Reef Algae Transect 3 Quad 7	LTER 1	Fringing	3	7	Dictyota sp.	0
2005	2005-05-20	LTER 1 Fringing Reef Algae Transect 3 Quad 7	LTER 1	Fringing	3	7	Halimeda sp.	0
2005	2005-05-20	LTER 1 Fringing Reef Algae Transect 3 Quad 7	LTER 1	Fringing	3	7	Sand	8
2005	2005-05-20	LTER 1 Fringing Reef Algae Transect 3 Quad 8	LTER 1	Fringing	3	8	Algal Turf	28
2005	2005-05-20	LTER 1 Fringing Reef Algae Transect 3 Quad 8	LTER 1	Fringing	3	8	Amansia rhodantha	0
2005	2005-05-20	LTER 1 Fringing Reef Algae Transect 3 Quad 8	LTER 1	Fringing	3	8	Ascidian	0
2005	2005-05-20	LTER 1 Fringing Reef Algae Transect 3 Quad 8	LTER 1	Fringing	3	8	Coral	48
2005	2005-05-20	LTER 1 Fringing Reef Algae Transect 3 Quad 8	LTER 1	Fringing	3	8	Crustose Corallines	0
2005	2005-05-20	LTER 1 Fringing Reef Algae Transect 3 Quad 8	LTER 1	Fringing	3	8	Dictyota sp.	8
2005	2005-05-20	LTER 1 Fringing Reef Algae Transect 3 Quad 8	LTER 1	Fringing	3	8	Halimeda sp.	16
2005	2005-05-20	LTER 1 Fringing Reef Algae Transect 3 Quad 8	LTER 1	Fringing	3	8	Sand	0
2005	2005-05-20	LTER 1 Fringing Reef Algae Transect 3 Quad 9	LTER 1	Fringing	3	9	Algal Turf	8
2005	2005-05-20	LTER 1 Fringing Reef Algae Transect 3 Quad 9	LTER 1	Fringing	3	9	Amansia rhodantha	0
2005	2005-05-20	LTER 1 Fringing Reef Algae Transect 3 Quad 9	LTER 1	Fringing	3	9	Ascidian	0
2005	2005-05-20	LTER 1 Fringing Reef Algae Transect 3 Quad 9	LTER 1	Fringing	3	9	Coral	72
2005	2005-05-20	LTER 1 Fringing Reef Algae Transect 3 Quad 9	LTER 1	Fringing	3	9	Crustose Corallines	0
2005	2005-05-20	LTER 1 Fringing Reef Algae Transect 3 Quad 9	LTER 1	Fringing	3	9	Dictyota sp.	0
2005	2005-05-20	LTER 1 Fringing Reef Algae Transect 3 Quad 9	LTER 1	Fringing	3	9	Halimeda sp.	8
2005	2005-05-20	LTER 1 Fringing Reef Algae Transect 3 Quad 9	LTER 1	Fringing	3	9	Sand	12
2005	2005-05-20	LTER 1 Fringing Reef Algae Transect 4 Quad 1	LTER 1	Fringing	4	1	Algal Turf	56
2005	2005-05-20	LTER 1 Fringing Reef Algae Transect 4 Quad 1	LTER 1	Fringing	4	1	Amansia rhodantha	0
2005	2005-05-20	LTER 1 Fringing Reef Algae Transect 4 Quad 1	LTER 1	Fringing	4	1	Ascidian	0
2005	2005-05-20	LTER 1 Fringing Reef Algae Transect 4 Quad 1	LTER 1	Fringing	4	1	Coral	36
2005	2005-05-20	LTER 1 Fringing Reef Algae Transect 4 Quad 1	LTER 1	Fringing	4	1	Crustose Corallines	0
2005	2005-05-20	LTER 1 Fringing Reef Algae Transect 4 Quad 1	LTER 1	Fringing	4	1	Dictyota sp.	0
2005	2005-05-20	LTER 1 Fringing Reef Algae Transect 4 Quad 1	LTER 1	Fringing	4	1	Halimeda sp.	0
2005	2005-05-20	LTER 1 Fringing Reef Algae Transect 4 Quad 1	LTER 1	Fringing	4	1	Sand	8
2005	2005-05-20	LTER 1 Fringing Reef Algae Transect 4 Quad 10	LTER 1	Fringing	4	10	Algal Turf	12
2005	2005-05-20	LTER 1 Fringing Reef Algae Transect 4 Quad 10	LTER 1	Fringing	4	10	Amansia rhodantha	0
2005	2005-05-20	LTER 1 Fringing Reef Algae Transect 4 Quad 10	LTER 1	Fringing	4	10	Ascidian	0
2005	2005-05-20	LTER 1 Fringing Reef Algae Transect 4 Quad 10	LTER 1	Fringing	4	10	Coral	12
2005	2005-05-20	LTER 1 Fringing Reef Algae Transect 4 Quad 10	LTER 1	Fringing	4	10	Crustose Corallines	0
2005	2005-05-20	LTER 1 Fringing Reef Algae Transect 4 Quad 10	LTER 1	Fringing	4	10	Dictyota sp.	0
2005	2005-05-20	LTER 1 Fringing Reef Algae Transect 4 Quad 10	LTER 1	Fringing	4	10	Halimeda sp.	0
2005	2005-05-20	LTER 1 Fringing Reef Algae Transect 4 Quad 10	LTER 1	Fringing	4	10	Sand	76
2005	2005-05-20	LTER 1 Fringing Reef Algae Transect 4 Quad 2	LTER 1	Fringing	4	2	Algal Turf	44
2005	2005-05-20	LTER 1 Fringing Reef Algae Transect 4 Quad 2	LTER 1	Fringing	4	2	Amansia rhodantha	0
2005	2005-05-20	LTER 1 Fringing Reef Algae Transect 4 Quad 2	LTER 1	Fringing	4	2	Ascidian	0
2005	2005-05-20	LTER 1 Fringing Reef Algae Transect 4 Quad 2	LTER 1	Fringing	4	2	Coral	48
2005	2005-05-20	LTER 1 Fringing Reef Algae Transect 4 Quad 2	LTER 1	Fringing	4	2	Crustose Corallines	0
2005	2005-05-20	LTER 1 Fringing Reef Algae Transect 4 Quad 2	LTER 1	Fringing	4	2	Dictyota sp.	0
2005	2005-05-20	LTER 1 Fringing Reef Algae Transect 4 Quad 2	LTER 1	Fringing	4	2	Halimeda sp.	0
2005	2005-05-20	LTER 1 Fringing Reef Algae Transect 4 Quad 2	LTER 1	Fringing	4	2	Sand	8
2005	2005-05-20	LTER 1 Fringing Reef Algae Transect 4 Quad 3	LTER 1	Fringing	4	3	Algal Turf	48
2005	2005-05-20	LTER 1 Fringing Reef Algae Transect 4 Quad 3	LTER 1	Fringing	4	3	Amansia rhodantha	0
2005	2005-05-20	LTER 1 Fringing Reef Algae Transect 4 Quad 3	LTER 1	Fringing	4	3	Ascidian	0
2005	2005-05-20	LTER 1 Fringing Reef Algae Transect 4 Quad 3	LTER 1	Fringing	4	3	Coral	32
2005	2005-05-20	LTER 1 Fringing Reef Algae Transect 4 Quad 3	LTER 1	Fringing	4	3	Crustose Corallines	0
2005	2005-05-20	LTER 1 Fringing Reef Algae Transect 4 Quad 3	LTER 1	Fringing	4	3	Dictyota sp.	0
2005	2005-05-20	LTER 1 Fringing Reef Algae Transect 4 Quad 3	LTER 1	Fringing	4	3	Halimeda sp.	8
2005	2005-05-20	LTER 1 Fringing Reef Algae Transect 4 Quad 3	LTER 1	Fringing	4	3	Sand	12
2005	2005-05-20	LTER 1 Fringing Reef Algae Transect 4 Quad 4	LTER 1	Fringing	4	4	Algal Turf	48
2005	2005-05-20	LTER 1 Fringing Reef Algae Transect 4 Quad 4	LTER 1	Fringing	4	4	Amansia rhodantha	0
2005	2005-05-20	LTER 1 Fringing Reef Algae Transect 4 Quad 4	LTER 1	Fringing	4	4	Ascidian	0
2005	2005-05-20	LTER 1 Fringing Reef Algae Transect 4 Quad 4	LTER 1	Fringing	4	4	Coral	44
2005	2005-05-20	LTER 1 Fringing Reef Algae Transect 4 Quad 4	LTER 1	Fringing	4	4	Crustose Corallines	0
2005	2005-05-20	LTER 1 Fringing Reef Algae Transect 4 Quad 4	LTER 1	Fringing	4	4	Dictyota sp.	0
2005	2005-05-20	LTER 1 Fringing Reef Algae Transect 4 Quad 4	LTER 1	Fringing	4	4	Halimeda sp.	8
2005	2005-05-20	LTER 1 Fringing Reef Algae Transect 4 Quad 4	LTER 1	Fringing	4	4	Sand	0
2005	2005-05-20	LTER 1 Fringing Reef Algae Transect 4 Quad 5	LTER 1	Fringing	4	5	Algal Turf	36
2005	2005-05-20	LTER 1 Fringing Reef Algae Transect 4 Quad 5	LTER 1	Fringing	4	5	Amansia rhodantha	12
2005	2005-05-20	LTER 1 Fringing Reef Algae Transect 4 Quad 5	LTER 1	Fringing	4	5	Ascidian	0
2005	2005-05-20	LTER 1 Fringing Reef Algae Transect 4 Quad 5	LTER 1	Fringing	4	5	Coral	32
2005	2005-05-20	LTER 1 Fringing Reef Algae Transect 4 Quad 5	LTER 1	Fringing	4	5	Crustose Corallines	0
2005	2005-05-20	LTER 1 Fringing Reef Algae Transect 4 Quad 5	LTER 1	Fringing	4	5	Dictyota sp.	0
2005	2005-05-20	LTER 1 Fringing Reef Algae Transect 4 Quad 5	LTER 1	Fringing	4	5	Halimeda sp.	0
2005	2005-05-20	LTER 1 Fringing Reef Algae Transect 4 Quad 5	LTER 1	Fringing	4	5	Sand	20
2005	2005-05-20	LTER 1 Fringing Reef Algae Transect 4 Quad 6	LTER 1	Fringing	4	6	Algal Turf	48
2005	2005-05-20	LTER 1 Fringing Reef Algae Transect 4 Quad 6	LTER 1	Fringing	4	6	Amansia rhodantha	0
2005	2005-05-20	LTER 1 Fringing Reef Algae Transect 4 Quad 6	LTER 1	Fringing	4	6	Ascidian	0
2005	2005-05-20	LTER 1 Fringing Reef Algae Transect 4 Quad 6	LTER 1	Fringing	4	6	Coral	12
2005	2005-05-20	LTER 1 Fringing Reef Algae Transect 4 Quad 6	LTER 1	Fringing	4	6	Crustose Corallines	0
2005	2005-05-20	LTER 1 Fringing Reef Algae Transect 4 Quad 6	LTER 1	Fringing	4	6	Dictyota sp.	0
2005	2005-05-20	LTER 1 Fringing Reef Algae Transect 4 Quad 6	LTER 1	Fringing	4	6	Halimeda sp.	0
2005	2005-05-20	LTER 1 Fringing Reef Algae Transect 4 Quad 6	LTER 1	Fringing	4	6	Sand	40
2005	2005-05-20	LTER 1 Fringing Reef Algae Transect 4 Quad 7	LTER 1	Fringing	4	7	Algal Turf	44
2005	2005-05-20	LTER 1 Fringing Reef Algae Transect 4 Quad 7	LTER 1	Fringing	4	7	Amansia rhodantha	0
2005	2005-05-20	LTER 1 Fringing Reef Algae Transect 4 Quad 7	LTER 1	Fringing	4	7	Ascidian	0
2005	2005-05-20	LTER 1 Fringing Reef Algae Transect 4 Quad 7	LTER 1	Fringing	4	7	Coral	36
2005	2005-05-20	LTER 1 Fringing Reef Algae Transect 4 Quad 7	LTER 1	Fringing	4	7	Crustose Corallines	0
2005	2005-05-20	LTER 1 Fringing Reef Algae Transect 4 Quad 7	LTER 1	Fringing	4	7	Dictyota sp.	0
2005	2005-05-20	LTER 1 Fringing Reef Algae Transect 4 Quad 7	LTER 1	Fringing	4	7	Halimeda sp.	4
2005	2005-05-20	LTER 1 Fringing Reef Algae Transect 4 Quad 7	LTER 1	Fringing	4	7	Sand	16
2005	2005-05-20	LTER 1 Fringing Reef Algae Transect 4 Quad 8	LTER 1	Fringing	4	8	Algal Turf	80
2005	2005-05-20	LTER 1 Fringing Reef Algae Transect 4 Quad 8	LTER 1	Fringing	4	8	Amansia rhodantha	0
2005	2005-05-20	LTER 1 Fringing Reef Algae Transect 4 Quad 8	LTER 1	Fringing	4	8	Ascidian	0
2005	2005-05-20	LTER 1 Fringing Reef Algae Transect 4 Quad 8	LTER 1	Fringing	4	8	Coral	16
2005	2005-05-20	LTER 1 Fringing Reef Algae Transect 4 Quad 8	LTER 1	Fringing	4	8	Crustose Corallines	0
2005	2005-05-20	LTER 1 Fringing Reef Algae Transect 4 Quad 8	LTER 1	Fringing	4	8	Dictyota sp.	0
2005	2005-05-20	LTER 1 Fringing Reef Algae Transect 4 Quad 8	LTER 1	Fringing	4	8	Halimeda sp.	0
2005	2005-05-20	LTER 1 Fringing Reef Algae Transect 4 Quad 8	LTER 1	Fringing	4	8	Sand	4
2005	2005-05-20	LTER 1 Fringing Reef Algae Transect 4 Quad 9	LTER 1	Fringing	4	9	Algal Turf	80
2005	2005-05-20	LTER 1 Fringing Reef Algae Transect 4 Quad 9	LTER 1	Fringing	4	9	Amansia rhodantha	0
2005	2005-05-20	LTER 1 Fringing Reef Algae Transect 4 Quad 9	LTER 1	Fringing	4	9	Ascidian	0
2005	2005-05-20	LTER 1 Fringing Reef Algae Transect 4 Quad 9	LTER 1	Fringing	4	9	Coral	12
2005	2005-05-20	LTER 1 Fringing Reef Algae Transect 4 Quad 9	LTER 1	Fringing	4	9	Crustose Corallines	0
2005	2005-05-20	LTER 1 Fringing Reef Algae Transect 4 Quad 9	LTER 1	Fringing	4	9	Dictyota sp.	0
2005	2005-05-20	LTER 1 Fringing Reef Algae Transect 4 Quad 9	LTER 1	Fringing	4	9	Halimeda sp.	0
2005	2005-05-20	LTER 1 Fringing Reef Algae Transect 4 Quad 9	LTER 1	Fringing	4	9	Sand	8
2005	2005-05-20	LTER 1 Fringing Reef Algae Transect 5 Quad 1	LTER 1	Fringing	5	1	Algal Turf	48
2005	2005-05-20	LTER 1 Fringing Reef Algae Transect 5 Quad 1	LTER 1	Fringing	5	1	Amansia rhodantha	0
2005	2005-05-20	LTER 1 Fringing Reef Algae Transect 5 Quad 1	LTER 1	Fringing	5	1	Ascidian	0
2005	2005-05-20	LTER 1 Fringing Reef Algae Transect 5 Quad 1	LTER 1	Fringing	5	1	Coral	40
2005	2005-05-20	LTER 1 Fringing Reef Algae Transect 5 Quad 1	LTER 1	Fringing	5	1	Crustose Corallines	0
2005	2005-05-20	LTER 1 Fringing Reef Algae Transect 5 Quad 1	LTER 1	Fringing	5	1	Dictyota sp.	0
2005	2005-05-20	LTER 1 Fringing Reef Algae Transect 5 Quad 1	LTER 1	Fringing	5	1	Halimeda sp.	4
2005	2005-05-20	LTER 1 Fringing Reef Algae Transect 5 Quad 1	LTER 1	Fringing	5	1	Sand	8
2005	2005-05-20	LTER 1 Fringing Reef Algae Transect 5 Quad 10	LTER 1	Fringing	5	10	Algal Turf	28
2005	2005-05-20	LTER 1 Fringing Reef Algae Transect 5 Quad 10	LTER 1	Fringing	5	10	Amansia rhodantha	0
2005	2005-05-20	LTER 1 Fringing Reef Algae Transect 5 Quad 10	LTER 1	Fringing	5	10	Ascidian	4
2005	2005-05-20	LTER 1 Fringing Reef Algae Transect 5 Quad 10	LTER 1	Fringing	5	10	Coral	20
2005	2005-05-20	LTER 1 Fringing Reef Algae Transect 5 Quad 10	LTER 1	Fringing	5	10	Crustose Corallines	0
2005	2005-05-20	LTER 1 Fringing Reef Algae Transect 5 Quad 10	LTER 1	Fringing	5	10	Dictyota sp.	0
2005	2005-05-20	LTER 1 Fringing Reef Algae Transect 5 Quad 10	LTER 1	Fringing	5	10	Halimeda sp.	0
2005	2005-05-20	LTER 1 Fringing Reef Algae Transect 5 Quad 10	LTER 1	Fringing	5	10	Sand	48
2005	2005-05-20	LTER 1 Fringing Reef Algae Transect 5 Quad 2	LTER 1	Fringing	5	2	Algal Turf	52
2005	2005-05-20	LTER 1 Fringing Reef Algae Transect 5 Quad 2	LTER 1	Fringing	5	2	Amansia rhodantha	0
2005	2005-05-20	LTER 1 Fringing Reef Algae Transect 5 Quad 2	LTER 1	Fringing	5	2	Ascidian	0
2005	2005-05-20	LTER 1 Fringing Reef Algae Transect 5 Quad 2	LTER 1	Fringing	5	2	Coral	40
2005	2005-05-20	LTER 1 Fringing Reef Algae Transect 5 Quad 2	LTER 1	Fringing	5	2	Crustose Corallines	0
2005	2005-05-20	LTER 1 Fringing Reef Algae Transect 5 Quad 2	LTER 1	Fringing	5	2	Dictyota sp.	0
2005	2005-05-20	LTER 1 Fringing Reef Algae Transect 5 Quad 2	LTER 1	Fringing	5	2	Halimeda sp.	0
2005	2005-05-20	LTER 1 Fringing Reef Algae Transect 5 Quad 2	LTER 1	Fringing	5	2	Sand	8
2005	2005-05-20	LTER 1 Fringing Reef Algae Transect 5 Quad 3	LTER 1	Fringing	5	3	Algal Turf	60
2005	2005-05-20	LTER 1 Fringing Reef Algae Transect 5 Quad 3	LTER 1	Fringing	5	3	Amansia rhodantha	0
2005	2005-05-20	LTER 1 Fringing Reef Algae Transect 5 Quad 3	LTER 1	Fringing	5	3	Ascidian	0
2005	2005-05-20	LTER 1 Fringing Reef Algae Transect 5 Quad 3	LTER 1	Fringing	5	3	Coral	32
2005	2005-05-20	LTER 1 Fringing Reef Algae Transect 5 Quad 3	LTER 1	Fringing	5	3	Crustose Corallines	0
2005	2005-05-20	LTER 1 Fringing Reef Algae Transect 5 Quad 3	LTER 1	Fringing	5	3	Dictyota sp.	0
2005	2005-05-20	LTER 1 Fringing Reef Algae Transect 5 Quad 3	LTER 1	Fringing	5	3	Halimeda sp.	0
2005	2005-05-20	LTER 1 Fringing Reef Algae Transect 5 Quad 3	LTER 1	Fringing	5	3	Sand	8
2005	2005-05-20	LTER 1 Fringing Reef Algae Transect 5 Quad 4	LTER 1	Fringing	5	4	Algal Turf	20
2005	2005-05-20	LTER 1 Fringing Reef Algae Transect 5 Quad 4	LTER 1	Fringing	5	4	Amansia rhodantha	0
2005	2005-05-20	LTER 1 Fringing Reef Algae Transect 5 Quad 4	LTER 1	Fringing	5	4	Ascidian	0
2005	2005-05-20	LTER 1 Fringing Reef Algae Transect 5 Quad 4	LTER 1	Fringing	5	4	Coral	72
2005	2005-05-20	LTER 1 Fringing Reef Algae Transect 5 Quad 4	LTER 1	Fringing	5	4	Crustose Corallines	0
2005	2005-05-20	LTER 1 Fringing Reef Algae Transect 5 Quad 4	LTER 1	Fringing	5	4	Dictyota sp.	0
2005	2005-05-20	LTER 1 Fringing Reef Algae Transect 5 Quad 4	LTER 1	Fringing	5	4	Halimeda sp.	8
2005	2005-05-20	LTER 1 Fringing Reef Algae Transect 5 Quad 4	LTER 1	Fringing	5	4	Sand	0
2005	2005-05-20	LTER 1 Fringing Reef Algae Transect 5 Quad 5	LTER 1	Fringing	5	5	Algal Turf	36
2005	2005-05-20	LTER 1 Fringing Reef Algae Transect 5 Quad 5	LTER 1	Fringing	5	5	Amansia rhodantha	0
2005	2005-05-20	LTER 1 Fringing Reef Algae Transect 5 Quad 5	LTER 1	Fringing	5	5	Ascidian	0
2005	2005-05-20	LTER 1 Fringing Reef Algae Transect 5 Quad 5	LTER 1	Fringing	5	5	Coral	52
2005	2005-05-20	LTER 1 Fringing Reef Algae Transect 5 Quad 5	LTER 1	Fringing	5	5	Crustose Corallines	0
2005	2005-05-20	LTER 1 Fringing Reef Algae Transect 5 Quad 5	LTER 1	Fringing	5	5	Dictyota sp.	0
2005	2005-05-20	LTER 1 Fringing Reef Algae Transect 5 Quad 5	LTER 1	Fringing	5	5	Halimeda sp.	12
2005	2005-05-20	LTER 1 Fringing Reef Algae Transect 5 Quad 5	LTER 1	Fringing	5	5	Sand	0
2005	2005-05-20	LTER 1 Fringing Reef Algae Transect 5 Quad 6	LTER 1	Fringing	5	6	Algal Turf	36
2005	2005-05-20	LTER 1 Fringing Reef Algae Transect 5 Quad 6	LTER 1	Fringing	5	6	Amansia rhodantha	0
2005	2005-05-20	LTER 1 Fringing Reef Algae Transect 5 Quad 6	LTER 1	Fringing	5	6	Ascidian	0
2005	2005-05-20	LTER 1 Fringing Reef Algae Transect 5 Quad 6	LTER 1	Fringing	5	6	Coral	52
2005	2005-05-20	LTER 1 Fringing Reef Algae Transect 5 Quad 6	LTER 1	Fringing	5	6	Crustose Corallines	0
2005	2005-05-20	LTER 1 Fringing Reef Algae Transect 5 Quad 6	LTER 1	Fringing	5	6	Dictyota sp.	0
2005	2005-05-20	LTER 1 Fringing Reef Algae Transect 5 Quad 6	LTER 1	Fringing	5	6	Halimeda sp.	12
2005	2005-05-20	LTER 1 Fringing Reef Algae Transect 5 Quad 6	LTER 1	Fringing	5	6	Sand	0
2005	2005-05-20	LTER 1 Fringing Reef Algae Transect 5 Quad 7	LTER 1	Fringing	5	7	Algal Turf	20
2005	2005-05-20	LTER 1 Fringing Reef Algae Transect 5 Quad 7	LTER 1	Fringing	5	7	Amansia rhodantha	0
2005	2005-05-20	LTER 1 Fringing Reef Algae Transect 5 Quad 7	LTER 1	Fringing	5	7	Ascidian	0
2005	2005-05-20	LTER 1 Fringing Reef Algae Transect 5 Quad 7	LTER 1	Fringing	5	7	Coral	76
2005	2005-05-20	LTER 1 Fringing Reef Algae Transect 5 Quad 7	LTER 1	Fringing	5	7	Crustose Corallines	0
2005	2005-05-20	LTER 1 Fringing Reef Algae Transect 5 Quad 7	LTER 1	Fringing	5	7	Dictyota sp.	0
2005	2005-05-20	LTER 1 Fringing Reef Algae Transect 5 Quad 7	LTER 1	Fringing	5	7	Halimeda sp.	0
2005	2005-05-20	LTER 1 Fringing Reef Algae Transect 5 Quad 7	LTER 1	Fringing	5	7	Sand	4
2005	2005-05-20	LTER 1 Fringing Reef Algae Transect 5 Quad 8	LTER 1	Fringing	5	8	Algal Turf	52
2005	2005-05-20	LTER 1 Fringing Reef Algae Transect 5 Quad 8	LTER 1	Fringing	5	8	Amansia rhodantha	0
2005	2005-05-20	LTER 1 Fringing Reef Algae Transect 5 Quad 8	LTER 1	Fringing	5	8	Ascidian	0
2005	2005-05-20	LTER 1 Fringing Reef Algae Transect 5 Quad 8	LTER 1	Fringing	5	8	Coral	36
2005	2005-05-20	LTER 1 Fringing Reef Algae Transect 5 Quad 8	LTER 1	Fringing	5	8	Crustose Corallines	0
2005	2005-05-20	LTER 1 Fringing Reef Algae Transect 5 Quad 8	LTER 1	Fringing	5	8	Dictyota sp.	0
2005	2005-05-20	LTER 1 Fringing Reef Algae Transect 5 Quad 8	LTER 1	Fringing	5	8	Halimeda sp.	12
2005	2005-05-20	LTER 1 Fringing Reef Algae Transect 5 Quad 8	LTER 1	Fringing	5	8	Sand	0
2005	2005-05-20	LTER 1 Fringing Reef Algae Transect 5 Quad 9	LTER 1	Fringing	5	9	Algal Turf	36
2005	2005-05-20	LTER 1 Fringing Reef Algae Transect 5 Quad 9	LTER 1	Fringing	5	9	Amansia rhodantha	0
2005	2005-05-20	LTER 1 Fringing Reef Algae Transect 5 Quad 9	LTER 1	Fringing	5	9	Ascidian	0
2005	2005-05-20	LTER 1 Fringing Reef Algae Transect 5 Quad 9	LTER 1	Fringing	5	9	Coral	32
2005	2005-05-20	LTER 1 Fringing Reef Algae Transect 5 Quad 9	LTER 1	Fringing	5	9	Crustose Corallines	0
2005	2005-05-20	LTER 1 Fringing Reef Algae Transect 5 Quad 9	LTER 1	Fringing	5	9	Dictyota sp.	0
2005	2005-05-20	LTER 1 Fringing Reef Algae Transect 5 Quad 9	LTER 1	Fringing	5	9	Halimeda sp.	8
2005	2005-05-20	LTER 1 Fringing Reef Algae Transect 5 Quad 9	LTER 1	Fringing	5	9	Sand	24
2005	2005-05-20	LTER 1 Outer 10 m Algae Transect 1 Quad 1	LTER 1	Outer 10	1	1	Algal Turf	60
2005	2005-05-20	LTER 1 Outer 10 m Algae Transect 1 Quad 1	LTER 1	Outer 10	1	1	Asparagopsis taxiformis	8
2005	2005-05-20	LTER 1 Outer 10 m Algae Transect 1 Quad 1	LTER 1	Outer 10	1	1	Coral	12
2005	2005-05-20	LTER 1 Outer 10 m Algae Transect 1 Quad 1	LTER 1	Outer 10	1	1	Crustose Corallines	20
2005	2005-05-20	LTER 1 Outer 10 m Algae Transect 1 Quad 1	LTER 1	Outer 10	1	1	Halimeda sp.	0
2005	2005-05-20	LTER 1 Outer 10 m Algae Transect 1 Quad 1	LTER 1	Outer 10	1	1	Lobophora variegata	0
2005	2005-05-20	LTER 1 Outer 10 m Algae Transect 1 Quad 1	LTER 1	Outer 10	1	1	Sand	0
2005	2005-05-20	LTER 1 Outer 10 m Algae Transect 1 Quad 1	LTER 1	Outer 10	1	1	Sponge	0
2005	2005-05-20	LTER 1 Outer 10 m Algae Transect 1 Quad 10	LTER 1	Outer 10	1	10	Algal Turf	44
2005	2005-05-20	LTER 1 Outer 10 m Algae Transect 1 Quad 10	LTER 1	Outer 10	1	10	Asparagopsis taxiformis	0
2005	2005-05-20	LTER 1 Outer 10 m Algae Transect 1 Quad 10	LTER 1	Outer 10	1	10	Coral	52
2005	2005-05-20	LTER 1 Outer 10 m Algae Transect 1 Quad 10	LTER 1	Outer 10	1	10	Crustose Corallines	4
2005	2005-05-20	LTER 1 Outer 10 m Algae Transect 1 Quad 10	LTER 1	Outer 10	1	10	Halimeda sp.	0
2005	2005-05-20	LTER 1 Outer 10 m Algae Transect 1 Quad 10	LTER 1	Outer 10	1	10	Lobophora variegata	0
2005	2005-05-20	LTER 1 Outer 10 m Algae Transect 1 Quad 10	LTER 1	Outer 10	1	10	Sand	0
2005	2005-05-20	LTER 1 Outer 10 m Algae Transect 1 Quad 10	LTER 1	Outer 10	1	10	Sponge	0
2005	2005-05-20	LTER 1 Outer 10 m Algae Transect 1 Quad 2	LTER 1	Outer 10	1	2	Algal Turf	64
2005	2005-05-20	LTER 1 Outer 10 m Algae Transect 1 Quad 2	LTER 1	Outer 10	1	2	Asparagopsis taxiformis	0
2005	2005-05-20	LTER 1 Outer 10 m Algae Transect 1 Quad 2	LTER 1	Outer 10	1	2	Coral	24
2005	2005-05-20	LTER 1 Outer 10 m Algae Transect 1 Quad 2	LTER 1	Outer 10	1	2	Crustose Corallines	12
2005	2005-05-20	LTER 1 Outer 10 m Algae Transect 1 Quad 2	LTER 1	Outer 10	1	2	Halimeda sp.	0
2005	2005-05-20	LTER 1 Outer 10 m Algae Transect 1 Quad 2	LTER 1	Outer 10	1	2	Lobophora variegata	0
2005	2005-05-20	LTER 1 Outer 10 m Algae Transect 1 Quad 2	LTER 1	Outer 10	1	2	Sand	0
2005	2005-05-20	LTER 1 Outer 10 m Algae Transect 1 Quad 2	LTER 1	Outer 10	1	2	Sponge	0
2005	2005-05-20	LTER 1 Outer 10 m Algae Transect 1 Quad 3	LTER 1	Outer 10	1	3	Algal Turf	56
2005	2005-05-20	LTER 1 Outer 10 m Algae Transect 1 Quad 3	LTER 1	Outer 10	1	3	Asparagopsis taxiformis	0
2005	2005-05-20	LTER 1 Outer 10 m Algae Transect 1 Quad 3	LTER 1	Outer 10	1	3	Coral	32
2005	2005-05-20	LTER 1 Outer 10 m Algae Transect 1 Quad 3	LTER 1	Outer 10	1	3	Crustose Corallines	12
2005	2005-05-20	LTER 1 Outer 10 m Algae Transect 1 Quad 3	LTER 1	Outer 10	1	3	Halimeda sp.	0
2005	2005-05-20	LTER 1 Outer 10 m Algae Transect 1 Quad 3	LTER 1	Outer 10	1	3	Lobophora variegata	0
2005	2005-05-20	LTER 1 Outer 10 m Algae Transect 1 Quad 3	LTER 1	Outer 10	1	3	Sand	0
2005	2005-05-20	LTER 1 Outer 10 m Algae Transect 1 Quad 3	LTER 1	Outer 10	1	3	Sponge	0
2005	2005-05-20	LTER 1 Outer 10 m Algae Transect 1 Quad 4	LTER 1	Outer 10	1	4	Algal Turf	60
2005	2005-05-20	LTER 1 Outer 10 m Algae Transect 1 Quad 4	LTER 1	Outer 10	1	4	Asparagopsis taxiformis	0
2005	2005-05-20	LTER 1 Outer 10 m Algae Transect 1 Quad 4	LTER 1	Outer 10	1	4	Coral	28
2005	2005-05-20	LTER 1 Outer 10 m Algae Transect 1 Quad 4	LTER 1	Outer 10	1	4	Crustose Corallines	12
2005	2005-05-20	LTER 1 Outer 10 m Algae Transect 1 Quad 4	LTER 1	Outer 10	1	4	Halimeda sp.	0
2005	2005-05-20	LTER 1 Outer 10 m Algae Transect 1 Quad 4	LTER 1	Outer 10	1	4	Lobophora variegata	0
2005	2005-05-20	LTER 1 Outer 10 m Algae Transect 1 Quad 4	LTER 1	Outer 10	1	4	Sand	0
2005	2005-05-20	LTER 1 Outer 10 m Algae Transect 1 Quad 4	LTER 1	Outer 10	1	4	Sponge	0
2005	2005-05-20	LTER 1 Outer 10 m Algae Transect 1 Quad 5	LTER 1	Outer 10	1	5	Algal Turf	64
2005	2005-05-20	LTER 1 Outer 10 m Algae Transect 1 Quad 5	LTER 1	Outer 10	1	5	Asparagopsis taxiformis	4
2005	2005-05-20	LTER 1 Outer 10 m Algae Transect 1 Quad 5	LTER 1	Outer 10	1	5	Coral	24
2005	2005-05-20	LTER 1 Outer 10 m Algae Transect 1 Quad 5	LTER 1	Outer 10	1	5	Crustose Corallines	8
2005	2005-05-20	LTER 1 Outer 10 m Algae Transect 1 Quad 5	LTER 1	Outer 10	1	5	Halimeda sp.	0
2005	2005-05-20	LTER 1 Outer 10 m Algae Transect 1 Quad 5	LTER 1	Outer 10	1	5	Lobophora variegata	0
2005	2005-05-20	LTER 1 Outer 10 m Algae Transect 1 Quad 5	LTER 1	Outer 10	1	5	Sand	0
2005	2005-05-20	LTER 1 Outer 10 m Algae Transect 1 Quad 5	LTER 1	Outer 10	1	5	Sponge	0
2005	2005-05-20	LTER 1 Outer 10 m Algae Transect 1 Quad 6	LTER 1	Outer 10	1	6	Algal Turf	84
2005	2005-05-20	LTER 1 Outer 10 m Algae Transect 1 Quad 6	LTER 1	Outer 10	1	6	Asparagopsis taxiformis	0
2005	2005-05-20	LTER 1 Outer 10 m Algae Transect 1 Quad 6	LTER 1	Outer 10	1	6	Coral	16
2005	2005-05-20	LTER 1 Outer 10 m Algae Transect 1 Quad 6	LTER 1	Outer 10	1	6	Crustose Corallines	0
2005	2005-05-20	LTER 1 Outer 10 m Algae Transect 1 Quad 6	LTER 1	Outer 10	1	6	Halimeda sp.	0
2005	2005-05-20	LTER 1 Outer 10 m Algae Transect 1 Quad 6	LTER 1	Outer 10	1	6	Lobophora variegata	0
2005	2005-05-20	LTER 1 Outer 10 m Algae Transect 1 Quad 6	LTER 1	Outer 10	1	6	Sand	0
2005	2005-05-20	LTER 1 Outer 10 m Algae Transect 1 Quad 6	LTER 1	Outer 10	1	6	Sponge	0
2005	2005-05-20	LTER 1 Outer 10 m Algae Transect 1 Quad 7	LTER 1	Outer 10	1	7	Algal Turf	96
2005	2005-05-20	LTER 1 Outer 10 m Algae Transect 1 Quad 7	LTER 1	Outer 10	1	7	Asparagopsis taxiformis	4
2005	2005-05-20	LTER 1 Outer 10 m Algae Transect 1 Quad 7	LTER 1	Outer 10	1	7	Coral	0
2005	2005-05-20	LTER 1 Outer 10 m Algae Transect 1 Quad 7	LTER 1	Outer 10	1	7	Crustose Corallines	0
2005	2005-05-20	LTER 1 Outer 10 m Algae Transect 1 Quad 7	LTER 1	Outer 10	1	7	Halimeda sp.	0
2005	2005-05-20	LTER 1 Outer 10 m Algae Transect 1 Quad 7	LTER 1	Outer 10	1	7	Lobophora variegata	0
2005	2005-05-20	LTER 1 Outer 10 m Algae Transect 1 Quad 7	LTER 1	Outer 10	1	7	Sand	0
2005	2005-05-20	LTER 1 Outer 10 m Algae Transect 1 Quad 7	LTER 1	Outer 10	1	7	Sponge	0
2005	2005-05-20	LTER 1 Outer 10 m Algae Transect 1 Quad 8	LTER 1	Outer 10	1	8	Algal Turf	88
2005	2005-05-20	LTER 1 Outer 10 m Algae Transect 1 Quad 8	LTER 1	Outer 10	1	8	Asparagopsis taxiformis	0
2005	2005-05-20	LTER 1 Outer 10 m Algae Transect 1 Quad 8	LTER 1	Outer 10	1	8	Coral	12
2005	2005-05-20	LTER 1 Outer 10 m Algae Transect 1 Quad 8	LTER 1	Outer 10	1	8	Crustose Corallines	0
2005	2005-05-20	LTER 1 Outer 10 m Algae Transect 1 Quad 8	LTER 1	Outer 10	1	8	Halimeda sp.	0
2005	2005-05-20	LTER 1 Outer 10 m Algae Transect 1 Quad 8	LTER 1	Outer 10	1	8	Lobophora variegata	0
2005	2005-05-20	LTER 1 Outer 10 m Algae Transect 1 Quad 8	LTER 1	Outer 10	1	8	Sand	0
2005	2005-05-20	LTER 1 Outer 10 m Algae Transect 1 Quad 8	LTER 1	Outer 10	1	8	Sponge	0
2005	2005-05-20	LTER 1 Outer 10 m Algae Transect 1 Quad 9	LTER 1	Outer 10	1	9	Algal Turf	68
2005	2005-05-20	LTER 1 Outer 10 m Algae Transect 1 Quad 9	LTER 1	Outer 10	1	9	Asparagopsis taxiformis	0
2005	2005-05-20	LTER 1 Outer 10 m Algae Transect 1 Quad 9	LTER 1	Outer 10	1	9	Coral	28
2005	2005-05-20	LTER 1 Outer 10 m Algae Transect 1 Quad 9	LTER 1	Outer 10	1	9	Crustose Corallines	4
2005	2005-05-20	LTER 1 Outer 10 m Algae Transect 1 Quad 9	LTER 1	Outer 10	1	9	Halimeda sp.	0
2005	2005-05-20	LTER 1 Outer 10 m Algae Transect 1 Quad 9	LTER 1	Outer 10	1	9	Lobophora variegata	0
2005	2005-05-20	LTER 1 Outer 10 m Algae Transect 1 Quad 9	LTER 1	Outer 10	1	9	Sand	0
2005	2005-05-20	LTER 1 Outer 10 m Algae Transect 1 Quad 9	LTER 1	Outer 10	1	9	Sponge	0
2005	2005-05-20	LTER 1 Outer 10 m Algae Transect 2 Quad 1	LTER 1	Outer 10	2	1	Algal Turf	44
2005	2005-05-20	LTER 1 Outer 10 m Algae Transect 2 Quad 1	LTER 1	Outer 10	2	1	Asparagopsis taxiformis	0
2005	2005-05-20	LTER 1 Outer 10 m Algae Transect 2 Quad 1	LTER 1	Outer 10	2	1	Coral	48
2005	2005-05-20	LTER 1 Outer 10 m Algae Transect 2 Quad 1	LTER 1	Outer 10	2	1	Crustose Corallines	4
2005	2005-05-20	LTER 1 Outer 10 m Algae Transect 2 Quad 1	LTER 1	Outer 10	2	1	Halimeda sp.	0
2005	2005-05-20	LTER 1 Outer 10 m Algae Transect 2 Quad 1	LTER 1	Outer 10	2	1	Lobophora variegata	0
2005	2005-05-20	LTER 1 Outer 10 m Algae Transect 2 Quad 1	LTER 1	Outer 10	2	1	Sand	4
2005	2005-05-20	LTER 1 Outer 10 m Algae Transect 2 Quad 1	LTER 1	Outer 10	2	1	Sponge	0
2005	2005-05-20	LTER 1 Outer 10 m Algae Transect 2 Quad 10	LTER 1	Outer 10	2	10	Algal Turf	52
2005	2005-05-20	LTER 1 Outer 10 m Algae Transect 2 Quad 10	LTER 1	Outer 10	2	10	Asparagopsis taxiformis	0
2005	2005-05-20	LTER 1 Outer 10 m Algae Transect 2 Quad 10	LTER 1	Outer 10	2	10	Coral	44
2005	2005-05-20	LTER 1 Outer 10 m Algae Transect 2 Quad 10	LTER 1	Outer 10	2	10	Crustose Corallines	4
2005	2005-05-20	LTER 1 Outer 10 m Algae Transect 2 Quad 10	LTER 1	Outer 10	2	10	Halimeda sp.	0
2005	2005-05-20	LTER 1 Outer 10 m Algae Transect 2 Quad 10	LTER 1	Outer 10	2	10	Lobophora variegata	0
2005	2005-05-20	LTER 1 Outer 10 m Algae Transect 2 Quad 10	LTER 1	Outer 10	2	10	Sand	0
2005	2005-05-20	LTER 1 Outer 10 m Algae Transect 2 Quad 10	LTER 1	Outer 10	2	10	Sponge	0
2005	2005-05-20	LTER 1 Outer 10 m Algae Transect 2 Quad 2	LTER 1	Outer 10	2	2	Algal Turf	24
2005	2005-05-20	LTER 1 Outer 10 m Algae Transect 2 Quad 2	LTER 1	Outer 10	2	2	Asparagopsis taxiformis	0
2005	2005-05-20	LTER 1 Outer 10 m Algae Transect 2 Quad 2	LTER 1	Outer 10	2	2	Coral	68
2005	2005-05-20	LTER 1 Outer 10 m Algae Transect 2 Quad 2	LTER 1	Outer 10	2	2	Crustose Corallines	8
2005	2005-05-20	LTER 1 Outer 10 m Algae Transect 2 Quad 2	LTER 1	Outer 10	2	2	Halimeda sp.	0
2005	2005-05-20	LTER 1 Outer 10 m Algae Transect 2 Quad 2	LTER 1	Outer 10	2	2	Lobophora variegata	0
2005	2005-05-20	LTER 1 Outer 10 m Algae Transect 2 Quad 2	LTER 1	Outer 10	2	2	Sand	0
2005	2005-05-20	LTER 1 Outer 10 m Algae Transect 2 Quad 2	LTER 1	Outer 10	2	2	Sponge	0
2005	2005-05-20	LTER 1 Outer 10 m Algae Transect 2 Quad 3	LTER 1	Outer 10	2	3	Algal Turf	40
2005	2005-05-20	LTER 1 Outer 10 m Algae Transect 2 Quad 3	LTER 1	Outer 10	2	3	Asparagopsis taxiformis	0
2005	2005-05-20	LTER 1 Outer 10 m Algae Transect 2 Quad 3	LTER 1	Outer 10	2	3	Coral	56
2005	2005-05-20	LTER 1 Outer 10 m Algae Transect 2 Quad 3	LTER 1	Outer 10	2	3	Crustose Corallines	4
2005	2005-05-20	LTER 1 Outer 10 m Algae Transect 2 Quad 3	LTER 1	Outer 10	2	3	Halimeda sp.	0
2005	2005-05-20	LTER 1 Outer 10 m Algae Transect 2 Quad 3	LTER 1	Outer 10	2	3	Lobophora variegata	0
2005	2005-05-20	LTER 1 Outer 10 m Algae Transect 2 Quad 3	LTER 1	Outer 10	2	3	Sand	0
2005	2005-05-20	LTER 1 Outer 10 m Algae Transect 2 Quad 3	LTER 1	Outer 10	2	3	Sponge	0
2005	2005-05-20	LTER 1 Outer 10 m Algae Transect 2 Quad 4	LTER 1	Outer 10	2	4	Algal Turf	68
2005	2005-05-20	LTER 1 Outer 10 m Algae Transect 2 Quad 4	LTER 1	Outer 10	2	4	Asparagopsis taxiformis	0
2005	2005-05-20	LTER 1 Outer 10 m Algae Transect 2 Quad 4	LTER 1	Outer 10	2	4	Coral	12
2005	2005-05-20	LTER 1 Outer 10 m Algae Transect 2 Quad 4	LTER 1	Outer 10	2	4	Crustose Corallines	20
2005	2005-05-20	LTER 1 Outer 10 m Algae Transect 2 Quad 4	LTER 1	Outer 10	2	4	Halimeda sp.	0
2005	2005-05-20	LTER 1 Outer 10 m Algae Transect 2 Quad 4	LTER 1	Outer 10	2	4	Lobophora variegata	0
2005	2005-05-20	LTER 1 Outer 10 m Algae Transect 2 Quad 4	LTER 1	Outer 10	2	4	Sand	0
2005	2005-05-20	LTER 1 Outer 10 m Algae Transect 2 Quad 4	LTER 1	Outer 10	2	4	Sponge	0
2005	2005-05-20	LTER 1 Outer 10 m Algae Transect 2 Quad 5	LTER 1	Outer 10	2	5	Algal Turf	64
2005	2005-05-20	LTER 1 Outer 10 m Algae Transect 2 Quad 5	LTER 1	Outer 10	2	5	Asparagopsis taxiformis	8
2005	2005-05-20	LTER 1 Outer 10 m Algae Transect 2 Quad 5	LTER 1	Outer 10	2	5	Coral	20
2005	2005-05-20	LTER 1 Outer 10 m Algae Transect 2 Quad 5	LTER 1	Outer 10	2	5	Crustose Corallines	4
2005	2005-05-20	LTER 1 Outer 10 m Algae Transect 2 Quad 5	LTER 1	Outer 10	2	5	Halimeda sp.	0
2005	2005-05-20	LTER 1 Outer 10 m Algae Transect 2 Quad 5	LTER 1	Outer 10	2	5	Lobophora variegata	0
2005	2005-05-20	LTER 1 Outer 10 m Algae Transect 2 Quad 5	LTER 1	Outer 10	2	5	Sand	4
2005	2005-05-20	LTER 1 Outer 10 m Algae Transect 2 Quad 5	LTER 1	Outer 10	2	5	Sponge	0
2005	2005-05-20	LTER 1 Outer 10 m Algae Transect 2 Quad 6	LTER 1	Outer 10	2	6	Algal Turf	32
2005	2005-05-20	LTER 1 Outer 10 m Algae Transect 2 Quad 6	LTER 1	Outer 10	2	6	Asparagopsis taxiformis	4
2005	2005-05-20	LTER 1 Outer 10 m Algae Transect 2 Quad 6	LTER 1	Outer 10	2	6	Coral	28
2005	2005-05-20	LTER 1 Outer 10 m Algae Transect 2 Quad 6	LTER 1	Outer 10	2	6	Crustose Corallines	20
2005	2005-05-20	LTER 1 Outer 10 m Algae Transect 2 Quad 6	LTER 1	Outer 10	2	6	Halimeda sp.	12
2005	2005-05-20	LTER 1 Outer 10 m Algae Transect 2 Quad 6	LTER 1	Outer 10	2	6	Lobophora variegata	0
2005	2005-05-20	LTER 1 Outer 10 m Algae Transect 2 Quad 6	LTER 1	Outer 10	2	6	Sand	4
2005	2005-05-20	LTER 1 Outer 10 m Algae Transect 2 Quad 6	LTER 1	Outer 10	2	6	Sponge	0
2005	2005-05-20	LTER 1 Outer 10 m Algae Transect 2 Quad 7	LTER 1	Outer 10	2	7	Algal Turf	24
2005	2005-05-20	LTER 1 Outer 10 m Algae Transect 2 Quad 7	LTER 1	Outer 10	2	7	Asparagopsis taxiformis	8
2005	2005-05-20	LTER 1 Outer 10 m Algae Transect 2 Quad 7	LTER 1	Outer 10	2	7	Coral	56
2005	2005-05-20	LTER 1 Outer 10 m Algae Transect 2 Quad 7	LTER 1	Outer 10	2	7	Crustose Corallines	12
2005	2005-05-20	LTER 1 Outer 10 m Algae Transect 2 Quad 7	LTER 1	Outer 10	2	7	Halimeda sp.	0
2005	2005-05-20	LTER 1 Outer 10 m Algae Transect 2 Quad 7	LTER 1	Outer 10	2	7	Lobophora variegata	0
2005	2005-05-20	LTER 1 Outer 10 m Algae Transect 2 Quad 7	LTER 1	Outer 10	2	7	Sand	0
2005	2005-05-20	LTER 1 Outer 10 m Algae Transect 2 Quad 7	LTER 1	Outer 10	2	7	Sponge	0
2005	2005-05-20	LTER 1 Outer 10 m Algae Transect 2 Quad 8	LTER 1	Outer 10	2	8	Algal Turf	28
2005	2005-05-20	LTER 1 Outer 10 m Algae Transect 2 Quad 8	LTER 1	Outer 10	2	8	Asparagopsis taxiformis	0
2005	2005-05-20	LTER 1 Outer 10 m Algae Transect 2 Quad 8	LTER 1	Outer 10	2	8	Coral	24
2005	2005-05-20	LTER 1 Outer 10 m Algae Transect 2 Quad 8	LTER 1	Outer 10	2	8	Crustose Corallines	8
2005	2005-05-20	LTER 1 Outer 10 m Algae Transect 2 Quad 8	LTER 1	Outer 10	2	8	Halimeda sp.	0
2005	2005-05-20	LTER 1 Outer 10 m Algae Transect 2 Quad 8	LTER 1	Outer 10	2	8	Lobophora variegata	40
2005	2005-05-20	LTER 1 Outer 10 m Algae Transect 2 Quad 8	LTER 1	Outer 10	2	8	Sand	0
2005	2005-05-20	LTER 1 Outer 10 m Algae Transect 2 Quad 8	LTER 1	Outer 10	2	8	Sponge	0
2005	2005-05-20	LTER 1 Outer 10 m Algae Transect 2 Quad 9	LTER 1	Outer 10	2	9	Algal Turf	48
2005	2005-05-20	LTER 1 Outer 10 m Algae Transect 2 Quad 9	LTER 1	Outer 10	2	9	Asparagopsis taxiformis	0
2005	2005-05-20	LTER 1 Outer 10 m Algae Transect 2 Quad 9	LTER 1	Outer 10	2	9	Coral	44
2005	2005-05-20	LTER 1 Outer 10 m Algae Transect 2 Quad 9	LTER 1	Outer 10	2	9	Crustose Corallines	8
2005	2005-05-20	LTER 1 Outer 10 m Algae Transect 2 Quad 9	LTER 1	Outer 10	2	9	Halimeda sp.	0
2005	2005-05-20	LTER 1 Outer 10 m Algae Transect 2 Quad 9	LTER 1	Outer 10	2	9	Lobophora variegata	0
2005	2005-05-20	LTER 1 Outer 10 m Algae Transect 2 Quad 9	LTER 1	Outer 10	2	9	Sand	0
2005	2005-05-20	LTER 1 Outer 10 m Algae Transect 2 Quad 9	LTER 1	Outer 10	2	9	Sponge	0
2005	2005-05-20	LTER 1 Outer 10 m Algae Transect 3 Quad 1	LTER 1	Outer 10	3	1	Algal Turf	64
2005	2005-05-20	LTER 1 Outer 10 m Algae Transect 3 Quad 1	LTER 1	Outer 10	3	1	Asparagopsis taxiformis	0
2005	2005-05-20	LTER 1 Outer 10 m Algae Transect 3 Quad 1	LTER 1	Outer 10	3	1	Coral	36
2005	2005-05-20	LTER 1 Outer 10 m Algae Transect 3 Quad 1	LTER 1	Outer 10	3	1	Crustose Corallines	0
2005	2005-05-20	LTER 1 Outer 10 m Algae Transect 3 Quad 1	LTER 1	Outer 10	3	1	Halimeda sp.	0
2005	2005-05-20	LTER 1 Outer 10 m Algae Transect 3 Quad 1	LTER 1	Outer 10	3	1	Lobophora variegata	0
2005	2005-05-20	LTER 1 Outer 10 m Algae Transect 3 Quad 1	LTER 1	Outer 10	3	1	Sand	0
2005	2005-05-20	LTER 1 Outer 10 m Algae Transect 3 Quad 1	LTER 1	Outer 10	3	1	Sponge	0
2005	2005-05-20	LTER 1 Outer 10 m Algae Transect 3 Quad 10	LTER 1	Outer 10	3	10	Algal Turf	20
2005	2005-05-20	LTER 1 Outer 10 m Algae Transect 3 Quad 10	LTER 1	Outer 10	3	10	Asparagopsis taxiformis	4
2005	2005-05-20	LTER 1 Outer 10 m Algae Transect 3 Quad 10	LTER 1	Outer 10	3	10	Coral	76
2005	2005-05-20	LTER 1 Outer 10 m Algae Transect 3 Quad 10	LTER 1	Outer 10	3	10	Crustose Corallines	0
2005	2005-05-20	LTER 1 Outer 10 m Algae Transect 3 Quad 10	LTER 1	Outer 10	3	10	Halimeda sp.	0
2005	2005-05-20	LTER 1 Outer 10 m Algae Transect 3 Quad 10	LTER 1	Outer 10	3	10	Lobophora variegata	0
2005	2005-05-20	LTER 1 Outer 10 m Algae Transect 3 Quad 10	LTER 1	Outer 10	3	10	Sand	0
2005	2005-05-20	LTER 1 Outer 10 m Algae Transect 3 Quad 10	LTER 1	Outer 10	3	10	Sponge	0
2005	2005-05-20	LTER 1 Outer 10 m Algae Transect 3 Quad 2	LTER 1	Outer 10	3	2	Algal Turf	60
2005	2005-05-20	LTER 1 Outer 10 m Algae Transect 3 Quad 2	LTER 1	Outer 10	3	2	Asparagopsis taxiformis	0
2005	2005-05-20	LTER 1 Outer 10 m Algae Transect 3 Quad 2	LTER 1	Outer 10	3	2	Coral	28
2005	2005-05-20	LTER 1 Outer 10 m Algae Transect 3 Quad 2	LTER 1	Outer 10	3	2	Crustose Corallines	4
2005	2005-05-20	LTER 1 Outer 10 m Algae Transect 3 Quad 2	LTER 1	Outer 10	3	2	Halimeda sp.	4
2005	2005-05-20	LTER 1 Outer 10 m Algae Transect 3 Quad 2	LTER 1	Outer 10	3	2	Lobophora variegata	0
2005	2005-05-20	LTER 1 Outer 10 m Algae Transect 3 Quad 2	LTER 1	Outer 10	3	2	Sand	4
2005	2005-05-20	LTER 1 Outer 10 m Algae Transect 3 Quad 2	LTER 1	Outer 10	3	2	Sponge	0
2005	2005-05-20	LTER 1 Outer 10 m Algae Transect 3 Quad 3	LTER 1	Outer 10	3	3	Algal Turf	76
2005	2005-05-20	LTER 1 Outer 10 m Algae Transect 3 Quad 3	LTER 1	Outer 10	3	3	Asparagopsis taxiformis	0
2005	2005-05-20	LTER 1 Outer 10 m Algae Transect 3 Quad 3	LTER 1	Outer 10	3	3	Coral	20
2005	2005-05-20	LTER 1 Outer 10 m Algae Transect 3 Quad 3	LTER 1	Outer 10	3	3	Crustose Corallines	4
2005	2005-05-20	LTER 1 Outer 10 m Algae Transect 3 Quad 3	LTER 1	Outer 10	3	3	Halimeda sp.	0
2005	2005-05-20	LTER 1 Outer 10 m Algae Transect 3 Quad 3	LTER 1	Outer 10	3	3	Lobophora variegata	0
2005	2005-05-20	LTER 1 Outer 10 m Algae Transect 3 Quad 3	LTER 1	Outer 10	3	3	Sand	0
2005	2005-05-20	LTER 1 Outer 10 m Algae Transect 3 Quad 3	LTER 1	Outer 10	3	3	Sponge	0
2005	2005-05-20	LTER 1 Outer 10 m Algae Transect 3 Quad 4	LTER 1	Outer 10	3	4	Algal Turf	52
2005	2005-05-20	LTER 1 Outer 10 m Algae Transect 3 Quad 4	LTER 1	Outer 10	3	4	Asparagopsis taxiformis	4
2005	2005-05-20	LTER 1 Outer 10 m Algae Transect 3 Quad 4	LTER 1	Outer 10	3	4	Coral	24
2005	2005-05-20	LTER 1 Outer 10 m Algae Transect 3 Quad 4	LTER 1	Outer 10	3	4	Crustose Corallines	16
2005	2005-05-20	LTER 1 Outer 10 m Algae Transect 3 Quad 4	LTER 1	Outer 10	3	4	Halimeda sp.	4
2005	2005-05-20	LTER 1 Outer 10 m Algae Transect 3 Quad 4	LTER 1	Outer 10	3	4	Lobophora variegata	0
2005	2005-05-20	LTER 1 Outer 10 m Algae Transect 3 Quad 4	LTER 1	Outer 10	3	4	Sand	0
2005	2005-05-20	LTER 1 Outer 10 m Algae Transect 3 Quad 4	LTER 1	Outer 10	3	4	Sponge	0
2005	2005-05-20	LTER 1 Outer 10 m Algae Transect 3 Quad 5	LTER 1	Outer 10	3	5	Algal Turf	52
2005	2005-05-20	LTER 1 Outer 10 m Algae Transect 3 Quad 5	LTER 1	Outer 10	3	5	Asparagopsis taxiformis	4
2005	2005-05-20	LTER 1 Outer 10 m Algae Transect 3 Quad 5	LTER 1	Outer 10	3	5	Coral	28
2005	2005-05-20	LTER 1 Outer 10 m Algae Transect 3 Quad 5	LTER 1	Outer 10	3	5	Crustose Corallines	12
2005	2005-05-20	LTER 1 Outer 10 m Algae Transect 3 Quad 5	LTER 1	Outer 10	3	5	Halimeda sp.	4
2005	2005-05-20	LTER 1 Outer 10 m Algae Transect 3 Quad 5	LTER 1	Outer 10	3	5	Lobophora variegata	0
2005	2005-05-20	LTER 1 Outer 10 m Algae Transect 3 Quad 5	LTER 1	Outer 10	3	5	Sand	0
2005	2005-05-20	LTER 1 Outer 10 m Algae Transect 3 Quad 5	LTER 1	Outer 10	3	5	Sponge	0
2005	2005-05-20	LTER 1 Outer 10 m Algae Transect 3 Quad 6	LTER 1	Outer 10	3	6	Algal Turf	48
2005	2005-05-20	LTER 1 Outer 10 m Algae Transect 3 Quad 6	LTER 1	Outer 10	3	6	Asparagopsis taxiformis	0
2005	2005-05-20	LTER 1 Outer 10 m Algae Transect 3 Quad 6	LTER 1	Outer 10	3	6	Coral	52
2005	2005-05-20	LTER 1 Outer 10 m Algae Transect 3 Quad 6	LTER 1	Outer 10	3	6	Crustose Corallines	0
2005	2005-05-20	LTER 1 Outer 10 m Algae Transect 3 Quad 6	LTER 1	Outer 10	3	6	Halimeda sp.	0
2005	2005-05-20	LTER 1 Outer 10 m Algae Transect 3 Quad 6	LTER 1	Outer 10	3	6	Lobophora variegata	0
2005	2005-05-20	LTER 1 Outer 10 m Algae Transect 3 Quad 6	LTER 1	Outer 10	3	6	Sand	0
2005	2005-05-20	LTER 1 Outer 10 m Algae Transect 3 Quad 6	LTER 1	Outer 10	3	6	Sponge	0
2005	2005-05-20	LTER 1 Outer 10 m Algae Transect 3 Quad 7	LTER 1	Outer 10	3	7	Algal Turf	40
2005	2005-05-20	LTER 1 Outer 10 m Algae Transect 3 Quad 7	LTER 1	Outer 10	3	7	Asparagopsis taxiformis	0
2005	2005-05-20	LTER 1 Outer 10 m Algae Transect 3 Quad 7	LTER 1	Outer 10	3	7	Coral	52
2005	2005-05-20	LTER 1 Outer 10 m Algae Transect 3 Quad 7	LTER 1	Outer 10	3	7	Crustose Corallines	0
2005	2005-05-20	LTER 1 Outer 10 m Algae Transect 3 Quad 7	LTER 1	Outer 10	3	7	Halimeda sp.	8
2005	2005-05-20	LTER 1 Outer 10 m Algae Transect 3 Quad 7	LTER 1	Outer 10	3	7	Lobophora variegata	0
2005	2005-05-20	LTER 1 Outer 10 m Algae Transect 3 Quad 7	LTER 1	Outer 10	3	7	Sand	0
2005	2005-05-20	LTER 1 Outer 10 m Algae Transect 3 Quad 7	LTER 1	Outer 10	3	7	Sponge	0
2005	2005-05-20	LTER 1 Outer 10 m Algae Transect 3 Quad 8	LTER 1	Outer 10	3	8	Algal Turf	68
2005	2005-05-20	LTER 1 Outer 10 m Algae Transect 3 Quad 8	LTER 1	Outer 10	3	8	Asparagopsis taxiformis	0
2005	2005-05-20	LTER 1 Outer 10 m Algae Transect 3 Quad 8	LTER 1	Outer 10	3	8	Coral	32
2005	2005-05-20	LTER 1 Outer 10 m Algae Transect 3 Quad 8	LTER 1	Outer 10	3	8	Crustose Corallines	0
2005	2005-05-20	LTER 1 Outer 10 m Algae Transect 3 Quad 8	LTER 1	Outer 10	3	8	Halimeda sp.	0
2005	2005-05-20	LTER 1 Outer 10 m Algae Transect 3 Quad 8	LTER 1	Outer 10	3	8	Lobophora variegata	0
2005	2005-05-20	LTER 1 Outer 10 m Algae Transect 3 Quad 8	LTER 1	Outer 10	3	8	Sand	0
2005	2005-05-20	LTER 1 Outer 10 m Algae Transect 3 Quad 8	LTER 1	Outer 10	3	8	Sponge	0
2005	2005-05-20	LTER 1 Outer 10 m Algae Transect 3 Quad 9	LTER 1	Outer 10	3	9	Algal Turf	64
2005	2005-05-20	LTER 1 Outer 10 m Algae Transect 3 Quad 9	LTER 1	Outer 10	3	9	Asparagopsis taxiformis	0
2005	2005-05-20	LTER 1 Outer 10 m Algae Transect 3 Quad 9	LTER 1	Outer 10	3	9	Coral	36
2005	2005-05-20	LTER 1 Outer 10 m Algae Transect 3 Quad 9	LTER 1	Outer 10	3	9	Crustose Corallines	0
2005	2005-05-20	LTER 1 Outer 10 m Algae Transect 3 Quad 9	LTER 1	Outer 10	3	9	Halimeda sp.	0
2005	2005-05-20	LTER 1 Outer 10 m Algae Transect 3 Quad 9	LTER 1	Outer 10	3	9	Lobophora variegata	0
2005	2005-05-20	LTER 1 Outer 10 m Algae Transect 3 Quad 9	LTER 1	Outer 10	3	9	Sand	0
2005	2005-05-20	LTER 1 Outer 10 m Algae Transect 3 Quad 9	LTER 1	Outer 10	3	9	Sponge	0
2005	2005-05-20	LTER 1 Outer 10 m Algae Transect 4 Quad 1	LTER 1	Outer 10	4	1	Algal Turf	56
2005	2005-05-20	LTER 1 Outer 10 m Algae Transect 4 Quad 1	LTER 1	Outer 10	4	1	Asparagopsis taxiformis	0
2005	2005-05-20	LTER 1 Outer 10 m Algae Transect 4 Quad 1	LTER 1	Outer 10	4	1	Coral	44
2005	2005-05-20	LTER 1 Outer 10 m Algae Transect 4 Quad 1	LTER 1	Outer 10	4	1	Crustose Corallines	0
2005	2005-05-20	LTER 1 Outer 10 m Algae Transect 4 Quad 1	LTER 1	Outer 10	4	1	Halimeda sp.	0
2005	2005-05-20	LTER 1 Outer 10 m Algae Transect 4 Quad 1	LTER 1	Outer 10	4	1	Lobophora variegata	0
2005	2005-05-20	LTER 1 Outer 10 m Algae Transect 4 Quad 1	LTER 1	Outer 10	4	1	Sand	0
2005	2005-05-20	LTER 1 Outer 10 m Algae Transect 4 Quad 1	LTER 1	Outer 10	4	1	Sponge	0
2005	2005-05-20	LTER 1 Outer 10 m Algae Transect 4 Quad 10	LTER 1	Outer 10	4	10	Algal Turf	40
2005	2005-05-20	LTER 1 Outer 10 m Algae Transect 4 Quad 10	LTER 1	Outer 10	4	10	Asparagopsis taxiformis	8
2005	2005-05-20	LTER 1 Outer 10 m Algae Transect 4 Quad 10	LTER 1	Outer 10	4	10	Coral	28
2005	2005-05-20	LTER 1 Outer 10 m Algae Transect 4 Quad 10	LTER 1	Outer 10	4	10	Crustose Corallines	16
2005	2005-05-20	LTER 1 Outer 10 m Algae Transect 4 Quad 10	LTER 1	Outer 10	4	10	Halimeda sp.	0
2005	2005-05-20	LTER 1 Outer 10 m Algae Transect 4 Quad 10	LTER 1	Outer 10	4	10	Lobophora variegata	0
2005	2005-05-20	LTER 1 Outer 10 m Algae Transect 4 Quad 10	LTER 1	Outer 10	4	10	Sand	0
2005	2005-05-20	LTER 1 Outer 10 m Algae Transect 4 Quad 10	LTER 1	Outer 10	4	10	Sponge	8
2005	2005-05-20	LTER 1 Outer 10 m Algae Transect 4 Quad 2	LTER 1	Outer 10	4	2	Algal Turf	48
2005	2005-05-20	LTER 1 Outer 10 m Algae Transect 4 Quad 2	LTER 1	Outer 10	4	2	Asparagopsis taxiformis	0
2005	2005-05-20	LTER 1 Outer 10 m Algae Transect 4 Quad 2	LTER 1	Outer 10	4	2	Coral	48
2005	2005-05-20	LTER 1 Outer 10 m Algae Transect 4 Quad 2	LTER 1	Outer 10	4	2	Crustose Corallines	0
2005	2005-05-20	LTER 1 Outer 10 m Algae Transect 4 Quad 2	LTER 1	Outer 10	4	2	Halimeda sp.	0
2005	2005-05-20	LTER 1 Outer 10 m Algae Transect 4 Quad 2	LTER 1	Outer 10	4	2	Lobophora variegata	0
2005	2005-05-20	LTER 1 Outer 10 m Algae Transect 4 Quad 2	LTER 1	Outer 10	4	2	Sand	4
2005	2005-05-20	LTER 1 Outer 10 m Algae Transect 4 Quad 2	LTER 1	Outer 10	4	2	Sponge	0
2005	2005-05-20	LTER 1 Outer 10 m Algae Transect 4 Quad 3	LTER 1	Outer 10	4	3	Algal Turf	60
2005	2005-05-20	LTER 1 Outer 10 m Algae Transect 4 Quad 3	LTER 1	Outer 10	4	3	Asparagopsis taxiformis	0
2005	2005-05-20	LTER 1 Outer 10 m Algae Transect 4 Quad 3	LTER 1	Outer 10	4	3	Coral	40
2005	2005-05-20	LTER 1 Outer 10 m Algae Transect 4 Quad 3	LTER 1	Outer 10	4	3	Crustose Corallines	0
2005	2005-05-20	LTER 1 Outer 10 m Algae Transect 4 Quad 3	LTER 1	Outer 10	4	3	Halimeda sp.	0
2005	2005-05-20	LTER 1 Outer 10 m Algae Transect 4 Quad 3	LTER 1	Outer 10	4	3	Lobophora variegata	0
2005	2005-05-20	LTER 1 Outer 10 m Algae Transect 4 Quad 3	LTER 1	Outer 10	4	3	Sand	0
2005	2005-05-20	LTER 1 Outer 10 m Algae Transect 4 Quad 3	LTER 1	Outer 10	4	3	Sponge	0
2005	2005-05-20	LTER 1 Outer 10 m Algae Transect 4 Quad 4	LTER 1	Outer 10	4	4	Algal Turf	36
2005	2005-05-20	LTER 1 Outer 10 m Algae Transect 4 Quad 4	LTER 1	Outer 10	4	4	Asparagopsis taxiformis	16
2005	2005-05-20	LTER 1 Outer 10 m Algae Transect 4 Quad 4	LTER 1	Outer 10	4	4	Coral	32
2005	2005-05-20	LTER 1 Outer 10 m Algae Transect 4 Quad 4	LTER 1	Outer 10	4	4	Crustose Corallines	8
2005	2005-05-20	LTER 1 Outer 10 m Algae Transect 4 Quad 4	LTER 1	Outer 10	4	4	Halimeda sp.	8
2005	2005-05-20	LTER 1 Outer 10 m Algae Transect 4 Quad 4	LTER 1	Outer 10	4	4	Lobophora variegata	0
2005	2005-05-20	LTER 1 Outer 10 m Algae Transect 4 Quad 4	LTER 1	Outer 10	4	4	Sand	0
2005	2005-05-20	LTER 1 Outer 10 m Algae Transect 4 Quad 4	LTER 1	Outer 10	4	4	Sponge	0
2005	2005-05-20	LTER 1 Outer 10 m Algae Transect 4 Quad 5	LTER 1	Outer 10	4	5	Algal Turf	72
2005	2005-05-20	LTER 1 Outer 10 m Algae Transect 4 Quad 5	LTER 1	Outer 10	4	5	Asparagopsis taxiformis	0
2005	2005-05-20	LTER 1 Outer 10 m Algae Transect 4 Quad 5	LTER 1	Outer 10	4	5	Coral	12
2005	2005-05-20	LTER 1 Outer 10 m Algae Transect 4 Quad 5	LTER 1	Outer 10	4	5	Crustose Corallines	16
2005	2005-05-20	LTER 1 Outer 10 m Algae Transect 4 Quad 5	LTER 1	Outer 10	4	5	Halimeda sp.	0
2005	2005-05-20	LTER 1 Outer 10 m Algae Transect 4 Quad 5	LTER 1	Outer 10	4	5	Lobophora variegata	0
2005	2005-05-20	LTER 1 Outer 10 m Algae Transect 4 Quad 5	LTER 1	Outer 10	4	5	Sand	0
2005	2005-05-20	LTER 1 Outer 10 m Algae Transect 4 Quad 5	LTER 1	Outer 10	4	5	Sponge	0
2005	2005-05-20	LTER 1 Outer 10 m Algae Transect 4 Quad 6	LTER 1	Outer 10	4	6	Algal Turf	36
2005	2005-05-20	LTER 1 Outer 10 m Algae Transect 4 Quad 6	LTER 1	Outer 10	4	6	Asparagopsis taxiformis	4
2005	2005-05-20	LTER 1 Outer 10 m Algae Transect 4 Quad 6	LTER 1	Outer 10	4	6	Coral	56
2005	2005-05-20	LTER 1 Outer 10 m Algae Transect 4 Quad 6	LTER 1	Outer 10	4	6	Crustose Corallines	4
2005	2005-05-20	LTER 1 Outer 10 m Algae Transect 4 Quad 6	LTER 1	Outer 10	4	6	Halimeda sp.	0
2005	2005-05-20	LTER 1 Outer 10 m Algae Transect 4 Quad 6	LTER 1	Outer 10	4	6	Lobophora variegata	0
2005	2005-05-20	LTER 1 Outer 10 m Algae Transect 4 Quad 6	LTER 1	Outer 10	4	6	Sand	0
2005	2005-05-20	LTER 1 Outer 10 m Algae Transect 4 Quad 6	LTER 1	Outer 10	4	6	Sponge	0
2005	2005-05-20	LTER 1 Outer 10 m Algae Transect 4 Quad 7	LTER 1	Outer 10	4	7	Algal Turf	40
2005	2005-05-20	LTER 1 Outer 10 m Algae Transect 4 Quad 7	LTER 1	Outer 10	4	7	Asparagopsis taxiformis	24
2005	2005-05-20	LTER 1 Outer 10 m Algae Transect 4 Quad 7	LTER 1	Outer 10	4	7	Coral	28
2005	2005-05-20	LTER 1 Outer 10 m Algae Transect 4 Quad 7	LTER 1	Outer 10	4	7	Crustose Corallines	8
2005	2005-05-20	LTER 1 Outer 10 m Algae Transect 4 Quad 7	LTER 1	Outer 10	4	7	Halimeda sp.	0
2005	2005-05-20	LTER 1 Outer 10 m Algae Transect 4 Quad 7	LTER 1	Outer 10	4	7	Lobophora variegata	0
2005	2005-05-20	LTER 1 Outer 10 m Algae Transect 4 Quad 7	LTER 1	Outer 10	4	7	Sand	0
2005	2005-05-20	LTER 1 Outer 10 m Algae Transect 4 Quad 7	LTER 1	Outer 10	4	7	Sponge	0
2005	2005-05-20	LTER 1 Outer 10 m Algae Transect 4 Quad 8	LTER 1	Outer 10	4	8	Algal Turf	44
2005	2005-05-20	LTER 1 Outer 10 m Algae Transect 4 Quad 8	LTER 1	Outer 10	4	8	Asparagopsis taxiformis	12
2005	2005-05-20	LTER 1 Outer 10 m Algae Transect 4 Quad 8	LTER 1	Outer 10	4	8	Coral	36
2005	2005-05-20	LTER 1 Outer 10 m Algae Transect 4 Quad 8	LTER 1	Outer 10	4	8	Crustose Corallines	8
2005	2005-05-20	LTER 1 Outer 10 m Algae Transect 4 Quad 8	LTER 1	Outer 10	4	8	Halimeda sp.	0
2005	2005-05-20	LTER 1 Outer 10 m Algae Transect 4 Quad 8	LTER 1	Outer 10	4	8	Lobophora variegata	0
2005	2005-05-20	LTER 1 Outer 10 m Algae Transect 4 Quad 8	LTER 1	Outer 10	4	8	Sand	0
2005	2005-05-20	LTER 1 Outer 10 m Algae Transect 4 Quad 8	LTER 1	Outer 10	4	8	Sponge	0
2005	2005-05-20	LTER 1 Outer 10 m Algae Transect 4 Quad 9	LTER 1	Outer 10	4	9	Algal Turf	48
2005	2005-05-20	LTER 1 Outer 10 m Algae Transect 4 Quad 9	LTER 1	Outer 10	4	9	Asparagopsis taxiformis	8
2005	2005-05-20	LTER 1 Outer 10 m Algae Transect 4 Quad 9	LTER 1	Outer 10	4	9	Coral	24
2005	2005-05-20	LTER 1 Outer 10 m Algae Transect 4 Quad 9	LTER 1	Outer 10	4	9	Crustose Corallines	20
2005	2005-05-20	LTER 1 Outer 10 m Algae Transect 4 Quad 9	LTER 1	Outer 10	4	9	Halimeda sp.	0
2005	2005-05-20	LTER 1 Outer 10 m Algae Transect 4 Quad 9	LTER 1	Outer 10	4	9	Lobophora variegata	0
2005	2005-05-20	LTER 1 Outer 10 m Algae Transect 4 Quad 9	LTER 1	Outer 10	4	9	Sand	0
2005	2005-05-20	LTER 1 Outer 10 m Algae Transect 4 Quad 9	LTER 1	Outer 10	4	9	Sponge	0
2005	2005-05-20	LTER 1 Outer 10 m Algae Transect 5 Quad 1	LTER 1	Outer 10	5	1	Algal Turf	44
2005	2005-05-20	LTER 1 Outer 10 m Algae Transect 5 Quad 1	LTER 1	Outer 10	5	1	Asparagopsis taxiformis	4
2005	2005-05-20	LTER 1 Outer 10 m Algae Transect 5 Quad 1	LTER 1	Outer 10	5	1	Coral	40
2005	2005-05-20	LTER 1 Outer 10 m Algae Transect 5 Quad 1	LTER 1	Outer 10	5	1	Crustose Corallines	12
2005	2005-05-20	LTER 1 Outer 10 m Algae Transect 5 Quad 1	LTER 1	Outer 10	5	1	Halimeda sp.	0
2005	2005-05-20	LTER 1 Outer 10 m Algae Transect 5 Quad 1	LTER 1	Outer 10	5	1	Lobophora variegata	0
2005	2005-05-20	LTER 1 Outer 10 m Algae Transect 5 Quad 1	LTER 1	Outer 10	5	1	Sand	0
2005	2005-05-20	LTER 1 Outer 10 m Algae Transect 5 Quad 1	LTER 1	Outer 10	5	1	Sponge	0
2005	2005-05-20	LTER 1 Outer 10 m Algae Transect 5 Quad 10	LTER 1	Outer 10	5	10	Algal Turf	40
2005	2005-05-20	LTER 1 Outer 10 m Algae Transect 5 Quad 10	LTER 1	Outer 10	5	10	Asparagopsis taxiformis	0
2005	2005-05-20	LTER 1 Outer 10 m Algae Transect 5 Quad 10	LTER 1	Outer 10	5	10	Coral	52
2005	2005-05-20	LTER 1 Outer 10 m Algae Transect 5 Quad 10	LTER 1	Outer 10	5	10	Crustose Corallines	8
2005	2005-05-20	LTER 1 Outer 10 m Algae Transect 5 Quad 10	LTER 1	Outer 10	5	10	Halimeda sp.	0
2005	2005-05-20	LTER 1 Outer 10 m Algae Transect 5 Quad 10	LTER 1	Outer 10	5	10	Lobophora variegata	0
2005	2005-05-20	LTER 1 Outer 10 m Algae Transect 5 Quad 10	LTER 1	Outer 10	5	10	Sand	0
2005	2005-05-20	LTER 1 Outer 10 m Algae Transect 5 Quad 10	LTER 1	Outer 10	5	10	Sponge	0
2005	2005-05-20	LTER 1 Outer 10 m Algae Transect 5 Quad 2	LTER 1	Outer 10	5	2	Algal Turf	44
2005	2005-05-20	LTER 1 Outer 10 m Algae Transect 5 Quad 2	LTER 1	Outer 10	5	2	Asparagopsis taxiformis	8
2005	2005-05-20	LTER 1 Outer 10 m Algae Transect 5 Quad 2	LTER 1	Outer 10	5	2	Coral	28
2005	2005-05-20	LTER 1 Outer 10 m Algae Transect 5 Quad 2	LTER 1	Outer 10	5	2	Crustose Corallines	8
2005	2005-05-20	LTER 1 Outer 10 m Algae Transect 5 Quad 2	LTER 1	Outer 10	5	2	Halimeda sp.	12
2005	2005-05-20	LTER 1 Outer 10 m Algae Transect 5 Quad 2	LTER 1	Outer 10	5	2	Lobophora variegata	0
2005	2005-05-20	LTER 1 Outer 10 m Algae Transect 5 Quad 2	LTER 1	Outer 10	5	2	Sand	0
2005	2005-05-20	LTER 1 Outer 10 m Algae Transect 5 Quad 2	LTER 1	Outer 10	5	2	Sponge	0
2005	2005-05-20	LTER 1 Outer 10 m Algae Transect 5 Quad 3	LTER 1	Outer 10	5	3	Algal Turf	28
2005	2005-05-20	LTER 1 Outer 10 m Algae Transect 5 Quad 3	LTER 1	Outer 10	5	3	Asparagopsis taxiformis	0
2005	2005-05-20	LTER 1 Outer 10 m Algae Transect 5 Quad 3	LTER 1	Outer 10	5	3	Coral	64
2005	2005-05-20	LTER 1 Outer 10 m Algae Transect 5 Quad 3	LTER 1	Outer 10	5	3	Crustose Corallines	8
2005	2005-05-20	LTER 1 Outer 10 m Algae Transect 5 Quad 3	LTER 1	Outer 10	5	3	Halimeda sp.	0
2005	2005-05-20	LTER 1 Outer 10 m Algae Transect 5 Quad 3	LTER 1	Outer 10	5	3	Lobophora variegata	0
2005	2005-05-20	LTER 1 Outer 10 m Algae Transect 5 Quad 3	LTER 1	Outer 10	5	3	Sand	0
2005	2005-05-20	LTER 1 Outer 10 m Algae Transect 5 Quad 3	LTER 1	Outer 10	5	3	Sponge	0
2005	2005-05-20	LTER 1 Outer 10 m Algae Transect 5 Quad 4	LTER 1	Outer 10	5	4	Algal Turf	48
2005	2005-05-20	LTER 1 Outer 10 m Algae Transect 5 Quad 4	LTER 1	Outer 10	5	4	Asparagopsis taxiformis	0
2005	2005-05-20	LTER 1 Outer 10 m Algae Transect 5 Quad 4	LTER 1	Outer 10	5	4	Coral	40
2005	2005-05-20	LTER 1 Outer 10 m Algae Transect 5 Quad 4	LTER 1	Outer 10	5	4	Crustose Corallines	12
2005	2005-05-20	LTER 1 Outer 10 m Algae Transect 5 Quad 4	LTER 1	Outer 10	5	4	Halimeda sp.	0
2005	2005-05-20	LTER 1 Outer 10 m Algae Transect 5 Quad 4	LTER 1	Outer 10	5	4	Lobophora variegata	0
2005	2005-05-20	LTER 1 Outer 10 m Algae Transect 5 Quad 4	LTER 1	Outer 10	5	4	Sand	0
2005	2005-05-20	LTER 1 Outer 10 m Algae Transect 5 Quad 4	LTER 1	Outer 10	5	4	Sponge	0
2005	2005-05-20	LTER 1 Outer 10 m Algae Transect 5 Quad 5	LTER 1	Outer 10	5	5	Algal Turf	24
2005	2005-05-20	LTER 1 Outer 10 m Algae Transect 5 Quad 5	LTER 1	Outer 10	5	5	Asparagopsis taxiformis	0
2005	2005-05-20	LTER 1 Outer 10 m Algae Transect 5 Quad 5	LTER 1	Outer 10	5	5	Coral	68
2005	2005-05-20	LTER 1 Outer 10 m Algae Transect 5 Quad 5	LTER 1	Outer 10	5	5	Crustose Corallines	8
2005	2005-05-20	LTER 1 Outer 10 m Algae Transect 5 Quad 5	LTER 1	Outer 10	5	5	Halimeda sp.	0
2005	2005-05-20	LTER 1 Outer 10 m Algae Transect 5 Quad 5	LTER 1	Outer 10	5	5	Lobophora variegata	0
2005	2005-05-20	LTER 1 Outer 10 m Algae Transect 5 Quad 5	LTER 1	Outer 10	5	5	Sand	0
2005	2005-05-20	LTER 1 Outer 10 m Algae Transect 5 Quad 5	LTER 1	Outer 10	5	5	Sponge	0
2005	2005-05-20	LTER 1 Outer 10 m Algae Transect 5 Quad 6	LTER 1	Outer 10	5	6	Algal Turf	60
2005	2005-05-20	LTER 1 Outer 10 m Algae Transect 5 Quad 6	LTER 1	Outer 10	5	6	Asparagopsis taxiformis	0
2005	2005-05-20	LTER 1 Outer 10 m Algae Transect 5 Quad 6	LTER 1	Outer 10	5	6	Coral	28
2005	2005-05-20	LTER 1 Outer 10 m Algae Transect 5 Quad 6	LTER 1	Outer 10	5	6	Crustose Corallines	12
2005	2005-05-20	LTER 1 Outer 10 m Algae Transect 5 Quad 6	LTER 1	Outer 10	5	6	Halimeda sp.	0
2005	2005-05-20	LTER 1 Outer 10 m Algae Transect 5 Quad 6	LTER 1	Outer 10	5	6	Lobophora variegata	0
2005	2005-05-20	LTER 1 Outer 10 m Algae Transect 5 Quad 6	LTER 1	Outer 10	5	6	Sand	0
2005	2005-05-20	LTER 1 Outer 10 m Algae Transect 5 Quad 6	LTER 1	Outer 10	5	6	Sponge	0
2005	2005-05-20	LTER 1 Outer 10 m Algae Transect 5 Quad 7	LTER 1	Outer 10	5	7	Algal Turf	40
2005	2005-05-20	LTER 1 Outer 10 m Algae Transect 5 Quad 7	LTER 1	Outer 10	5	7	Asparagopsis taxiformis	0
2005	2005-05-20	LTER 1 Outer 10 m Algae Transect 5 Quad 7	LTER 1	Outer 10	5	7	Coral	52
2005	2005-05-20	LTER 1 Outer 10 m Algae Transect 5 Quad 7	LTER 1	Outer 10	5	7	Crustose Corallines	8
2005	2005-05-20	LTER 1 Outer 10 m Algae Transect 5 Quad 7	LTER 1	Outer 10	5	7	Halimeda sp.	0
2005	2005-05-20	LTER 1 Outer 10 m Algae Transect 5 Quad 7	LTER 1	Outer 10	5	7	Lobophora variegata	0
2005	2005-05-20	LTER 1 Outer 10 m Algae Transect 5 Quad 7	LTER 1	Outer 10	5	7	Sand	0
2005	2005-05-20	LTER 1 Outer 10 m Algae Transect 5 Quad 7	LTER 1	Outer 10	5	7	Sponge	0
2005	2005-05-20	LTER 1 Outer 10 m Algae Transect 5 Quad 8	LTER 1	Outer 10	5	8	Algal Turf	28
2005	2005-05-20	LTER 1 Outer 10 m Algae Transect 5 Quad 8	LTER 1	Outer 10	5	8	Asparagopsis taxiformis	0
2005	2005-05-20	LTER 1 Outer 10 m Algae Transect 5 Quad 8	LTER 1	Outer 10	5	8	Coral	68
2005	2005-05-20	LTER 1 Outer 10 m Algae Transect 5 Quad 8	LTER 1	Outer 10	5	8	Crustose Corallines	4
2005	2005-05-20	LTER 1 Outer 10 m Algae Transect 5 Quad 8	LTER 1	Outer 10	5	8	Halimeda sp.	0
2005	2005-05-20	LTER 1 Outer 10 m Algae Transect 5 Quad 8	LTER 1	Outer 10	5	8	Lobophora variegata	0
2005	2005-05-20	LTER 1 Outer 10 m Algae Transect 5 Quad 8	LTER 1	Outer 10	5	8	Sand	0
2005	2005-05-20	LTER 1 Outer 10 m Algae Transect 5 Quad 8	LTER 1	Outer 10	5	8	Sponge	0
2005	2005-05-20	LTER 1 Outer 10 m Algae Transect 5 Quad 9	LTER 1	Outer 10	5	9	Algal Turf	8
2005	2005-05-20	LTER 1 Outer 10 m Algae Transect 5 Quad 9	LTER 1	Outer 10	5	9	Asparagopsis taxiformis	4
2005	2005-05-20	LTER 1 Outer 10 m Algae Transect 5 Quad 9	LTER 1	Outer 10	5	9	Coral	76
2005	2005-05-20	LTER 1 Outer 10 m Algae Transect 5 Quad 9	LTER 1	Outer 10	5	9	Crustose Corallines	12
2005	2005-05-20	LTER 1 Outer 10 m Algae Transect 5 Quad 9	LTER 1	Outer 10	5	9	Halimeda sp.	0
2005	2005-05-20	LTER 1 Outer 10 m Algae Transect 5 Quad 9	LTER 1	Outer 10	5	9	Lobophora variegata	0
2005	2005-05-20	LTER 1 Outer 10 m Algae Transect 5 Quad 9	LTER 1	Outer 10	5	9	Sand	0
2005	2005-05-20	LTER 1 Outer 10 m Algae Transect 5 Quad 9	LTER 1	Outer 10	5	9	Sponge	0
2005	2005-05-21	LTER 1 Outer 17 m Algae Transect 1 Quad 1	LTER 1	Outer 17	1	1	Algal Turf	40
2005	2005-05-21	LTER 1 Outer 17 m Algae Transect 1 Quad 1	LTER 1	Outer 17	1	1	Asparagopsis taxiformis	12
2005	2005-05-21	LTER 1 Outer 17 m Algae Transect 1 Quad 1	LTER 1	Outer 17	1	1	Coral	40
2005	2005-05-21	LTER 1 Outer 17 m Algae Transect 1 Quad 1	LTER 1	Outer 17	1	1	Crustose Corallines	8
2005	2005-05-21	LTER 1 Outer 17 m Algae Transect 1 Quad 1	LTER 1	Outer 17	1	1	Dictyota sp.	0
2005	2005-05-21	LTER 1 Outer 17 m Algae Transect 1 Quad 1	LTER 1	Outer 17	1	1	Halimeda sp.	0
2005	2005-05-21	LTER 1 Outer 17 m Algae Transect 1 Quad 1	LTER 1	Outer 17	1	1	Sand	0
2005	2005-05-21	LTER 1 Outer 17 m Algae Transect 1 Quad 10	LTER 1	Outer 17	1	10	Algal Turf	36
2005	2005-05-21	LTER 1 Outer 17 m Algae Transect 1 Quad 10	LTER 1	Outer 17	1	10	Asparagopsis taxiformis	16
2005	2005-05-21	LTER 1 Outer 17 m Algae Transect 1 Quad 10	LTER 1	Outer 17	1	10	Coral	48
2005	2005-05-21	LTER 1 Outer 17 m Algae Transect 1 Quad 10	LTER 1	Outer 17	1	10	Crustose Corallines	0
2005	2005-05-21	LTER 1 Outer 17 m Algae Transect 1 Quad 10	LTER 1	Outer 17	1	10	Dictyota sp.	0
2005	2005-05-21	LTER 1 Outer 17 m Algae Transect 1 Quad 10	LTER 1	Outer 17	1	10	Halimeda sp.	0
2005	2005-05-21	LTER 1 Outer 17 m Algae Transect 1 Quad 10	LTER 1	Outer 17	1	10	Sand	0
2005	2005-05-21	LTER 1 Outer 17 m Algae Transect 1 Quad 2	LTER 1	Outer 17	1	2	Algal Turf	0
2005	2005-05-21	LTER 1 Outer 17 m Algae Transect 1 Quad 2	LTER 1	Outer 17	1	2	Asparagopsis taxiformis	8
2005	2005-05-21	LTER 1 Outer 17 m Algae Transect 1 Quad 2	LTER 1	Outer 17	1	2	Coral	92
2005	2005-05-21	LTER 1 Outer 17 m Algae Transect 1 Quad 2	LTER 1	Outer 17	1	2	Crustose Corallines	0
2005	2005-05-21	LTER 1 Outer 17 m Algae Transect 1 Quad 2	LTER 1	Outer 17	1	2	Dictyota sp.	0
2005	2005-05-21	LTER 1 Outer 17 m Algae Transect 1 Quad 2	LTER 1	Outer 17	1	2	Halimeda sp.	0
2005	2005-05-21	LTER 1 Outer 17 m Algae Transect 1 Quad 2	LTER 1	Outer 17	1	2	Sand	0
2005	2005-05-21	LTER 1 Outer 17 m Algae Transect 1 Quad 3	LTER 1	Outer 17	1	3	Algal Turf	8
2005	2005-05-21	LTER 1 Outer 17 m Algae Transect 1 Quad 3	LTER 1	Outer 17	1	3	Asparagopsis taxiformis	12
2005	2005-05-21	LTER 1 Outer 17 m Algae Transect 1 Quad 3	LTER 1	Outer 17	1	3	Coral	76
2005	2005-05-21	LTER 1 Outer 17 m Algae Transect 1 Quad 3	LTER 1	Outer 17	1	3	Crustose Corallines	4
2005	2005-05-21	LTER 1 Outer 17 m Algae Transect 1 Quad 3	LTER 1	Outer 17	1	3	Dictyota sp.	0
2005	2005-05-21	LTER 1 Outer 17 m Algae Transect 1 Quad 3	LTER 1	Outer 17	1	3	Halimeda sp.	0
2005	2005-05-21	LTER 1 Outer 17 m Algae Transect 1 Quad 3	LTER 1	Outer 17	1	3	Sand	0
2005	2005-05-21	LTER 1 Outer 17 m Algae Transect 1 Quad 4	LTER 1	Outer 17	1	4	Algal Turf	32
2005	2005-05-21	LTER 1 Outer 17 m Algae Transect 1 Quad 4	LTER 1	Outer 17	1	4	Asparagopsis taxiformis	0
2005	2005-05-21	LTER 1 Outer 17 m Algae Transect 1 Quad 4	LTER 1	Outer 17	1	4	Coral	60
2005	2005-05-21	LTER 1 Outer 17 m Algae Transect 1 Quad 4	LTER 1	Outer 17	1	4	Crustose Corallines	8
2005	2005-05-21	LTER 1 Outer 17 m Algae Transect 1 Quad 4	LTER 1	Outer 17	1	4	Dictyota sp.	0
2005	2005-05-21	LTER 1 Outer 17 m Algae Transect 1 Quad 4	LTER 1	Outer 17	1	4	Halimeda sp.	0
2005	2005-05-21	LTER 1 Outer 17 m Algae Transect 1 Quad 4	LTER 1	Outer 17	1	4	Sand	0
2005	2005-05-21	LTER 1 Outer 17 m Algae Transect 1 Quad 5	LTER 1	Outer 17	1	5	Algal Turf	56
2005	2005-05-21	LTER 1 Outer 17 m Algae Transect 1 Quad 5	LTER 1	Outer 17	1	5	Asparagopsis taxiformis	0
2005	2005-05-21	LTER 1 Outer 17 m Algae Transect 1 Quad 5	LTER 1	Outer 17	1	5	Coral	44
2005	2005-05-21	LTER 1 Outer 17 m Algae Transect 1 Quad 5	LTER 1	Outer 17	1	5	Crustose Corallines	0
2005	2005-05-21	LTER 1 Outer 17 m Algae Transect 1 Quad 5	LTER 1	Outer 17	1	5	Dictyota sp.	0
2005	2005-05-21	LTER 1 Outer 17 m Algae Transect 1 Quad 5	LTER 1	Outer 17	1	5	Halimeda sp.	0
2005	2005-05-21	LTER 1 Outer 17 m Algae Transect 1 Quad 5	LTER 1	Outer 17	1	5	Sand	0
2005	2005-05-21	LTER 1 Outer 17 m Algae Transect 1 Quad 6	LTER 1	Outer 17	1	6	Algal Turf	60
2005	2005-05-21	LTER 1 Outer 17 m Algae Transect 1 Quad 6	LTER 1	Outer 17	1	6	Asparagopsis taxiformis	8
2005	2005-05-21	LTER 1 Outer 17 m Algae Transect 1 Quad 6	LTER 1	Outer 17	1	6	Coral	28
2005	2005-05-21	LTER 1 Outer 17 m Algae Transect 1 Quad 6	LTER 1	Outer 17	1	6	Crustose Corallines	4
2005	2005-05-21	LTER 1 Outer 17 m Algae Transect 1 Quad 6	LTER 1	Outer 17	1	6	Dictyota sp.	0
2005	2005-05-21	LTER 1 Outer 17 m Algae Transect 1 Quad 6	LTER 1	Outer 17	1	6	Halimeda sp.	0
2005	2005-05-21	LTER 1 Outer 17 m Algae Transect 1 Quad 6	LTER 1	Outer 17	1	6	Sand	0
2005	2005-05-21	LTER 1 Outer 17 m Algae Transect 1 Quad 7	LTER 1	Outer 17	1	7	Algal Turf	40
2005	2005-05-21	LTER 1 Outer 17 m Algae Transect 1 Quad 7	LTER 1	Outer 17	1	7	Asparagopsis taxiformis	4
2005	2005-05-21	LTER 1 Outer 17 m Algae Transect 1 Quad 7	LTER 1	Outer 17	1	7	Coral	56
2005	2005-05-21	LTER 1 Outer 17 m Algae Transect 1 Quad 7	LTER 1	Outer 17	1	7	Crustose Corallines	0
2005	2005-05-21	LTER 1 Outer 17 m Algae Transect 1 Quad 7	LTER 1	Outer 17	1	7	Dictyota sp.	0
2005	2005-05-21	LTER 1 Outer 17 m Algae Transect 1 Quad 7	LTER 1	Outer 17	1	7	Halimeda sp.	0
2005	2005-05-21	LTER 1 Outer 17 m Algae Transect 1 Quad 7	LTER 1	Outer 17	1	7	Sand	0
2005	2005-05-21	LTER 1 Outer 17 m Algae Transect 1 Quad 8	LTER 1	Outer 17	1	8	Algal Turf	28
2005	2005-05-21	LTER 1 Outer 17 m Algae Transect 1 Quad 8	LTER 1	Outer 17	1	8	Asparagopsis taxiformis	0
2005	2005-05-21	LTER 1 Outer 17 m Algae Transect 1 Quad 8	LTER 1	Outer 17	1	8	Coral	60
2005	2005-05-21	LTER 1 Outer 17 m Algae Transect 1 Quad 8	LTER 1	Outer 17	1	8	Crustose Corallines	12
2005	2005-05-21	LTER 1 Outer 17 m Algae Transect 1 Quad 8	LTER 1	Outer 17	1	8	Dictyota sp.	0
2005	2005-05-21	LTER 1 Outer 17 m Algae Transect 1 Quad 8	LTER 1	Outer 17	1	8	Halimeda sp.	0
2005	2005-05-21	LTER 1 Outer 17 m Algae Transect 1 Quad 8	LTER 1	Outer 17	1	8	Sand	0
2005	2005-05-21	LTER 1 Outer 17 m Algae Transect 1 Quad 9	LTER 1	Outer 17	1	9	Algal Turf	32
2005	2005-05-21	LTER 1 Outer 17 m Algae Transect 1 Quad 9	LTER 1	Outer 17	1	9	Asparagopsis taxiformis	20
2005	2005-05-21	LTER 1 Outer 17 m Algae Transect 1 Quad 9	LTER 1	Outer 17	1	9	Coral	40
2005	2005-05-21	LTER 1 Outer 17 m Algae Transect 1 Quad 9	LTER 1	Outer 17	1	9	Crustose Corallines	8
2005	2005-05-21	LTER 1 Outer 17 m Algae Transect 1 Quad 9	LTER 1	Outer 17	1	9	Dictyota sp.	0
2005	2005-05-21	LTER 1 Outer 17 m Algae Transect 1 Quad 9	LTER 1	Outer 17	1	9	Halimeda sp.	0
2005	2005-05-21	LTER 1 Outer 17 m Algae Transect 1 Quad 9	LTER 1	Outer 17	1	9	Sand	0
2005	2005-05-21	LTER 1 Outer 17 m Algae Transect 2 Quad 1	LTER 1	Outer 17	2	1	Algal Turf	32
2005	2005-05-21	LTER 1 Outer 17 m Algae Transect 2 Quad 1	LTER 1	Outer 17	2	1	Asparagopsis taxiformis	16
2005	2005-05-21	LTER 1 Outer 17 m Algae Transect 2 Quad 1	LTER 1	Outer 17	2	1	Coral	48
2005	2005-05-21	LTER 1 Outer 17 m Algae Transect 2 Quad 1	LTER 1	Outer 17	2	1	Crustose Corallines	4
2005	2005-05-21	LTER 1 Outer 17 m Algae Transect 2 Quad 1	LTER 1	Outer 17	2	1	Dictyota sp.	0
2005	2005-05-21	LTER 1 Outer 17 m Algae Transect 2 Quad 1	LTER 1	Outer 17	2	1	Halimeda sp.	0
2005	2005-05-21	LTER 1 Outer 17 m Algae Transect 2 Quad 1	LTER 1	Outer 17	2	1	Sand	0
2005	2005-05-21	LTER 1 Outer 17 m Algae Transect 2 Quad 10	LTER 1	Outer 17	2	10	Algal Turf	36
2005	2005-05-21	LTER 1 Outer 17 m Algae Transect 2 Quad 10	LTER 1	Outer 17	2	10	Asparagopsis taxiformis	20
2005	2005-05-21	LTER 1 Outer 17 m Algae Transect 2 Quad 10	LTER 1	Outer 17	2	10	Coral	44
2005	2005-05-21	LTER 1 Outer 17 m Algae Transect 2 Quad 10	LTER 1	Outer 17	2	10	Crustose Corallines	0
2005	2005-05-21	LTER 1 Outer 17 m Algae Transect 2 Quad 10	LTER 1	Outer 17	2	10	Dictyota sp.	0
2005	2005-05-21	LTER 1 Outer 17 m Algae Transect 2 Quad 10	LTER 1	Outer 17	2	10	Halimeda sp.	0
2005	2005-05-21	LTER 1 Outer 17 m Algae Transect 2 Quad 10	LTER 1	Outer 17	2	10	Sand	0
2005	2005-05-21	LTER 1 Outer 17 m Algae Transect 2 Quad 2	LTER 1	Outer 17	2	2	Algal Turf	32
2005	2005-05-21	LTER 1 Outer 17 m Algae Transect 2 Quad 2	LTER 1	Outer 17	2	2	Asparagopsis taxiformis	12
2005	2005-05-21	LTER 1 Outer 17 m Algae Transect 2 Quad 2	LTER 1	Outer 17	2	2	Coral	52
2005	2005-05-21	LTER 1 Outer 17 m Algae Transect 2 Quad 2	LTER 1	Outer 17	2	2	Crustose Corallines	0
2005	2005-05-21	LTER 1 Outer 17 m Algae Transect 2 Quad 2	LTER 1	Outer 17	2	2	Dictyota sp.	0
2005	2005-05-21	LTER 1 Outer 17 m Algae Transect 2 Quad 2	LTER 1	Outer 17	2	2	Halimeda sp.	4
2005	2005-05-21	LTER 1 Outer 17 m Algae Transect 2 Quad 2	LTER 1	Outer 17	2	2	Sand	0
2005	2005-05-21	LTER 1 Outer 17 m Algae Transect 2 Quad 3	LTER 1	Outer 17	2	3	Algal Turf	56
2005	2005-05-21	LTER 1 Outer 17 m Algae Transect 2 Quad 3	LTER 1	Outer 17	2	3	Asparagopsis taxiformis	8
2005	2005-05-21	LTER 1 Outer 17 m Algae Transect 2 Quad 3	LTER 1	Outer 17	2	3	Coral	28
2005	2005-05-21	LTER 1 Outer 17 m Algae Transect 2 Quad 3	LTER 1	Outer 17	2	3	Crustose Corallines	0
2005	2005-05-21	LTER 1 Outer 17 m Algae Transect 2 Quad 3	LTER 1	Outer 17	2	3	Dictyota sp.	0
2005	2005-05-21	LTER 1 Outer 17 m Algae Transect 2 Quad 3	LTER 1	Outer 17	2	3	Halimeda sp.	0
2005	2005-05-21	LTER 1 Outer 17 m Algae Transect 2 Quad 3	LTER 1	Outer 17	2	3	Sand	8
2005	2005-05-21	LTER 1 Outer 17 m Algae Transect 2 Quad 4	LTER 1	Outer 17	2	4	Algal Turf	52
2005	2005-05-21	LTER 1 Outer 17 m Algae Transect 2 Quad 4	LTER 1	Outer 17	2	4	Asparagopsis taxiformis	8
2005	2005-05-21	LTER 1 Outer 17 m Algae Transect 2 Quad 4	LTER 1	Outer 17	2	4	Coral	32
2005	2005-05-21	LTER 1 Outer 17 m Algae Transect 2 Quad 4	LTER 1	Outer 17	2	4	Crustose Corallines	8
2005	2005-05-21	LTER 1 Outer 17 m Algae Transect 2 Quad 4	LTER 1	Outer 17	2	4	Dictyota sp.	0
2005	2005-05-21	LTER 1 Outer 17 m Algae Transect 2 Quad 4	LTER 1	Outer 17	2	4	Halimeda sp.	0
2005	2005-05-21	LTER 1 Outer 17 m Algae Transect 2 Quad 4	LTER 1	Outer 17	2	4	Sand	0
2005	2005-05-21	LTER 1 Outer 17 m Algae Transect 2 Quad 5	LTER 1	Outer 17	2	5	Algal Turf	48
2005	2005-05-21	LTER 1 Outer 17 m Algae Transect 2 Quad 5	LTER 1	Outer 17	2	5	Asparagopsis taxiformis	0
2005	2005-05-21	LTER 1 Outer 17 m Algae Transect 2 Quad 5	LTER 1	Outer 17	2	5	Coral	44
2005	2005-05-21	LTER 1 Outer 17 m Algae Transect 2 Quad 5	LTER 1	Outer 17	2	5	Crustose Corallines	8
2005	2005-05-21	LTER 1 Outer 17 m Algae Transect 2 Quad 5	LTER 1	Outer 17	2	5	Dictyota sp.	0
2005	2005-05-21	LTER 1 Outer 17 m Algae Transect 2 Quad 5	LTER 1	Outer 17	2	5	Halimeda sp.	0
2005	2005-05-21	LTER 1 Outer 17 m Algae Transect 2 Quad 5	LTER 1	Outer 17	2	5	Sand	0
2005	2005-05-21	LTER 1 Outer 17 m Algae Transect 2 Quad 6	LTER 1	Outer 17	2	6	Algal Turf	28
2005	2005-05-21	LTER 1 Outer 17 m Algae Transect 2 Quad 6	LTER 1	Outer 17	2	6	Asparagopsis taxiformis	0
2005	2005-05-21	LTER 1 Outer 17 m Algae Transect 2 Quad 6	LTER 1	Outer 17	2	6	Coral	72
2005	2005-05-21	LTER 1 Outer 17 m Algae Transect 2 Quad 6	LTER 1	Outer 17	2	6	Crustose Corallines	0
2005	2005-05-21	LTER 1 Outer 17 m Algae Transect 2 Quad 6	LTER 1	Outer 17	2	6	Dictyota sp.	0
2005	2005-05-21	LTER 1 Outer 17 m Algae Transect 2 Quad 6	LTER 1	Outer 17	2	6	Halimeda sp.	0
2005	2005-05-21	LTER 1 Outer 17 m Algae Transect 2 Quad 6	LTER 1	Outer 17	2	6	Sand	0
2005	2005-05-21	LTER 1 Outer 17 m Algae Transect 2 Quad 7	LTER 1	Outer 17	2	7	Algal Turf	32
2005	2005-05-21	LTER 1 Outer 17 m Algae Transect 2 Quad 7	LTER 1	Outer 17	2	7	Asparagopsis taxiformis	12
2005	2005-05-21	LTER 1 Outer 17 m Algae Transect 2 Quad 7	LTER 1	Outer 17	2	7	Coral	52
2005	2005-05-21	LTER 1 Outer 17 m Algae Transect 2 Quad 7	LTER 1	Outer 17	2	7	Crustose Corallines	0
2005	2005-05-21	LTER 1 Outer 17 m Algae Transect 2 Quad 7	LTER 1	Outer 17	2	7	Dictyota sp.	4
2005	2005-05-21	LTER 1 Outer 17 m Algae Transect 2 Quad 7	LTER 1	Outer 17	2	7	Halimeda sp.	0
2005	2005-05-21	LTER 1 Outer 17 m Algae Transect 2 Quad 7	LTER 1	Outer 17	2	7	Sand	0
2005	2005-05-21	LTER 1 Outer 17 m Algae Transect 2 Quad 8	LTER 1	Outer 17	2	8	Algal Turf	20
2005	2005-05-21	LTER 1 Outer 17 m Algae Transect 2 Quad 8	LTER 1	Outer 17	2	8	Asparagopsis taxiformis	8
2005	2005-05-21	LTER 1 Outer 17 m Algae Transect 2 Quad 8	LTER 1	Outer 17	2	8	Coral	72
2005	2005-05-21	LTER 1 Outer 17 m Algae Transect 2 Quad 8	LTER 1	Outer 17	2	8	Crustose Corallines	0
2005	2005-05-21	LTER 1 Outer 17 m Algae Transect 2 Quad 8	LTER 1	Outer 17	2	8	Dictyota sp.	0
2005	2005-05-21	LTER 1 Outer 17 m Algae Transect 2 Quad 8	LTER 1	Outer 17	2	8	Halimeda sp.	0
2005	2005-05-21	LTER 1 Outer 17 m Algae Transect 2 Quad 8	LTER 1	Outer 17	2	8	Sand	0
2005	2005-05-21	LTER 1 Outer 17 m Algae Transect 2 Quad 9	LTER 1	Outer 17	2	9	Algal Turf	40
2005	2005-05-21	LTER 1 Outer 17 m Algae Transect 2 Quad 9	LTER 1	Outer 17	2	9	Asparagopsis taxiformis	0
2005	2005-05-21	LTER 1 Outer 17 m Algae Transect 2 Quad 9	LTER 1	Outer 17	2	9	Coral	48
2005	2005-05-21	LTER 1 Outer 17 m Algae Transect 2 Quad 9	LTER 1	Outer 17	2	9	Crustose Corallines	12
2005	2005-05-21	LTER 1 Outer 17 m Algae Transect 2 Quad 9	LTER 1	Outer 17	2	9	Dictyota sp.	0
2005	2005-05-21	LTER 1 Outer 17 m Algae Transect 2 Quad 9	LTER 1	Outer 17	2	9	Halimeda sp.	0
2005	2005-05-21	LTER 1 Outer 17 m Algae Transect 2 Quad 9	LTER 1	Outer 17	2	9	Sand	0
2005	2005-05-21	LTER 1 Outer 17 m Algae Transect 3 Quad 1	LTER 1	Outer 17	3	1	Algal Turf	64
2005	2005-05-21	LTER 1 Outer 17 m Algae Transect 3 Quad 1	LTER 1	Outer 17	3	1	Asparagopsis taxiformis	4
2005	2005-05-21	LTER 1 Outer 17 m Algae Transect 3 Quad 1	LTER 1	Outer 17	3	1	Coral	24
2005	2005-05-21	LTER 1 Outer 17 m Algae Transect 3 Quad 1	LTER 1	Outer 17	3	1	Crustose Corallines	8
2005	2005-05-21	LTER 1 Outer 17 m Algae Transect 3 Quad 1	LTER 1	Outer 17	3	1	Dictyota sp.	0
2005	2005-05-21	LTER 1 Outer 17 m Algae Transect 3 Quad 1	LTER 1	Outer 17	3	1	Halimeda sp.	0
2005	2005-05-21	LTER 1 Outer 17 m Algae Transect 3 Quad 1	LTER 1	Outer 17	3	1	Sand	0
2005	2005-05-21	LTER 1 Outer 17 m Algae Transect 3 Quad 10	LTER 1	Outer 17	3	10	Algal Turf	52
2005	2005-05-21	LTER 1 Outer 17 m Algae Transect 3 Quad 10	LTER 1	Outer 17	3	10	Asparagopsis taxiformis	16
2005	2005-05-21	LTER 1 Outer 17 m Algae Transect 3 Quad 10	LTER 1	Outer 17	3	10	Coral	24
2005	2005-05-21	LTER 1 Outer 17 m Algae Transect 3 Quad 10	LTER 1	Outer 17	3	10	Crustose Corallines	8
2005	2005-05-21	LTER 1 Outer 17 m Algae Transect 3 Quad 10	LTER 1	Outer 17	3	10	Dictyota sp.	0
2005	2005-05-21	LTER 1 Outer 17 m Algae Transect 3 Quad 10	LTER 1	Outer 17	3	10	Halimeda sp.	0
2005	2005-05-21	LTER 1 Outer 17 m Algae Transect 3 Quad 10	LTER 1	Outer 17	3	10	Sand	0
2005	2005-05-21	LTER 1 Outer 17 m Algae Transect 3 Quad 2	LTER 1	Outer 17	3	2	Algal Turf	48
2005	2005-05-21	LTER 1 Outer 17 m Algae Transect 3 Quad 2	LTER 1	Outer 17	3	2	Asparagopsis taxiformis	4
2005	2005-05-21	LTER 1 Outer 17 m Algae Transect 3 Quad 2	LTER 1	Outer 17	3	2	Coral	40
2005	2005-05-21	LTER 1 Outer 17 m Algae Transect 3 Quad 2	LTER 1	Outer 17	3	2	Crustose Corallines	4
2005	2005-05-21	LTER 1 Outer 17 m Algae Transect 3 Quad 2	LTER 1	Outer 17	3	2	Dictyota sp.	0
2005	2005-05-21	LTER 1 Outer 17 m Algae Transect 3 Quad 2	LTER 1	Outer 17	3	2	Halimeda sp.	4
2005	2005-05-21	LTER 1 Outer 17 m Algae Transect 3 Quad 2	LTER 1	Outer 17	3	2	Sand	0
2005	2005-05-21	LTER 1 Outer 17 m Algae Transect 3 Quad 3	LTER 1	Outer 17	3	3	Algal Turf	56
2005	2005-05-21	LTER 1 Outer 17 m Algae Transect 3 Quad 3	LTER 1	Outer 17	3	3	Asparagopsis taxiformis	0
2005	2005-05-21	LTER 1 Outer 17 m Algae Transect 3 Quad 3	LTER 1	Outer 17	3	3	Coral	40
2005	2005-05-21	LTER 1 Outer 17 m Algae Transect 3 Quad 3	LTER 1	Outer 17	3	3	Crustose Corallines	0
2005	2005-05-21	LTER 1 Outer 17 m Algae Transect 3 Quad 3	LTER 1	Outer 17	3	3	Dictyota sp.	0
2005	2005-05-21	LTER 1 Outer 17 m Algae Transect 3 Quad 3	LTER 1	Outer 17	3	3	Halimeda sp.	0
2005	2005-05-21	LTER 1 Outer 17 m Algae Transect 3 Quad 3	LTER 1	Outer 17	3	3	Sand	4
2005	2005-05-21	LTER 1 Outer 17 m Algae Transect 3 Quad 4	LTER 1	Outer 17	3	4	Algal Turf	16
2005	2005-05-21	LTER 1 Outer 17 m Algae Transect 3 Quad 4	LTER 1	Outer 17	3	4	Asparagopsis taxiformis	0
2005	2005-05-21	LTER 1 Outer 17 m Algae Transect 3 Quad 4	LTER 1	Outer 17	3	4	Coral	72
2005	2005-05-21	LTER 1 Outer 17 m Algae Transect 3 Quad 4	LTER 1	Outer 17	3	4	Crustose Corallines	0
2005	2005-05-21	LTER 1 Outer 17 m Algae Transect 3 Quad 4	LTER 1	Outer 17	3	4	Dictyota sp.	0
2005	2005-05-21	LTER 1 Outer 17 m Algae Transect 3 Quad 4	LTER 1	Outer 17	3	4	Halimeda sp.	8
2005	2005-05-21	LTER 1 Outer 17 m Algae Transect 3 Quad 4	LTER 1	Outer 17	3	4	Sand	4
2005	2005-05-21	LTER 1 Outer 17 m Algae Transect 3 Quad 5	LTER 1	Outer 17	3	5	Algal Turf	36
2005	2005-05-21	LTER 1 Outer 17 m Algae Transect 3 Quad 5	LTER 1	Outer 17	3	5	Asparagopsis taxiformis	4
2005	2005-05-21	LTER 1 Outer 17 m Algae Transect 3 Quad 5	LTER 1	Outer 17	3	5	Coral	60
2005	2005-05-21	LTER 1 Outer 17 m Algae Transect 3 Quad 5	LTER 1	Outer 17	3	5	Crustose Corallines	0
2005	2005-05-21	LTER 1 Outer 17 m Algae Transect 3 Quad 5	LTER 1	Outer 17	3	5	Dictyota sp.	0
2005	2005-05-21	LTER 1 Outer 17 m Algae Transect 3 Quad 5	LTER 1	Outer 17	3	5	Halimeda sp.	0
2005	2005-05-21	LTER 1 Outer 17 m Algae Transect 3 Quad 5	LTER 1	Outer 17	3	5	Sand	0
2005	2005-05-21	LTER 1 Outer 17 m Algae Transect 3 Quad 6	LTER 1	Outer 17	3	6	Algal Turf	20
2005	2005-05-21	LTER 1 Outer 17 m Algae Transect 3 Quad 6	LTER 1	Outer 17	3	6	Asparagopsis taxiformis	8
2005	2005-05-21	LTER 1 Outer 17 m Algae Transect 3 Quad 6	LTER 1	Outer 17	3	6	Coral	72
2005	2005-05-21	LTER 1 Outer 17 m Algae Transect 3 Quad 6	LTER 1	Outer 17	3	6	Crustose Corallines	0
2005	2005-05-21	LTER 1 Outer 17 m Algae Transect 3 Quad 6	LTER 1	Outer 17	3	6	Dictyota sp.	0
2005	2005-05-21	LTER 1 Outer 17 m Algae Transect 3 Quad 6	LTER 1	Outer 17	3	6	Halimeda sp.	0
2005	2005-05-21	LTER 1 Outer 17 m Algae Transect 3 Quad 6	LTER 1	Outer 17	3	6	Sand	0
2005	2005-05-21	LTER 1 Outer 17 m Algae Transect 3 Quad 7	LTER 1	Outer 17	3	7	Algal Turf	32
2005	2005-05-21	LTER 1 Outer 17 m Algae Transect 3 Quad 7	LTER 1	Outer 17	3	7	Asparagopsis taxiformis	4
2005	2005-05-21	LTER 1 Outer 17 m Algae Transect 3 Quad 7	LTER 1	Outer 17	3	7	Coral	52
2005	2005-05-21	LTER 1 Outer 17 m Algae Transect 3 Quad 7	LTER 1	Outer 17	3	7	Crustose Corallines	8
2005	2005-05-21	LTER 1 Outer 17 m Algae Transect 3 Quad 7	LTER 1	Outer 17	3	7	Dictyota sp.	0
2005	2005-05-21	LTER 1 Outer 17 m Algae Transect 3 Quad 7	LTER 1	Outer 17	3	7	Halimeda sp.	0
2005	2005-05-21	LTER 1 Outer 17 m Algae Transect 3 Quad 7	LTER 1	Outer 17	3	7	Sand	4
2005	2005-05-21	LTER 1 Outer 17 m Algae Transect 3 Quad 8	LTER 1	Outer 17	3	8	Algal Turf	28
2005	2005-05-21	LTER 1 Outer 17 m Algae Transect 3 Quad 8	LTER 1	Outer 17	3	8	Asparagopsis taxiformis	4
2005	2005-05-21	LTER 1 Outer 17 m Algae Transect 3 Quad 8	LTER 1	Outer 17	3	8	Coral	64
2005	2005-05-21	LTER 1 Outer 17 m Algae Transect 3 Quad 8	LTER 1	Outer 17	3	8	Crustose Corallines	4
2005	2005-05-21	LTER 1 Outer 17 m Algae Transect 3 Quad 8	LTER 1	Outer 17	3	8	Dictyota sp.	0
2005	2005-05-21	LTER 1 Outer 17 m Algae Transect 3 Quad 8	LTER 1	Outer 17	3	8	Halimeda sp.	0
2005	2005-05-21	LTER 1 Outer 17 m Algae Transect 3 Quad 8	LTER 1	Outer 17	3	8	Sand	0
2005	2005-05-21	LTER 1 Outer 17 m Algae Transect 3 Quad 9	LTER 1	Outer 17	3	9	Algal Turf	12
2005	2005-05-21	LTER 1 Outer 17 m Algae Transect 3 Quad 9	LTER 1	Outer 17	3	9	Asparagopsis taxiformis	8
2005	2005-05-21	LTER 1 Outer 17 m Algae Transect 3 Quad 9	LTER 1	Outer 17	3	9	Coral	72
2005	2005-05-21	LTER 1 Outer 17 m Algae Transect 3 Quad 9	LTER 1	Outer 17	3	9	Crustose Corallines	0
2005	2005-05-21	LTER 1 Outer 17 m Algae Transect 3 Quad 9	LTER 1	Outer 17	3	9	Dictyota sp.	0
2005	2005-05-21	LTER 1 Outer 17 m Algae Transect 3 Quad 9	LTER 1	Outer 17	3	9	Halimeda sp.	8
2005	2005-05-21	LTER 1 Outer 17 m Algae Transect 3 Quad 9	LTER 1	Outer 17	3	9	Sand	0
2005	2005-05-21	LTER 1 Outer 17 m Algae Transect 4 Quad 1	LTER 1	Outer 17	4	1	Algal Turf	52
2005	2005-05-21	LTER 1 Outer 17 m Algae Transect 4 Quad 1	LTER 1	Outer 17	4	1	Asparagopsis taxiformis	0
2005	2005-05-21	LTER 1 Outer 17 m Algae Transect 4 Quad 1	LTER 1	Outer 17	4	1	Coral	48
2005	2005-05-21	LTER 1 Outer 17 m Algae Transect 4 Quad 1	LTER 1	Outer 17	4	1	Crustose Corallines	0
2005	2005-05-21	LTER 1 Outer 17 m Algae Transect 4 Quad 1	LTER 1	Outer 17	4	1	Dictyota sp.	0
2005	2005-05-21	LTER 1 Outer 17 m Algae Transect 4 Quad 1	LTER 1	Outer 17	4	1	Halimeda sp.	0
2005	2005-05-21	LTER 1 Outer 17 m Algae Transect 4 Quad 1	LTER 1	Outer 17	4	1	Sand	0
2005	2005-05-21	LTER 1 Outer 17 m Algae Transect 4 Quad 10	LTER 1	Outer 17	4	10	Algal Turf	60
2005	2005-05-21	LTER 1 Outer 17 m Algae Transect 4 Quad 10	LTER 1	Outer 17	4	10	Asparagopsis taxiformis	8
2005	2005-05-21	LTER 1 Outer 17 m Algae Transect 4 Quad 10	LTER 1	Outer 17	4	10	Coral	28
2005	2005-05-21	LTER 1 Outer 17 m Algae Transect 4 Quad 10	LTER 1	Outer 17	4	10	Crustose Corallines	0
2005	2005-05-21	LTER 1 Outer 17 m Algae Transect 4 Quad 10	LTER 1	Outer 17	4	10	Dictyota sp.	0
2005	2005-05-21	LTER 1 Outer 17 m Algae Transect 4 Quad 10	LTER 1	Outer 17	4	10	Halimeda sp.	0
2005	2005-05-21	LTER 1 Outer 17 m Algae Transect 4 Quad 10	LTER 1	Outer 17	4	10	Sand	4
2005	2005-05-21	LTER 1 Outer 17 m Algae Transect 4 Quad 2	LTER 1	Outer 17	4	2	Algal Turf	16
2005	2005-05-21	LTER 1 Outer 17 m Algae Transect 4 Quad 2	LTER 1	Outer 17	4	2	Asparagopsis taxiformis	0
2005	2005-05-21	LTER 1 Outer 17 m Algae Transect 4 Quad 2	LTER 1	Outer 17	4	2	Coral	72
2005	2005-05-21	LTER 1 Outer 17 m Algae Transect 4 Quad 2	LTER 1	Outer 17	4	2	Crustose Corallines	12
2005	2005-05-21	LTER 1 Outer 17 m Algae Transect 4 Quad 2	LTER 1	Outer 17	4	2	Dictyota sp.	0
2005	2005-05-21	LTER 1 Outer 17 m Algae Transect 4 Quad 2	LTER 1	Outer 17	4	2	Halimeda sp.	0
2005	2005-05-21	LTER 1 Outer 17 m Algae Transect 4 Quad 2	LTER 1	Outer 17	4	2	Sand	0
2005	2005-05-21	LTER 1 Outer 17 m Algae Transect 4 Quad 3	LTER 1	Outer 17	4	3	Algal Turf	48
2005	2005-05-21	LTER 1 Outer 17 m Algae Transect 4 Quad 3	LTER 1	Outer 17	4	3	Asparagopsis taxiformis	0
2005	2005-05-21	LTER 1 Outer 17 m Algae Transect 4 Quad 3	LTER 1	Outer 17	4	3	Coral	36
2005	2005-05-21	LTER 1 Outer 17 m Algae Transect 4 Quad 3	LTER 1	Outer 17	4	3	Crustose Corallines	16
2005	2005-05-21	LTER 1 Outer 17 m Algae Transect 4 Quad 3	LTER 1	Outer 17	4	3	Dictyota sp.	0
2005	2005-05-21	LTER 1 Outer 17 m Algae Transect 4 Quad 3	LTER 1	Outer 17	4	3	Halimeda sp.	0
2005	2005-05-21	LTER 1 Outer 17 m Algae Transect 4 Quad 3	LTER 1	Outer 17	4	3	Sand	0
2005	2005-05-21	LTER 1 Outer 17 m Algae Transect 4 Quad 4	LTER 1	Outer 17	4	4	Algal Turf	68
2005	2005-05-21	LTER 1 Outer 17 m Algae Transect 4 Quad 4	LTER 1	Outer 17	4	4	Asparagopsis taxiformis	0
2005	2005-05-21	LTER 1 Outer 17 m Algae Transect 4 Quad 4	LTER 1	Outer 17	4	4	Coral	8
2005	2005-05-21	LTER 1 Outer 17 m Algae Transect 4 Quad 4	LTER 1	Outer 17	4	4	Crustose Corallines	8
2005	2005-05-21	LTER 1 Outer 17 m Algae Transect 4 Quad 4	LTER 1	Outer 17	4	4	Dictyota sp.	0
2005	2005-05-21	LTER 1 Outer 17 m Algae Transect 4 Quad 4	LTER 1	Outer 17	4	4	Halimeda sp.	0
2005	2005-05-21	LTER 1 Outer 17 m Algae Transect 4 Quad 4	LTER 1	Outer 17	4	4	Sand	16
2005	2005-05-21	LTER 1 Outer 17 m Algae Transect 4 Quad 5	LTER 1	Outer 17	4	5	Algal Turf	52
2005	2005-05-21	LTER 1 Outer 17 m Algae Transect 4 Quad 5	LTER 1	Outer 17	4	5	Asparagopsis taxiformis	0
2005	2005-05-21	LTER 1 Outer 17 m Algae Transect 4 Quad 5	LTER 1	Outer 17	4	5	Coral	28
2005	2005-05-21	LTER 1 Outer 17 m Algae Transect 4 Quad 5	LTER 1	Outer 17	4	5	Crustose Corallines	12
2005	2005-05-21	LTER 1 Outer 17 m Algae Transect 4 Quad 5	LTER 1	Outer 17	4	5	Dictyota sp.	0
2005	2005-05-21	LTER 1 Outer 17 m Algae Transect 4 Quad 5	LTER 1	Outer 17	4	5	Halimeda sp.	0
2005	2005-05-21	LTER 1 Outer 17 m Algae Transect 4 Quad 5	LTER 1	Outer 17	4	5	Sand	8
2005	2005-05-21	LTER 1 Outer 17 m Algae Transect 4 Quad 6	LTER 1	Outer 17	4	6	Algal Turf	80
2005	2005-05-21	LTER 1 Outer 17 m Algae Transect 4 Quad 6	LTER 1	Outer 17	4	6	Asparagopsis taxiformis	0
2005	2005-05-21	LTER 1 Outer 17 m Algae Transect 4 Quad 6	LTER 1	Outer 17	4	6	Coral	0
2005	2005-05-21	LTER 1 Outer 17 m Algae Transect 4 Quad 6	LTER 1	Outer 17	4	6	Crustose Corallines	12
2005	2005-05-21	LTER 1 Outer 17 m Algae Transect 4 Quad 6	LTER 1	Outer 17	4	6	Dictyota sp.	0
2005	2005-05-21	LTER 1 Outer 17 m Algae Transect 4 Quad 6	LTER 1	Outer 17	4	6	Halimeda sp.	0
2005	2005-05-21	LTER 1 Outer 17 m Algae Transect 4 Quad 6	LTER 1	Outer 17	4	6	Sand	8
2005	2005-05-21	LTER 1 Outer 17 m Algae Transect 4 Quad 7	LTER 1	Outer 17	4	7	Algal Turf	44
2005	2005-05-21	LTER 1 Outer 17 m Algae Transect 4 Quad 7	LTER 1	Outer 17	4	7	Asparagopsis taxiformis	0
2005	2005-05-21	LTER 1 Outer 17 m Algae Transect 4 Quad 7	LTER 1	Outer 17	4	7	Coral	40
2005	2005-05-21	LTER 1 Outer 17 m Algae Transect 4 Quad 7	LTER 1	Outer 17	4	7	Crustose Corallines	12
2005	2005-05-21	LTER 1 Outer 17 m Algae Transect 4 Quad 7	LTER 1	Outer 17	4	7	Dictyota sp.	0
2005	2005-05-21	LTER 1 Outer 17 m Algae Transect 4 Quad 7	LTER 1	Outer 17	4	7	Halimeda sp.	0
2005	2005-05-21	LTER 1 Outer 17 m Algae Transect 4 Quad 7	LTER 1	Outer 17	4	7	Sand	4
2005	2005-05-21	LTER 1 Outer 17 m Algae Transect 4 Quad 8	LTER 1	Outer 17	4	8	Algal Turf	16
2005	2005-05-21	LTER 1 Outer 17 m Algae Transect 4 Quad 8	LTER 1	Outer 17	4	8	Asparagopsis taxiformis	0
2005	2005-05-21	LTER 1 Outer 17 m Algae Transect 4 Quad 8	LTER 1	Outer 17	4	8	Coral	80
2005	2005-05-21	LTER 1 Outer 17 m Algae Transect 4 Quad 8	LTER 1	Outer 17	4	8	Crustose Corallines	4
2005	2005-05-21	LTER 1 Outer 17 m Algae Transect 4 Quad 8	LTER 1	Outer 17	4	8	Dictyota sp.	0
2005	2005-05-21	LTER 1 Outer 17 m Algae Transect 4 Quad 8	LTER 1	Outer 17	4	8	Halimeda sp.	0
2005	2005-05-21	LTER 1 Outer 17 m Algae Transect 4 Quad 8	LTER 1	Outer 17	4	8	Sand	0
2005	2005-05-21	LTER 1 Outer 17 m Algae Transect 4 Quad 9	LTER 1	Outer 17	4	9	Algal Turf	24
2005	2005-05-21	LTER 1 Outer 17 m Algae Transect 4 Quad 9	LTER 1	Outer 17	4	9	Asparagopsis taxiformis	0
2005	2005-05-21	LTER 1 Outer 17 m Algae Transect 4 Quad 9	LTER 1	Outer 17	4	9	Coral	64
2005	2005-05-21	LTER 1 Outer 17 m Algae Transect 4 Quad 9	LTER 1	Outer 17	4	9	Crustose Corallines	12
2005	2005-05-21	LTER 1 Outer 17 m Algae Transect 4 Quad 9	LTER 1	Outer 17	4	9	Dictyota sp.	0
2005	2005-05-21	LTER 1 Outer 17 m Algae Transect 4 Quad 9	LTER 1	Outer 17	4	9	Halimeda sp.	0
2005	2005-05-21	LTER 1 Outer 17 m Algae Transect 4 Quad 9	LTER 1	Outer 17	4	9	Sand	0
2005	2005-05-21	LTER 1 Outer 17 m Algae Transect 5 Quad 1	LTER 1	Outer 17	5	1	Algal Turf	40
2005	2005-05-21	LTER 1 Outer 17 m Algae Transect 5 Quad 1	LTER 1	Outer 17	5	1	Asparagopsis taxiformis	0
2005	2005-05-21	LTER 1 Outer 17 m Algae Transect 5 Quad 1	LTER 1	Outer 17	5	1	Coral	56
2005	2005-05-21	LTER 1 Outer 17 m Algae Transect 5 Quad 1	LTER 1	Outer 17	5	1	Crustose Corallines	0
2005	2005-05-21	LTER 1 Outer 17 m Algae Transect 5 Quad 1	LTER 1	Outer 17	5	1	Dictyota sp.	0
2005	2005-05-21	LTER 1 Outer 17 m Algae Transect 5 Quad 1	LTER 1	Outer 17	5	1	Halimeda sp.	0
2005	2005-05-21	LTER 1 Outer 17 m Algae Transect 5 Quad 1	LTER 1	Outer 17	5	1	Sand	4
2005	2005-05-21	LTER 1 Outer 17 m Algae Transect 5 Quad 10	LTER 1	Outer 17	5	10	Algal Turf	64
2005	2005-05-21	LTER 1 Outer 17 m Algae Transect 5 Quad 10	LTER 1	Outer 17	5	10	Asparagopsis taxiformis	0
2005	2005-05-21	LTER 1 Outer 17 m Algae Transect 5 Quad 10	LTER 1	Outer 17	5	10	Coral	28
2005	2005-05-21	LTER 1 Outer 17 m Algae Transect 5 Quad 10	LTER 1	Outer 17	5	10	Crustose Corallines	4
2005	2005-05-21	LTER 1 Outer 17 m Algae Transect 5 Quad 10	LTER 1	Outer 17	5	10	Dictyota sp.	0
2005	2005-05-21	LTER 1 Outer 17 m Algae Transect 5 Quad 10	LTER 1	Outer 17	5	10	Halimeda sp.	0
2005	2005-05-21	LTER 1 Outer 17 m Algae Transect 5 Quad 10	LTER 1	Outer 17	5	10	Sand	4
2005	2005-05-21	LTER 1 Outer 17 m Algae Transect 5 Quad 2	LTER 1	Outer 17	5	2	Algal Turf	40
2005	2005-05-21	LTER 1 Outer 17 m Algae Transect 5 Quad 2	LTER 1	Outer 17	5	2	Asparagopsis taxiformis	0
2005	2005-05-21	LTER 1 Outer 17 m Algae Transect 5 Quad 2	LTER 1	Outer 17	5	2	Coral	56
2005	2005-05-21	LTER 1 Outer 17 m Algae Transect 5 Quad 2	LTER 1	Outer 17	5	2	Crustose Corallines	4
2005	2005-05-21	LTER 1 Outer 17 m Algae Transect 5 Quad 2	LTER 1	Outer 17	5	2	Dictyota sp.	0
2005	2005-05-21	LTER 1 Outer 17 m Algae Transect 5 Quad 2	LTER 1	Outer 17	5	2	Halimeda sp.	0
2005	2005-05-21	LTER 1 Outer 17 m Algae Transect 5 Quad 2	LTER 1	Outer 17	5	2	Sand	0
2005	2005-05-21	LTER 1 Outer 17 m Algae Transect 5 Quad 3	LTER 1	Outer 17	5	3	Algal Turf	20
2005	2005-05-21	LTER 1 Outer 17 m Algae Transect 5 Quad 3	LTER 1	Outer 17	5	3	Asparagopsis taxiformis	0
2005	2005-05-21	LTER 1 Outer 17 m Algae Transect 5 Quad 3	LTER 1	Outer 17	5	3	Coral	68
2005	2005-05-21	LTER 1 Outer 17 m Algae Transect 5 Quad 3	LTER 1	Outer 17	5	3	Crustose Corallines	12
2005	2005-05-21	LTER 1 Outer 17 m Algae Transect 5 Quad 3	LTER 1	Outer 17	5	3	Dictyota sp.	0
2005	2005-05-21	LTER 1 Outer 17 m Algae Transect 5 Quad 3	LTER 1	Outer 17	5	3	Halimeda sp.	0
2005	2005-05-21	LTER 1 Outer 17 m Algae Transect 5 Quad 3	LTER 1	Outer 17	5	3	Sand	0
2005	2005-05-21	LTER 1 Outer 17 m Algae Transect 5 Quad 4	LTER 1	Outer 17	5	4	Algal Turf	20
2005	2005-05-21	LTER 1 Outer 17 m Algae Transect 5 Quad 4	LTER 1	Outer 17	5	4	Asparagopsis taxiformis	0
2005	2005-05-21	LTER 1 Outer 17 m Algae Transect 5 Quad 4	LTER 1	Outer 17	5	4	Coral	68
2005	2005-05-21	LTER 1 Outer 17 m Algae Transect 5 Quad 4	LTER 1	Outer 17	5	4	Crustose Corallines	12
2005	2005-05-21	LTER 1 Outer 17 m Algae Transect 5 Quad 4	LTER 1	Outer 17	5	4	Dictyota sp.	0
2005	2005-05-21	LTER 1 Outer 17 m Algae Transect 5 Quad 4	LTER 1	Outer 17	5	4	Halimeda sp.	0
2005	2005-05-21	LTER 1 Outer 17 m Algae Transect 5 Quad 4	LTER 1	Outer 17	5	4	Sand	0
2005	2005-05-21	LTER 1 Outer 17 m Algae Transect 5 Quad 5	LTER 1	Outer 17	5	5	Algal Turf	4
2005	2005-05-21	LTER 1 Outer 17 m Algae Transect 5 Quad 5	LTER 1	Outer 17	5	5	Asparagopsis taxiformis	0
2005	2005-05-21	LTER 1 Outer 17 m Algae Transect 5 Quad 5	LTER 1	Outer 17	5	5	Coral	92
2005	2005-05-21	LTER 1 Outer 17 m Algae Transect 5 Quad 5	LTER 1	Outer 17	5	5	Crustose Corallines	0
2005	2005-05-21	LTER 1 Outer 17 m Algae Transect 5 Quad 5	LTER 1	Outer 17	5	5	Dictyota sp.	0
2005	2005-05-21	LTER 1 Outer 17 m Algae Transect 5 Quad 5	LTER 1	Outer 17	5	5	Halimeda sp.	4
2005	2005-05-21	LTER 1 Outer 17 m Algae Transect 5 Quad 5	LTER 1	Outer 17	5	5	Sand	0
2005	2005-05-21	LTER 1 Outer 17 m Algae Transect 5 Quad 6	LTER 1	Outer 17	5	6	Algal Turf	20
2005	2005-05-21	LTER 1 Outer 17 m Algae Transect 5 Quad 6	LTER 1	Outer 17	5	6	Asparagopsis taxiformis	4
2005	2005-05-21	LTER 1 Outer 17 m Algae Transect 5 Quad 6	LTER 1	Outer 17	5	6	Coral	68
2005	2005-05-21	LTER 1 Outer 17 m Algae Transect 5 Quad 6	LTER 1	Outer 17	5	6	Crustose Corallines	8
2005	2005-05-21	LTER 1 Outer 17 m Algae Transect 5 Quad 6	LTER 1	Outer 17	5	6	Dictyota sp.	0
2005	2005-05-21	LTER 1 Outer 17 m Algae Transect 5 Quad 6	LTER 1	Outer 17	5	6	Halimeda sp.	0
2005	2005-05-21	LTER 1 Outer 17 m Algae Transect 5 Quad 6	LTER 1	Outer 17	5	6	Sand	0
2005	2005-05-21	LTER 1 Outer 17 m Algae Transect 5 Quad 7	LTER 1	Outer 17	5	7	Algal Turf	24
2005	2005-05-21	LTER 1 Outer 17 m Algae Transect 5 Quad 7	LTER 1	Outer 17	5	7	Asparagopsis taxiformis	0
2005	2005-05-21	LTER 1 Outer 17 m Algae Transect 5 Quad 7	LTER 1	Outer 17	5	7	Coral	64
2005	2005-05-21	LTER 1 Outer 17 m Algae Transect 5 Quad 7	LTER 1	Outer 17	5	7	Crustose Corallines	0
2005	2005-05-21	LTER 1 Outer 17 m Algae Transect 5 Quad 7	LTER 1	Outer 17	5	7	Dictyota sp.	4
2005	2005-05-21	LTER 1 Outer 17 m Algae Transect 5 Quad 7	LTER 1	Outer 17	5	7	Halimeda sp.	0
2005	2005-05-21	LTER 1 Outer 17 m Algae Transect 5 Quad 7	LTER 1	Outer 17	5	7	Sand	8
2005	2005-05-21	LTER 1 Outer 17 m Algae Transect 5 Quad 8	LTER 1	Outer 17	5	8	Algal Turf	12
2005	2005-05-21	LTER 1 Outer 17 m Algae Transect 5 Quad 8	LTER 1	Outer 17	5	8	Asparagopsis taxiformis	0
2005	2005-05-21	LTER 1 Outer 17 m Algae Transect 5 Quad 8	LTER 1	Outer 17	5	8	Coral	80
2005	2005-05-21	LTER 1 Outer 17 m Algae Transect 5 Quad 8	LTER 1	Outer 17	5	8	Crustose Corallines	4
2005	2005-05-21	LTER 1 Outer 17 m Algae Transect 5 Quad 8	LTER 1	Outer 17	5	8	Dictyota sp.	0
2005	2005-05-21	LTER 1 Outer 17 m Algae Transect 5 Quad 8	LTER 1	Outer 17	5	8	Halimeda sp.	0
2005	2005-05-21	LTER 1 Outer 17 m Algae Transect 5 Quad 8	LTER 1	Outer 17	5	8	Sand	4
2005	2005-05-21	LTER 1 Outer 17 m Algae Transect 5 Quad 9	LTER 1	Outer 17	5	9	Algal Turf	28
2005	2005-05-21	LTER 1 Outer 17 m Algae Transect 5 Quad 9	LTER 1	Outer 17	5	9	Asparagopsis taxiformis	8
2005	2005-05-21	LTER 1 Outer 17 m Algae Transect 5 Quad 9	LTER 1	Outer 17	5	9	Coral	60
2005	2005-05-21	LTER 1 Outer 17 m Algae Transect 5 Quad 9	LTER 1	Outer 17	5	9	Crustose Corallines	4
2005	2005-05-21	LTER 1 Outer 17 m Algae Transect 5 Quad 9	LTER 1	Outer 17	5	9	Dictyota sp.	0
2005	2005-05-21	LTER 1 Outer 17 m Algae Transect 5 Quad 9	LTER 1	Outer 17	5	9	Halimeda sp.	0
2005	2005-05-21	LTER 1 Outer 17 m Algae Transect 5 Quad 9	LTER 1	Outer 17	5	9	Sand	0
2006	2006-01-17	LTER 2 Backreef Algae Transect 1 Quad 1	LTER 2	Backreef	1	1	Algal Turf	84
2006	2006-01-17	LTER 2 Backreef Algae Transect 1 Quad 1	LTER 2	Backreef	1	1	Coral	8
2006	2006-01-17	LTER 2 Backreef Algae Transect 1 Quad 1	LTER 2	Backreef	1	1	Crustose Corallines	0
2006	2006-01-17	LTER 2 Backreef Algae Transect 1 Quad 1	LTER 2	Backreef	1	1	Dictyota sp.	4
2006	2006-01-17	LTER 2 Backreef Algae Transect 1 Quad 1	LTER 2	Backreef	1	1	Halimeda sp.	0
2006	2006-01-17	LTER 2 Backreef Algae Transect 1 Quad 1	LTER 2	Backreef	1	1	Sand	4
2006	2006-01-17	LTER 2 Backreef Algae Transect 1 Quad 1	LTER 2	Backreef	1	1	Turbinaria ornata	0
2006	2006-01-17	LTER 2 Backreef Algae Transect 1 Quad 10	LTER 2	Backreef	1	10	Algal Turf	0
2006	2006-01-17	LTER 2 Backreef Algae Transect 1 Quad 10	LTER 2	Backreef	1	10	Coral	0
2006	2006-01-17	LTER 2 Backreef Algae Transect 1 Quad 10	LTER 2	Backreef	1	10	Crustose Corallines	0
2006	2006-01-17	LTER 2 Backreef Algae Transect 1 Quad 10	LTER 2	Backreef	1	10	Dictyota sp.	0
2006	2006-01-17	LTER 2 Backreef Algae Transect 1 Quad 10	LTER 2	Backreef	1	10	Halimeda sp.	0
2006	2006-01-17	LTER 2 Backreef Algae Transect 1 Quad 10	LTER 2	Backreef	1	10	Sand	100
2006	2006-01-17	LTER 2 Backreef Algae Transect 1 Quad 10	LTER 2	Backreef	1	10	Turbinaria ornata	0
2006	2006-01-17	LTER 2 Backreef Algae Transect 1 Quad 2	LTER 2	Backreef	1	2	Algal Turf	4
2006	2006-01-17	LTER 2 Backreef Algae Transect 1 Quad 2	LTER 2	Backreef	1	2	Coral	0
2006	2006-01-17	LTER 2 Backreef Algae Transect 1 Quad 2	LTER 2	Backreef	1	2	Crustose Corallines	0
2006	2006-01-17	LTER 2 Backreef Algae Transect 1 Quad 2	LTER 2	Backreef	1	2	Dictyota sp.	0
2006	2006-01-17	LTER 2 Backreef Algae Transect 1 Quad 2	LTER 2	Backreef	1	2	Halimeda sp.	0
2006	2006-01-17	LTER 2 Backreef Algae Transect 1 Quad 2	LTER 2	Backreef	1	2	Sand	96
2006	2006-01-17	LTER 2 Backreef Algae Transect 1 Quad 2	LTER 2	Backreef	1	2	Turbinaria ornata	0
2006	2006-01-17	LTER 2 Backreef Algae Transect 1 Quad 3	LTER 2	Backreef	1	3	Algal Turf	8
2006	2006-01-17	LTER 2 Backreef Algae Transect 1 Quad 3	LTER 2	Backreef	1	3	Coral	56
2006	2006-01-17	LTER 2 Backreef Algae Transect 1 Quad 3	LTER 2	Backreef	1	3	Crustose Corallines	0
2006	2006-01-17	LTER 2 Backreef Algae Transect 1 Quad 3	LTER 2	Backreef	1	3	Dictyota sp.	0
2006	2006-01-17	LTER 2 Backreef Algae Transect 1 Quad 3	LTER 2	Backreef	1	3	Halimeda sp.	0
2006	2006-01-17	LTER 2 Backreef Algae Transect 1 Quad 3	LTER 2	Backreef	1	3	Sand	36
2006	2006-01-17	LTER 2 Backreef Algae Transect 1 Quad 3	LTER 2	Backreef	1	3	Turbinaria ornata	0
2006	2006-01-17	LTER 2 Backreef Algae Transect 1 Quad 4	LTER 2	Backreef	1	4	Algal Turf	52
2006	2006-01-17	LTER 2 Backreef Algae Transect 1 Quad 4	LTER 2	Backreef	1	4	Coral	8
2006	2006-01-17	LTER 2 Backreef Algae Transect 1 Quad 4	LTER 2	Backreef	1	4	Crustose Corallines	0
2006	2006-01-17	LTER 2 Backreef Algae Transect 1 Quad 4	LTER 2	Backreef	1	4	Dictyota sp.	8
2006	2006-01-17	LTER 2 Backreef Algae Transect 1 Quad 4	LTER 2	Backreef	1	4	Halimeda sp.	0
2006	2006-01-17	LTER 2 Backreef Algae Transect 1 Quad 4	LTER 2	Backreef	1	4	Sand	32
2006	2006-01-17	LTER 2 Backreef Algae Transect 1 Quad 4	LTER 2	Backreef	1	4	Turbinaria ornata	0
2006	2006-01-17	LTER 2 Backreef Algae Transect 1 Quad 5	LTER 2	Backreef	1	5	Algal Turf	0
2006	2006-01-17	LTER 2 Backreef Algae Transect 1 Quad 5	LTER 2	Backreef	1	5	Coral	56
2006	2006-01-17	LTER 2 Backreef Algae Transect 1 Quad 5	LTER 2	Backreef	1	5	Crustose Corallines	0
2006	2006-01-17	LTER 2 Backreef Algae Transect 1 Quad 5	LTER 2	Backreef	1	5	Dictyota sp.	32
2006	2006-01-17	LTER 2 Backreef Algae Transect 1 Quad 5	LTER 2	Backreef	1	5	Halimeda sp.	0
2006	2006-01-17	LTER 2 Backreef Algae Transect 1 Quad 5	LTER 2	Backreef	1	5	Sand	0
2006	2006-01-17	LTER 2 Backreef Algae Transect 1 Quad 5	LTER 2	Backreef	1	5	Turbinaria ornata	12
2006	2006-01-17	LTER 2 Backreef Algae Transect 1 Quad 6	LTER 2	Backreef	1	6	Algal Turf	88
2006	2006-01-17	LTER 2 Backreef Algae Transect 1 Quad 6	LTER 2	Backreef	1	6	Coral	12
2006	2006-01-17	LTER 2 Backreef Algae Transect 1 Quad 6	LTER 2	Backreef	1	6	Crustose Corallines	0
2006	2006-01-17	LTER 2 Backreef Algae Transect 1 Quad 6	LTER 2	Backreef	1	6	Dictyota sp.	0
2006	2006-01-17	LTER 2 Backreef Algae Transect 1 Quad 6	LTER 2	Backreef	1	6	Halimeda sp.	0
2006	2006-01-17	LTER 2 Backreef Algae Transect 1 Quad 6	LTER 2	Backreef	1	6	Sand	0
2006	2006-01-17	LTER 2 Backreef Algae Transect 1 Quad 6	LTER 2	Backreef	1	6	Turbinaria ornata	0
2006	2006-01-17	LTER 2 Backreef Algae Transect 1 Quad 7	LTER 2	Backreef	1	7	Algal Turf	0
2006	2006-01-17	LTER 2 Backreef Algae Transect 1 Quad 7	LTER 2	Backreef	1	7	Coral	56
2006	2006-01-17	LTER 2 Backreef Algae Transect 1 Quad 7	LTER 2	Backreef	1	7	Crustose Corallines	0
2006	2006-01-17	LTER 2 Backreef Algae Transect 1 Quad 7	LTER 2	Backreef	1	7	Dictyota sp.	4
2006	2006-01-17	LTER 2 Backreef Algae Transect 1 Quad 7	LTER 2	Backreef	1	7	Halimeda sp.	0
2006	2006-01-17	LTER 2 Backreef Algae Transect 1 Quad 7	LTER 2	Backreef	1	7	Sand	40
2006	2006-01-17	LTER 2 Backreef Algae Transect 1 Quad 7	LTER 2	Backreef	1	7	Turbinaria ornata	0
2006	2006-01-17	LTER 2 Backreef Algae Transect 1 Quad 8	LTER 2	Backreef	1	8	Algal Turf	68
2006	2006-01-17	LTER 2 Backreef Algae Transect 1 Quad 8	LTER 2	Backreef	1	8	Coral	28
2006	2006-01-17	LTER 2 Backreef Algae Transect 1 Quad 8	LTER 2	Backreef	1	8	Crustose Corallines	0
2006	2006-01-17	LTER 2 Backreef Algae Transect 1 Quad 8	LTER 2	Backreef	1	8	Dictyota sp.	4
2006	2006-01-17	LTER 2 Backreef Algae Transect 1 Quad 8	LTER 2	Backreef	1	8	Halimeda sp.	0
2006	2006-01-17	LTER 2 Backreef Algae Transect 1 Quad 8	LTER 2	Backreef	1	8	Sand	0
2006	2006-01-17	LTER 2 Backreef Algae Transect 1 Quad 8	LTER 2	Backreef	1	8	Turbinaria ornata	0
2006	2006-01-17	LTER 2 Backreef Algae Transect 1 Quad 9	LTER 2	Backreef	1	9	Algal Turf	0
2006	2006-01-17	LTER 2 Backreef Algae Transect 1 Quad 9	LTER 2	Backreef	1	9	Coral	4
2006	2006-01-17	LTER 2 Backreef Algae Transect 1 Quad 9	LTER 2	Backreef	1	9	Crustose Corallines	0
2006	2006-01-17	LTER 2 Backreef Algae Transect 1 Quad 9	LTER 2	Backreef	1	9	Dictyota sp.	4
2006	2006-01-17	LTER 2 Backreef Algae Transect 1 Quad 9	LTER 2	Backreef	1	9	Halimeda sp.	0
2006	2006-01-17	LTER 2 Backreef Algae Transect 1 Quad 9	LTER 2	Backreef	1	9	Sand	92
2006	2006-01-17	LTER 2 Backreef Algae Transect 1 Quad 9	LTER 2	Backreef	1	9	Turbinaria ornata	0
2006	2006-01-17	LTER 2 Backreef Algae Transect 2 Quad 1	LTER 2	Backreef	2	1	Algal Turf	24
2006	2006-01-17	LTER 2 Backreef Algae Transect 2 Quad 1	LTER 2	Backreef	2	1	Coral	76
2006	2006-01-17	LTER 2 Backreef Algae Transect 2 Quad 1	LTER 2	Backreef	2	1	Crustose Corallines	0
2006	2006-01-17	LTER 2 Backreef Algae Transect 2 Quad 1	LTER 2	Backreef	2	1	Dictyota sp.	0
2006	2006-01-17	LTER 2 Backreef Algae Transect 2 Quad 1	LTER 2	Backreef	2	1	Halimeda sp.	0
2006	2006-01-17	LTER 2 Backreef Algae Transect 2 Quad 1	LTER 2	Backreef	2	1	Sand	0
2006	2006-01-17	LTER 2 Backreef Algae Transect 2 Quad 1	LTER 2	Backreef	2	1	Turbinaria ornata	0
2006	2006-01-17	LTER 2 Backreef Algae Transect 2 Quad 10	LTER 2	Backreef	2	10	Algal Turf	72
2006	2006-01-17	LTER 2 Backreef Algae Transect 2 Quad 10	LTER 2	Backreef	2	10	Coral	4
2006	2006-01-17	LTER 2 Backreef Algae Transect 2 Quad 10	LTER 2	Backreef	2	10	Crustose Corallines	0
2006	2006-01-17	LTER 2 Backreef Algae Transect 2 Quad 10	LTER 2	Backreef	2	10	Dictyota sp.	12
2006	2006-01-17	LTER 2 Backreef Algae Transect 2 Quad 10	LTER 2	Backreef	2	10	Halimeda sp.	0
2006	2006-01-17	LTER 2 Backreef Algae Transect 2 Quad 10	LTER 2	Backreef	2	10	Sand	12
2006	2006-01-17	LTER 2 Backreef Algae Transect 2 Quad 10	LTER 2	Backreef	2	10	Turbinaria ornata	0
2006	2006-01-17	LTER 2 Backreef Algae Transect 2 Quad 2	LTER 2	Backreef	2	2	Algal Turf	12
2006	2006-01-17	LTER 2 Backreef Algae Transect 2 Quad 2	LTER 2	Backreef	2	2	Coral	8
2006	2006-01-17	LTER 2 Backreef Algae Transect 2 Quad 2	LTER 2	Backreef	2	2	Crustose Corallines	0
2006	2006-01-17	LTER 2 Backreef Algae Transect 2 Quad 2	LTER 2	Backreef	2	2	Dictyota sp.	0
2006	2006-01-17	LTER 2 Backreef Algae Transect 2 Quad 2	LTER 2	Backreef	2	2	Halimeda sp.	0
2006	2006-01-17	LTER 2 Backreef Algae Transect 2 Quad 2	LTER 2	Backreef	2	2	Sand	80
2006	2006-01-17	LTER 2 Backreef Algae Transect 2 Quad 2	LTER 2	Backreef	2	2	Turbinaria ornata	0
2006	2006-01-17	LTER 2 Backreef Algae Transect 2 Quad 3	LTER 2	Backreef	2	3	Algal Turf	12
2006	2006-01-17	LTER 2 Backreef Algae Transect 2 Quad 3	LTER 2	Backreef	2	3	Coral	36
2006	2006-01-17	LTER 2 Backreef Algae Transect 2 Quad 3	LTER 2	Backreef	2	3	Crustose Corallines	0
2006	2006-01-17	LTER 2 Backreef Algae Transect 2 Quad 3	LTER 2	Backreef	2	3	Dictyota sp.	0
2006	2006-01-17	LTER 2 Backreef Algae Transect 2 Quad 3	LTER 2	Backreef	2	3	Halimeda sp.	0
2006	2006-01-17	LTER 2 Backreef Algae Transect 2 Quad 3	LTER 2	Backreef	2	3	Sand	52
2006	2006-01-17	LTER 2 Backreef Algae Transect 2 Quad 3	LTER 2	Backreef	2	3	Turbinaria ornata	0
2006	2006-01-17	LTER 2 Backreef Algae Transect 2 Quad 4	LTER 2	Backreef	2	4	Algal Turf	52
2006	2006-01-17	LTER 2 Backreef Algae Transect 2 Quad 4	LTER 2	Backreef	2	4	Coral	4
2006	2006-01-17	LTER 2 Backreef Algae Transect 2 Quad 4	LTER 2	Backreef	2	4	Crustose Corallines	16
2006	2006-01-17	LTER 2 Backreef Algae Transect 2 Quad 4	LTER 2	Backreef	2	4	Dictyota sp.	20
2006	2006-01-17	LTER 2 Backreef Algae Transect 2 Quad 4	LTER 2	Backreef	2	4	Halimeda sp.	0
2006	2006-01-17	LTER 2 Backreef Algae Transect 2 Quad 4	LTER 2	Backreef	2	4	Sand	8
2006	2006-01-17	LTER 2 Backreef Algae Transect 2 Quad 4	LTER 2	Backreef	2	4	Turbinaria ornata	0
2006	2006-01-17	LTER 2 Backreef Algae Transect 2 Quad 5	LTER 2	Backreef	2	5	Algal Turf	72
2006	2006-01-17	LTER 2 Backreef Algae Transect 2 Quad 5	LTER 2	Backreef	2	5	Coral	4
2006	2006-01-17	LTER 2 Backreef Algae Transect 2 Quad 5	LTER 2	Backreef	2	5	Crustose Corallines	0
2006	2006-01-17	LTER 2 Backreef Algae Transect 2 Quad 5	LTER 2	Backreef	2	5	Dictyota sp.	16
2006	2006-01-17	LTER 2 Backreef Algae Transect 2 Quad 5	LTER 2	Backreef	2	5	Halimeda sp.	0
2006	2006-01-17	LTER 2 Backreef Algae Transect 2 Quad 5	LTER 2	Backreef	2	5	Sand	8
2006	2006-01-17	LTER 2 Backreef Algae Transect 2 Quad 5	LTER 2	Backreef	2	5	Turbinaria ornata	0
2006	2006-01-17	LTER 2 Backreef Algae Transect 2 Quad 6	LTER 2	Backreef	2	6	Algal Turf	8
2006	2006-01-17	LTER 2 Backreef Algae Transect 2 Quad 6	LTER 2	Backreef	2	6	Coral	0
2006	2006-01-17	LTER 2 Backreef Algae Transect 2 Quad 6	LTER 2	Backreef	2	6	Crustose Corallines	0
2006	2006-01-17	LTER 2 Backreef Algae Transect 2 Quad 6	LTER 2	Backreef	2	6	Dictyota sp.	0
2006	2006-01-17	LTER 2 Backreef Algae Transect 2 Quad 6	LTER 2	Backreef	2	6	Halimeda sp.	0
2006	2006-01-17	LTER 2 Backreef Algae Transect 2 Quad 6	LTER 2	Backreef	2	6	Sand	92
2006	2006-01-17	LTER 2 Backreef Algae Transect 2 Quad 6	LTER 2	Backreef	2	6	Turbinaria ornata	0
2006	2006-01-17	LTER 2 Backreef Algae Transect 2 Quad 7	LTER 2	Backreef	2	7	Algal Turf	0
2006	2006-01-17	LTER 2 Backreef Algae Transect 2 Quad 7	LTER 2	Backreef	2	7	Coral	36
2006	2006-01-17	LTER 2 Backreef Algae Transect 2 Quad 7	LTER 2	Backreef	2	7	Crustose Corallines	0
2006	2006-01-17	LTER 2 Backreef Algae Transect 2 Quad 7	LTER 2	Backreef	2	7	Dictyota sp.	0
2006	2006-01-17	LTER 2 Backreef Algae Transect 2 Quad 7	LTER 2	Backreef	2	7	Halimeda sp.	0
2006	2006-01-17	LTER 2 Backreef Algae Transect 2 Quad 7	LTER 2	Backreef	2	7	Sand	64
2006	2006-01-17	LTER 2 Backreef Algae Transect 2 Quad 7	LTER 2	Backreef	2	7	Turbinaria ornata	0
2006	2006-01-17	LTER 2 Backreef Algae Transect 2 Quad 8	LTER 2	Backreef	2	8	Algal Turf	20
2006	2006-01-17	LTER 2 Backreef Algae Transect 2 Quad 8	LTER 2	Backreef	2	8	Coral	60
2006	2006-01-17	LTER 2 Backreef Algae Transect 2 Quad 8	LTER 2	Backreef	2	8	Crustose Corallines	0
2006	2006-01-17	LTER 2 Backreef Algae Transect 2 Quad 8	LTER 2	Backreef	2	8	Dictyota sp.	0
2006	2006-01-17	LTER 2 Backreef Algae Transect 2 Quad 8	LTER 2	Backreef	2	8	Halimeda sp.	0
2006	2006-01-17	LTER 2 Backreef Algae Transect 2 Quad 8	LTER 2	Backreef	2	8	Sand	16
2006	2006-01-17	LTER 2 Backreef Algae Transect 2 Quad 8	LTER 2	Backreef	2	8	Turbinaria ornata	4
2006	2006-01-17	LTER 2 Backreef Algae Transect 2 Quad 9	LTER 2	Backreef	2	9	Algal Turf	76
2006	2006-01-17	LTER 2 Backreef Algae Transect 2 Quad 9	LTER 2	Backreef	2	9	Coral	4
2006	2006-01-17	LTER 2 Backreef Algae Transect 2 Quad 9	LTER 2	Backreef	2	9	Crustose Corallines	0
2006	2006-01-17	LTER 2 Backreef Algae Transect 2 Quad 9	LTER 2	Backreef	2	9	Dictyota sp.	16
2006	2006-01-17	LTER 2 Backreef Algae Transect 2 Quad 9	LTER 2	Backreef	2	9	Halimeda sp.	0
2006	2006-01-17	LTER 2 Backreef Algae Transect 2 Quad 9	LTER 2	Backreef	2	9	Sand	0
2006	2006-01-17	LTER 2 Backreef Algae Transect 2 Quad 9	LTER 2	Backreef	2	9	Turbinaria ornata	4
2006	2006-01-17	LTER 2 Backreef Algae Transect 3 Quad 1	LTER 2	Backreef	3	1	Algal Turf	40
2006	2006-01-17	LTER 2 Backreef Algae Transect 3 Quad 1	LTER 2	Backreef	3	1	Coral	20
2006	2006-01-17	LTER 2 Backreef Algae Transect 3 Quad 1	LTER 2	Backreef	3	1	Crustose Corallines	0
2006	2006-01-17	LTER 2 Backreef Algae Transect 3 Quad 1	LTER 2	Backreef	3	1	Dictyota sp.	8
2006	2006-01-17	LTER 2 Backreef Algae Transect 3 Quad 1	LTER 2	Backreef	3	1	Halimeda sp.	0
2006	2006-01-17	LTER 2 Backreef Algae Transect 3 Quad 1	LTER 2	Backreef	3	1	Sand	32
2006	2006-01-17	LTER 2 Backreef Algae Transect 3 Quad 1	LTER 2	Backreef	3	1	Turbinaria ornata	0
2006	2006-01-17	LTER 2 Backreef Algae Transect 3 Quad 10	LTER 2	Backreef	3	10	Algal Turf	56
2006	2006-01-17	LTER 2 Backreef Algae Transect 3 Quad 10	LTER 2	Backreef	3	10	Coral	36
2006	2006-01-17	LTER 2 Backreef Algae Transect 3 Quad 10	LTER 2	Backreef	3	10	Crustose Corallines	0
2006	2006-01-17	LTER 2 Backreef Algae Transect 3 Quad 10	LTER 2	Backreef	3	10	Dictyota sp.	4
2006	2006-01-17	LTER 2 Backreef Algae Transect 3 Quad 10	LTER 2	Backreef	3	10	Halimeda sp.	0
2006	2006-01-17	LTER 2 Backreef Algae Transect 3 Quad 10	LTER 2	Backreef	3	10	Sand	0
2006	2006-01-17	LTER 2 Backreef Algae Transect 3 Quad 10	LTER 2	Backreef	3	10	Turbinaria ornata	4
2006	2006-01-17	LTER 2 Backreef Algae Transect 3 Quad 2	LTER 2	Backreef	3	2	Algal Turf	8
2006	2006-01-17	LTER 2 Backreef Algae Transect 3 Quad 2	LTER 2	Backreef	3	2	Coral	36
2006	2006-01-17	LTER 2 Backreef Algae Transect 3 Quad 2	LTER 2	Backreef	3	2	Crustose Corallines	4
2006	2006-01-17	LTER 2 Backreef Algae Transect 3 Quad 2	LTER 2	Backreef	3	2	Dictyota sp.	12
2006	2006-01-17	LTER 2 Backreef Algae Transect 3 Quad 2	LTER 2	Backreef	3	2	Halimeda sp.	0
2006	2006-01-17	LTER 2 Backreef Algae Transect 3 Quad 2	LTER 2	Backreef	3	2	Sand	40
2006	2006-01-17	LTER 2 Backreef Algae Transect 3 Quad 2	LTER 2	Backreef	3	2	Turbinaria ornata	0
2006	2006-01-17	LTER 2 Backreef Algae Transect 3 Quad 3	LTER 2	Backreef	3	3	Algal Turf	56
2006	2006-01-17	LTER 2 Backreef Algae Transect 3 Quad 3	LTER 2	Backreef	3	3	Coral	0
2006	2006-01-17	LTER 2 Backreef Algae Transect 3 Quad 3	LTER 2	Backreef	3	3	Crustose Corallines	12
2006	2006-01-17	LTER 2 Backreef Algae Transect 3 Quad 3	LTER 2	Backreef	3	3	Dictyota sp.	16
2006	2006-01-17	LTER 2 Backreef Algae Transect 3 Quad 3	LTER 2	Backreef	3	3	Halimeda sp.	0
2006	2006-01-17	LTER 2 Backreef Algae Transect 3 Quad 3	LTER 2	Backreef	3	3	Sand	0
2006	2006-01-17	LTER 2 Backreef Algae Transect 3 Quad 3	LTER 2	Backreef	3	3	Turbinaria ornata	16
2006	2006-01-17	LTER 2 Backreef Algae Transect 3 Quad 4	LTER 2	Backreef	3	4	Algal Turf	40
2006	2006-01-17	LTER 2 Backreef Algae Transect 3 Quad 4	LTER 2	Backreef	3	4	Coral	0
2006	2006-01-17	LTER 2 Backreef Algae Transect 3 Quad 4	LTER 2	Backreef	3	4	Crustose Corallines	20
2006	2006-01-17	LTER 2 Backreef Algae Transect 3 Quad 4	LTER 2	Backreef	3	4	Dictyota sp.	24
2006	2006-01-17	LTER 2 Backreef Algae Transect 3 Quad 4	LTER 2	Backreef	3	4	Halimeda sp.	0
2006	2006-01-17	LTER 2 Backreef Algae Transect 3 Quad 4	LTER 2	Backreef	3	4	Sand	16
2006	2006-01-17	LTER 2 Backreef Algae Transect 3 Quad 4	LTER 2	Backreef	3	4	Turbinaria ornata	0
2006	2006-01-17	LTER 2 Backreef Algae Transect 3 Quad 5	LTER 2	Backreef	3	5	Algal Turf	28
2006	2006-01-17	LTER 2 Backreef Algae Transect 3 Quad 5	LTER 2	Backreef	3	5	Coral	8
2006	2006-01-17	LTER 2 Backreef Algae Transect 3 Quad 5	LTER 2	Backreef	3	5	Crustose Corallines	0
2006	2006-01-17	LTER 2 Backreef Algae Transect 3 Quad 5	LTER 2	Backreef	3	5	Dictyota sp.	8
2006	2006-01-17	LTER 2 Backreef Algae Transect 3 Quad 5	LTER 2	Backreef	3	5	Halimeda sp.	0
2006	2006-01-17	LTER 2 Backreef Algae Transect 3 Quad 5	LTER 2	Backreef	3	5	Sand	56
2006	2006-01-17	LTER 2 Backreef Algae Transect 3 Quad 5	LTER 2	Backreef	3	5	Turbinaria ornata	0
2006	2006-01-17	LTER 2 Backreef Algae Transect 3 Quad 6	LTER 2	Backreef	3	6	Algal Turf	0
2006	2006-01-17	LTER 2 Backreef Algae Transect 3 Quad 6	LTER 2	Backreef	3	6	Coral	32
2006	2006-01-17	LTER 2 Backreef Algae Transect 3 Quad 6	LTER 2	Backreef	3	6	Crustose Corallines	0
2006	2006-01-17	LTER 2 Backreef Algae Transect 3 Quad 6	LTER 2	Backreef	3	6	Dictyota sp.	4
2006	2006-01-17	LTER 2 Backreef Algae Transect 3 Quad 6	LTER 2	Backreef	3	6	Halimeda sp.	0
2006	2006-01-17	LTER 2 Backreef Algae Transect 3 Quad 6	LTER 2	Backreef	3	6	Sand	64
2006	2006-01-17	LTER 2 Backreef Algae Transect 3 Quad 6	LTER 2	Backreef	3	6	Turbinaria ornata	0
2006	2006-01-17	LTER 2 Backreef Algae Transect 3 Quad 7	LTER 2	Backreef	3	7	Algal Turf	80
2006	2006-01-17	LTER 2 Backreef Algae Transect 3 Quad 7	LTER 2	Backreef	3	7	Coral	4
2006	2006-01-17	LTER 2 Backreef Algae Transect 3 Quad 7	LTER 2	Backreef	3	7	Crustose Corallines	0
2006	2006-01-17	LTER 2 Backreef Algae Transect 3 Quad 7	LTER 2	Backreef	3	7	Dictyota sp.	0
2006	2006-01-17	LTER 2 Backreef Algae Transect 3 Quad 7	LTER 2	Backreef	3	7	Halimeda sp.	0
2006	2006-01-17	LTER 2 Backreef Algae Transect 3 Quad 7	LTER 2	Backreef	3	7	Sand	0
2006	2006-01-17	LTER 2 Backreef Algae Transect 3 Quad 7	LTER 2	Backreef	3	7	Turbinaria ornata	16
2006	2006-01-17	LTER 2 Backreef Algae Transect 3 Quad 8	LTER 2	Backreef	3	8	Algal Turf	48
2006	2006-01-17	LTER 2 Backreef Algae Transect 3 Quad 8	LTER 2	Backreef	3	8	Coral	40
2006	2006-01-17	LTER 2 Backreef Algae Transect 3 Quad 8	LTER 2	Backreef	3	8	Crustose Corallines	0
2006	2006-01-17	LTER 2 Backreef Algae Transect 3 Quad 8	LTER 2	Backreef	3	8	Dictyota sp.	0
2006	2006-01-17	LTER 2 Backreef Algae Transect 3 Quad 8	LTER 2	Backreef	3	8	Halimeda sp.	4
2006	2006-01-17	LTER 2 Backreef Algae Transect 3 Quad 8	LTER 2	Backreef	3	8	Sand	8
2006	2006-01-17	LTER 2 Backreef Algae Transect 3 Quad 8	LTER 2	Backreef	3	8	Turbinaria ornata	0
2006	2006-01-17	LTER 2 Backreef Algae Transect 3 Quad 9	LTER 2	Backreef	3	9	Algal Turf	80
2006	2006-01-17	LTER 2 Backreef Algae Transect 3 Quad 9	LTER 2	Backreef	3	9	Coral	16
2006	2006-01-17	LTER 2 Backreef Algae Transect 3 Quad 9	LTER 2	Backreef	3	9	Crustose Corallines	0
2006	2006-01-17	LTER 2 Backreef Algae Transect 3 Quad 9	LTER 2	Backreef	3	9	Dictyota sp.	0
2006	2006-01-17	LTER 2 Backreef Algae Transect 3 Quad 9	LTER 2	Backreef	3	9	Halimeda sp.	0
2006	2006-01-17	LTER 2 Backreef Algae Transect 3 Quad 9	LTER 2	Backreef	3	9	Sand	0
2006	2006-01-17	LTER 2 Backreef Algae Transect 3 Quad 9	LTER 2	Backreef	3	9	Turbinaria ornata	4
2006	2006-01-17	LTER 2 Backreef Algae Transect 4 Quad 1	LTER 2	Backreef	4	1	Algal Turf	92
2006	2006-01-17	LTER 2 Backreef Algae Transect 4 Quad 1	LTER 2	Backreef	4	1	Coral	4
2006	2006-01-17	LTER 2 Backreef Algae Transect 4 Quad 1	LTER 2	Backreef	4	1	Crustose Corallines	0
2006	2006-01-17	LTER 2 Backreef Algae Transect 4 Quad 1	LTER 2	Backreef	4	1	Dictyota sp.	4
2006	2006-01-17	LTER 2 Backreef Algae Transect 4 Quad 1	LTER 2	Backreef	4	1	Halimeda sp.	0
2006	2006-01-17	LTER 2 Backreef Algae Transect 4 Quad 1	LTER 2	Backreef	4	1	Sand	0
2006	2006-01-17	LTER 2 Backreef Algae Transect 4 Quad 1	LTER 2	Backreef	4	1	Turbinaria ornata	0
2006	2006-01-17	LTER 2 Backreef Algae Transect 4 Quad 10	LTER 2	Backreef	4	10	Algal Turf	12
2006	2006-01-17	LTER 2 Backreef Algae Transect 4 Quad 10	LTER 2	Backreef	4	10	Coral	72
2006	2006-01-17	LTER 2 Backreef Algae Transect 4 Quad 10	LTER 2	Backreef	4	10	Crustose Corallines	0
2006	2006-01-17	LTER 2 Backreef Algae Transect 4 Quad 10	LTER 2	Backreef	4	10	Dictyota sp.	0
2006	2006-01-17	LTER 2 Backreef Algae Transect 4 Quad 10	LTER 2	Backreef	4	10	Halimeda sp.	0
2006	2006-01-17	LTER 2 Backreef Algae Transect 4 Quad 10	LTER 2	Backreef	4	10	Sand	8
2006	2006-01-17	LTER 2 Backreef Algae Transect 4 Quad 10	LTER 2	Backreef	4	10	Turbinaria ornata	8
2006	2006-01-17	LTER 2 Backreef Algae Transect 4 Quad 2	LTER 2	Backreef	4	2	Algal Turf	64
2006	2006-01-17	LTER 2 Backreef Algae Transect 4 Quad 2	LTER 2	Backreef	4	2	Coral	24
2006	2006-01-17	LTER 2 Backreef Algae Transect 4 Quad 2	LTER 2	Backreef	4	2	Crustose Corallines	0
2006	2006-01-17	LTER 2 Backreef Algae Transect 4 Quad 2	LTER 2	Backreef	4	2	Dictyota sp.	8
2006	2006-01-17	LTER 2 Backreef Algae Transect 4 Quad 2	LTER 2	Backreef	4	2	Halimeda sp.	0
2006	2006-01-17	LTER 2 Backreef Algae Transect 4 Quad 2	LTER 2	Backreef	4	2	Sand	0
2006	2006-01-17	LTER 2 Backreef Algae Transect 4 Quad 2	LTER 2	Backreef	4	2	Turbinaria ornata	4
2006	2006-01-17	LTER 2 Backreef Algae Transect 4 Quad 3	LTER 2	Backreef	4	3	Algal Turf	32
2006	2006-01-17	LTER 2 Backreef Algae Transect 4 Quad 3	LTER 2	Backreef	4	3	Coral	24
2006	2006-01-17	LTER 2 Backreef Algae Transect 4 Quad 3	LTER 2	Backreef	4	3	Crustose Corallines	0
2006	2006-01-17	LTER 2 Backreef Algae Transect 4 Quad 3	LTER 2	Backreef	4	3	Dictyota sp.	8
2006	2006-01-17	LTER 2 Backreef Algae Transect 4 Quad 3	LTER 2	Backreef	4	3	Halimeda sp.	0
2006	2006-01-17	LTER 2 Backreef Algae Transect 4 Quad 3	LTER 2	Backreef	4	3	Sand	12
2006	2006-01-17	LTER 2 Backreef Algae Transect 4 Quad 3	LTER 2	Backreef	4	3	Turbinaria ornata	24
2006	2006-01-17	LTER 2 Backreef Algae Transect 4 Quad 4	LTER 2	Backreef	4	4	Algal Turf	16
2006	2006-01-17	LTER 2 Backreef Algae Transect 4 Quad 4	LTER 2	Backreef	4	4	Coral	4
2006	2006-01-17	LTER 2 Backreef Algae Transect 4 Quad 4	LTER 2	Backreef	4	4	Crustose Corallines	0
2006	2006-01-17	LTER 2 Backreef Algae Transect 4 Quad 4	LTER 2	Backreef	4	4	Dictyota sp.	0
2006	2006-01-17	LTER 2 Backreef Algae Transect 4 Quad 4	LTER 2	Backreef	4	4	Halimeda sp.	0
2006	2006-01-17	LTER 2 Backreef Algae Transect 4 Quad 4	LTER 2	Backreef	4	4	Sand	56
2006	2006-01-17	LTER 2 Backreef Algae Transect 4 Quad 4	LTER 2	Backreef	4	4	Turbinaria ornata	24
2006	2006-01-17	LTER 2 Backreef Algae Transect 4 Quad 5	LTER 2	Backreef	4	5	Algal Turf	12
2006	2006-01-17	LTER 2 Backreef Algae Transect 4 Quad 5	LTER 2	Backreef	4	5	Coral	12
2006	2006-01-17	LTER 2 Backreef Algae Transect 4 Quad 5	LTER 2	Backreef	4	5	Crustose Corallines	0
2006	2006-01-17	LTER 2 Backreef Algae Transect 4 Quad 5	LTER 2	Backreef	4	5	Dictyota sp.	16
2006	2006-01-17	LTER 2 Backreef Algae Transect 4 Quad 5	LTER 2	Backreef	4	5	Halimeda sp.	0
2006	2006-01-17	LTER 2 Backreef Algae Transect 4 Quad 5	LTER 2	Backreef	4	5	Sand	0
2006	2006-01-17	LTER 2 Backreef Algae Transect 4 Quad 5	LTER 2	Backreef	4	5	Turbinaria ornata	60
2006	2006-01-17	LTER 2 Backreef Algae Transect 4 Quad 6	LTER 2	Backreef	4	6	Algal Turf	36
2006	2006-01-17	LTER 2 Backreef Algae Transect 4 Quad 6	LTER 2	Backreef	4	6	Coral	8
2006	2006-01-17	LTER 2 Backreef Algae Transect 4 Quad 6	LTER 2	Backreef	4	6	Crustose Corallines	0
2006	2006-01-17	LTER 2 Backreef Algae Transect 4 Quad 6	LTER 2	Backreef	4	6	Dictyota sp.	12
2006	2006-01-17	LTER 2 Backreef Algae Transect 4 Quad 6	LTER 2	Backreef	4	6	Halimeda sp.	0
2006	2006-01-17	LTER 2 Backreef Algae Transect 4 Quad 6	LTER 2	Backreef	4	6	Sand	12
2006	2006-01-17	LTER 2 Backreef Algae Transect 4 Quad 6	LTER 2	Backreef	4	6	Turbinaria ornata	32
2006	2006-01-17	LTER 2 Backreef Algae Transect 4 Quad 7	LTER 2	Backreef	4	7	Algal Turf	32
2006	2006-01-17	LTER 2 Backreef Algae Transect 4 Quad 7	LTER 2	Backreef	4	7	Coral	0
2006	2006-01-17	LTER 2 Backreef Algae Transect 4 Quad 7	LTER 2	Backreef	4	7	Crustose Corallines	0
2006	2006-01-17	LTER 2 Backreef Algae Transect 4 Quad 7	LTER 2	Backreef	4	7	Dictyota sp.	0
2006	2006-01-17	LTER 2 Backreef Algae Transect 4 Quad 7	LTER 2	Backreef	4	7	Halimeda sp.	0
2006	2006-01-17	LTER 2 Backreef Algae Transect 4 Quad 7	LTER 2	Backreef	4	7	Sand	68
2006	2006-01-17	LTER 2 Backreef Algae Transect 4 Quad 7	LTER 2	Backreef	4	7	Turbinaria ornata	0
2006	2006-01-17	LTER 2 Backreef Algae Transect 4 Quad 8	LTER 2	Backreef	4	8	Algal Turf	0
2006	2006-01-17	LTER 2 Backreef Algae Transect 4 Quad 8	LTER 2	Backreef	4	8	Coral	8
2006	2006-01-17	LTER 2 Backreef Algae Transect 4 Quad 8	LTER 2	Backreef	4	8	Crustose Corallines	0
2006	2006-01-17	LTER 2 Backreef Algae Transect 4 Quad 8	LTER 2	Backreef	4	8	Dictyota sp.	12
2006	2006-01-17	LTER 2 Backreef Algae Transect 4 Quad 8	LTER 2	Backreef	4	8	Halimeda sp.	0
2006	2006-01-17	LTER 2 Backreef Algae Transect 4 Quad 8	LTER 2	Backreef	4	8	Sand	56
2006	2006-01-17	LTER 2 Backreef Algae Transect 4 Quad 8	LTER 2	Backreef	4	8	Turbinaria ornata	24
2006	2006-01-17	LTER 2 Backreef Algae Transect 4 Quad 9	LTER 2	Backreef	4	9	Algal Turf	0
2006	2006-01-17	LTER 2 Backreef Algae Transect 4 Quad 9	LTER 2	Backreef	4	9	Coral	80
2006	2006-01-17	LTER 2 Backreef Algae Transect 4 Quad 9	LTER 2	Backreef	4	9	Crustose Corallines	0
2006	2006-01-17	LTER 2 Backreef Algae Transect 4 Quad 9	LTER 2	Backreef	4	9	Dictyota sp.	0
2006	2006-01-17	LTER 2 Backreef Algae Transect 4 Quad 9	LTER 2	Backreef	4	9	Halimeda sp.	0
2006	2006-01-17	LTER 2 Backreef Algae Transect 4 Quad 9	LTER 2	Backreef	4	9	Sand	20
2006	2006-01-17	LTER 2 Backreef Algae Transect 4 Quad 9	LTER 2	Backreef	4	9	Turbinaria ornata	0
2006	2006-01-17	LTER 2 Backreef Algae Transect 5 Quad 1	LTER 2	Backreef	5	1	Algal Turf	0
2006	2006-01-17	LTER 2 Backreef Algae Transect 5 Quad 1	LTER 2	Backreef	5	1	Coral	88
2006	2006-01-17	LTER 2 Backreef Algae Transect 5 Quad 1	LTER 2	Backreef	5	1	Crustose Corallines	0
2006	2006-01-17	LTER 2 Backreef Algae Transect 5 Quad 1	LTER 2	Backreef	5	1	Dictyota sp.	0
2006	2006-01-17	LTER 2 Backreef Algae Transect 5 Quad 1	LTER 2	Backreef	5	1	Halimeda sp.	0
2006	2006-01-17	LTER 2 Backreef Algae Transect 5 Quad 1	LTER 2	Backreef	5	1	Sand	12
2006	2006-01-17	LTER 2 Backreef Algae Transect 5 Quad 1	LTER 2	Backreef	5	1	Turbinaria ornata	0
2006	2006-01-17	LTER 2 Backreef Algae Transect 5 Quad 10	LTER 2	Backreef	5	10	Algal Turf	24
2006	2006-01-17	LTER 2 Backreef Algae Transect 5 Quad 10	LTER 2	Backreef	5	10	Coral	56
2006	2006-01-17	LTER 2 Backreef Algae Transect 5 Quad 10	LTER 2	Backreef	5	10	Crustose Corallines	0
2006	2006-01-17	LTER 2 Backreef Algae Transect 5 Quad 10	LTER 2	Backreef	5	10	Dictyota sp.	8
2006	2006-01-17	LTER 2 Backreef Algae Transect 5 Quad 10	LTER 2	Backreef	5	10	Halimeda sp.	0
2006	2006-01-17	LTER 2 Backreef Algae Transect 5 Quad 10	LTER 2	Backreef	5	10	Sand	12
2006	2006-01-17	LTER 2 Backreef Algae Transect 5 Quad 10	LTER 2	Backreef	5	10	Turbinaria ornata	0
2006	2006-01-17	LTER 2 Backreef Algae Transect 5 Quad 2	LTER 2	Backreef	5	2	Algal Turf	88
2006	2006-01-17	LTER 2 Backreef Algae Transect 5 Quad 2	LTER 2	Backreef	5	2	Coral	12
2006	2006-01-17	LTER 2 Backreef Algae Transect 5 Quad 2	LTER 2	Backreef	5	2	Crustose Corallines	0
2006	2006-01-17	LTER 2 Backreef Algae Transect 5 Quad 2	LTER 2	Backreef	5	2	Dictyota sp.	0
2006	2006-01-17	LTER 2 Backreef Algae Transect 5 Quad 2	LTER 2	Backreef	5	2	Halimeda sp.	0
2006	2006-01-17	LTER 2 Backreef Algae Transect 5 Quad 2	LTER 2	Backreef	5	2	Sand	0
2006	2006-01-17	LTER 2 Backreef Algae Transect 5 Quad 2	LTER 2	Backreef	5	2	Turbinaria ornata	0
2006	2006-01-17	LTER 2 Backreef Algae Transect 5 Quad 3	LTER 2	Backreef	5	3	Algal Turf	4
2006	2006-01-17	LTER 2 Backreef Algae Transect 5 Quad 3	LTER 2	Backreef	5	3	Coral	32
2006	2006-01-17	LTER 2 Backreef Algae Transect 5 Quad 3	LTER 2	Backreef	5	3	Crustose Corallines	0
2006	2006-01-17	LTER 2 Backreef Algae Transect 5 Quad 3	LTER 2	Backreef	5	3	Dictyota sp.	16
2006	2006-01-17	LTER 2 Backreef Algae Transect 5 Quad 3	LTER 2	Backreef	5	3	Halimeda sp.	0
2006	2006-01-17	LTER 2 Backreef Algae Transect 5 Quad 3	LTER 2	Backreef	5	3	Sand	44
2006	2006-01-17	LTER 2 Backreef Algae Transect 5 Quad 3	LTER 2	Backreef	5	3	Turbinaria ornata	4
2006	2006-01-17	LTER 2 Backreef Algae Transect 5 Quad 4	LTER 2	Backreef	5	4	Algal Turf	16
2006	2006-01-17	LTER 2 Backreef Algae Transect 5 Quad 4	LTER 2	Backreef	5	4	Coral	68
2006	2006-01-17	LTER 2 Backreef Algae Transect 5 Quad 4	LTER 2	Backreef	5	4	Crustose Corallines	0
2006	2006-01-17	LTER 2 Backreef Algae Transect 5 Quad 4	LTER 2	Backreef	5	4	Dictyota sp.	4
2006	2006-01-17	LTER 2 Backreef Algae Transect 5 Quad 4	LTER 2	Backreef	5	4	Halimeda sp.	0
2006	2006-01-17	LTER 2 Backreef Algae Transect 5 Quad 4	LTER 2	Backreef	5	4	Sand	12
2006	2006-01-17	LTER 2 Backreef Algae Transect 5 Quad 4	LTER 2	Backreef	5	4	Turbinaria ornata	0
2006	2006-01-17	LTER 2 Backreef Algae Transect 5 Quad 5	LTER 2	Backreef	5	5	Algal Turf	0
2006	2006-01-17	LTER 2 Backreef Algae Transect 5 Quad 5	LTER 2	Backreef	5	5	Coral	68
2006	2006-01-17	LTER 2 Backreef Algae Transect 5 Quad 5	LTER 2	Backreef	5	5	Crustose Corallines	0
2006	2006-01-17	LTER 2 Backreef Algae Transect 5 Quad 5	LTER 2	Backreef	5	5	Dictyota sp.	4
2006	2006-01-17	LTER 2 Backreef Algae Transect 5 Quad 5	LTER 2	Backreef	5	5	Halimeda sp.	0
2006	2006-01-17	LTER 2 Backreef Algae Transect 5 Quad 5	LTER 2	Backreef	5	5	Sand	28
2006	2006-01-17	LTER 2 Backreef Algae Transect 5 Quad 5	LTER 2	Backreef	5	5	Turbinaria ornata	0
2006	2006-01-17	LTER 2 Backreef Algae Transect 5 Quad 6	LTER 2	Backreef	5	6	Algal Turf	20
2006	2006-01-17	LTER 2 Backreef Algae Transect 5 Quad 6	LTER 2	Backreef	5	6	Coral	52
2006	2006-01-17	LTER 2 Backreef Algae Transect 5 Quad 6	LTER 2	Backreef	5	6	Crustose Corallines	0
2006	2006-01-17	LTER 2 Backreef Algae Transect 5 Quad 6	LTER 2	Backreef	5	6	Dictyota sp.	0
2006	2006-01-17	LTER 2 Backreef Algae Transect 5 Quad 6	LTER 2	Backreef	5	6	Halimeda sp.	0
2006	2006-01-17	LTER 2 Backreef Algae Transect 5 Quad 6	LTER 2	Backreef	5	6	Sand	0
2006	2006-01-17	LTER 2 Backreef Algae Transect 5 Quad 6	LTER 2	Backreef	5	6	Turbinaria ornata	28
2006	2006-01-17	LTER 2 Backreef Algae Transect 5 Quad 7	LTER 2	Backreef	5	7	Algal Turf	20
2006	2006-01-17	LTER 2 Backreef Algae Transect 5 Quad 7	LTER 2	Backreef	5	7	Coral	48
2006	2006-01-17	LTER 2 Backreef Algae Transect 5 Quad 7	LTER 2	Backreef	5	7	Crustose Corallines	0
2006	2006-01-17	LTER 2 Backreef Algae Transect 5 Quad 7	LTER 2	Backreef	5	7	Dictyota sp.	8
2006	2006-01-17	LTER 2 Backreef Algae Transect 5 Quad 7	LTER 2	Backreef	5	7	Halimeda sp.	0
2006	2006-01-17	LTER 2 Backreef Algae Transect 5 Quad 7	LTER 2	Backreef	5	7	Sand	0
2006	2006-01-17	LTER 2 Backreef Algae Transect 5 Quad 7	LTER 2	Backreef	5	7	Turbinaria ornata	24
2006	2006-01-17	LTER 2 Backreef Algae Transect 5 Quad 8	LTER 2	Backreef	5	8	Algal Turf	0
2006	2006-01-17	LTER 2 Backreef Algae Transect 5 Quad 8	LTER 2	Backreef	5	8	Coral	72
2006	2006-01-17	LTER 2 Backreef Algae Transect 5 Quad 8	LTER 2	Backreef	5	8	Crustose Corallines	0
2006	2006-01-17	LTER 2 Backreef Algae Transect 5 Quad 8	LTER 2	Backreef	5	8	Dictyota sp.	0
2006	2006-01-17	LTER 2 Backreef Algae Transect 5 Quad 8	LTER 2	Backreef	5	8	Halimeda sp.	0
2006	2006-01-17	LTER 2 Backreef Algae Transect 5 Quad 8	LTER 2	Backreef	5	8	Sand	0
2006	2006-01-17	LTER 2 Backreef Algae Transect 5 Quad 8	LTER 2	Backreef	5	8	Turbinaria ornata	28
2006	2006-01-17	LTER 2 Backreef Algae Transect 5 Quad 9	LTER 2	Backreef	5	9	Algal Turf	20
2006	2006-01-17	LTER 2 Backreef Algae Transect 5 Quad 9	LTER 2	Backreef	5	9	Coral	60
2006	2006-01-17	LTER 2 Backreef Algae Transect 5 Quad 9	LTER 2	Backreef	5	9	Crustose Corallines	0
2006	2006-01-17	LTER 2 Backreef Algae Transect 5 Quad 9	LTER 2	Backreef	5	9	Dictyota sp.	4
2006	2006-01-17	LTER 2 Backreef Algae Transect 5 Quad 9	LTER 2	Backreef	5	9	Halimeda sp.	0
2006	2006-01-17	LTER 2 Backreef Algae Transect 5 Quad 9	LTER 2	Backreef	5	9	Sand	0
2006	2006-01-17	LTER 2 Backreef Algae Transect 5 Quad 9	LTER 2	Backreef	5	9	Turbinaria ornata	16
2005	2005-05-22	LTER 2 Fringing Reef Algae Transect 1 Quad 1	LTER 2	Fringing	1	1	Algal Turf	16
2005	2005-05-22	LTER 2 Fringing Reef Algae Transect 1 Quad 1	LTER 2	Fringing	1	1	Coral	12
2005	2005-05-22	LTER 2 Fringing Reef Algae Transect 1 Quad 1	LTER 2	Fringing	1	1	Crustose Corallines	0
2005	2005-05-22	LTER 2 Fringing Reef Algae Transect 1 Quad 1	LTER 2	Fringing	1	1	Damselfish Turf	60
2005	2005-05-22	LTER 2 Fringing Reef Algae Transect 1 Quad 1	LTER 2	Fringing	1	1	Millepora platyphylla	0
2005	2005-05-22	LTER 2 Fringing Reef Algae Transect 1 Quad 1	LTER 2	Fringing	1	1	Sand	0
2005	2005-05-22	LTER 2 Fringing Reef Algae Transect 1 Quad 1	LTER 2	Fringing	1	1	Turbinaria ornata	12
2005	2005-05-22	LTER 2 Fringing Reef Algae Transect 1 Quad 10	LTER 2	Fringing	1	10	Algal Turf	0
2005	2005-05-22	LTER 2 Fringing Reef Algae Transect 1 Quad 10	LTER 2	Fringing	1	10	Coral	0
2005	2005-05-22	LTER 2 Fringing Reef Algae Transect 1 Quad 10	LTER 2	Fringing	1	10	Crustose Corallines	8
2005	2005-05-22	LTER 2 Fringing Reef Algae Transect 1 Quad 10	LTER 2	Fringing	1	10	Damselfish Turf	92
2005	2005-05-22	LTER 2 Fringing Reef Algae Transect 1 Quad 10	LTER 2	Fringing	1	10	Millepora platyphylla	0
2005	2005-05-22	LTER 2 Fringing Reef Algae Transect 1 Quad 10	LTER 2	Fringing	1	10	Sand	0
2005	2005-05-22	LTER 2 Fringing Reef Algae Transect 1 Quad 10	LTER 2	Fringing	1	10	Turbinaria ornata	0
2005	2005-05-22	LTER 2 Fringing Reef Algae Transect 1 Quad 2	LTER 2	Fringing	1	2	Algal Turf	60
2005	2005-05-22	LTER 2 Fringing Reef Algae Transect 1 Quad 2	LTER 2	Fringing	1	2	Coral	8
2005	2005-05-22	LTER 2 Fringing Reef Algae Transect 1 Quad 2	LTER 2	Fringing	1	2	Crustose Corallines	0
2005	2005-05-22	LTER 2 Fringing Reef Algae Transect 1 Quad 2	LTER 2	Fringing	1	2	Damselfish Turf	20
2005	2005-05-22	LTER 2 Fringing Reef Algae Transect 1 Quad 2	LTER 2	Fringing	1	2	Millepora platyphylla	0
2005	2005-05-22	LTER 2 Fringing Reef Algae Transect 1 Quad 2	LTER 2	Fringing	1	2	Sand	0
2005	2005-05-22	LTER 2 Fringing Reef Algae Transect 1 Quad 2	LTER 2	Fringing	1	2	Turbinaria ornata	12
2005	2005-05-22	LTER 2 Fringing Reef Algae Transect 1 Quad 3	LTER 2	Fringing	1	3	Algal Turf	8
2005	2005-05-22	LTER 2 Fringing Reef Algae Transect 1 Quad 3	LTER 2	Fringing	1	3	Coral	20
2005	2005-05-22	LTER 2 Fringing Reef Algae Transect 1 Quad 3	LTER 2	Fringing	1	3	Crustose Corallines	4
2005	2005-05-22	LTER 2 Fringing Reef Algae Transect 1 Quad 3	LTER 2	Fringing	1	3	Damselfish Turf	68
2005	2005-05-22	LTER 2 Fringing Reef Algae Transect 1 Quad 3	LTER 2	Fringing	1	3	Millepora platyphylla	0
2005	2005-05-22	LTER 2 Fringing Reef Algae Transect 1 Quad 3	LTER 2	Fringing	1	3	Sand	0
2005	2005-05-22	LTER 2 Fringing Reef Algae Transect 1 Quad 3	LTER 2	Fringing	1	3	Turbinaria ornata	0
2005	2005-05-22	LTER 2 Fringing Reef Algae Transect 1 Quad 4	LTER 2	Fringing	1	4	Algal Turf	8
2005	2005-05-22	LTER 2 Fringing Reef Algae Transect 1 Quad 4	LTER 2	Fringing	1	4	Coral	16
2005	2005-05-22	LTER 2 Fringing Reef Algae Transect 1 Quad 4	LTER 2	Fringing	1	4	Crustose Corallines	12
2005	2005-05-22	LTER 2 Fringing Reef Algae Transect 1 Quad 4	LTER 2	Fringing	1	4	Damselfish Turf	64
2005	2005-05-22	LTER 2 Fringing Reef Algae Transect 1 Quad 4	LTER 2	Fringing	1	4	Millepora platyphylla	0
2005	2005-05-22	LTER 2 Fringing Reef Algae Transect 1 Quad 4	LTER 2	Fringing	1	4	Sand	0
2005	2005-05-22	LTER 2 Fringing Reef Algae Transect 1 Quad 4	LTER 2	Fringing	1	4	Turbinaria ornata	0
2005	2005-05-22	LTER 2 Fringing Reef Algae Transect 1 Quad 5	LTER 2	Fringing	1	5	Algal Turf	16
2005	2005-05-22	LTER 2 Fringing Reef Algae Transect 1 Quad 5	LTER 2	Fringing	1	5	Coral	84
2005	2005-05-22	LTER 2 Fringing Reef Algae Transect 1 Quad 5	LTER 2	Fringing	1	5	Crustose Corallines	0
2005	2005-05-22	LTER 2 Fringing Reef Algae Transect 1 Quad 5	LTER 2	Fringing	1	5	Damselfish Turf	0
2005	2005-05-22	LTER 2 Fringing Reef Algae Transect 1 Quad 5	LTER 2	Fringing	1	5	Millepora platyphylla	0
2005	2005-05-22	LTER 2 Fringing Reef Algae Transect 1 Quad 5	LTER 2	Fringing	1	5	Sand	0
2005	2005-05-22	LTER 2 Fringing Reef Algae Transect 1 Quad 5	LTER 2	Fringing	1	5	Turbinaria ornata	0
2005	2005-05-22	LTER 2 Fringing Reef Algae Transect 1 Quad 6	LTER 2	Fringing	1	6	Algal Turf	8
2005	2005-05-22	LTER 2 Fringing Reef Algae Transect 1 Quad 6	LTER 2	Fringing	1	6	Coral	16
2005	2005-05-22	LTER 2 Fringing Reef Algae Transect 1 Quad 6	LTER 2	Fringing	1	6	Crustose Corallines	8
2005	2005-05-22	LTER 2 Fringing Reef Algae Transect 1 Quad 6	LTER 2	Fringing	1	6	Damselfish Turf	64
2005	2005-05-22	LTER 2 Fringing Reef Algae Transect 1 Quad 6	LTER 2	Fringing	1	6	Millepora platyphylla	0
2005	2005-05-22	LTER 2 Fringing Reef Algae Transect 1 Quad 6	LTER 2	Fringing	1	6	Sand	0
2005	2005-05-22	LTER 2 Fringing Reef Algae Transect 1 Quad 6	LTER 2	Fringing	1	6	Turbinaria ornata	4
2005	2005-05-22	LTER 2 Fringing Reef Algae Transect 1 Quad 7	LTER 2	Fringing	1	7	Algal Turf	16
2005	2005-05-22	LTER 2 Fringing Reef Algae Transect 1 Quad 7	LTER 2	Fringing	1	7	Coral	4
2005	2005-05-22	LTER 2 Fringing Reef Algae Transect 1 Quad 7	LTER 2	Fringing	1	7	Crustose Corallines	12
2005	2005-05-22	LTER 2 Fringing Reef Algae Transect 1 Quad 7	LTER 2	Fringing	1	7	Damselfish Turf	68
2005	2005-05-22	LTER 2 Fringing Reef Algae Transect 1 Quad 7	LTER 2	Fringing	1	7	Millepora platyphylla	0
2005	2005-05-22	LTER 2 Fringing Reef Algae Transect 1 Quad 7	LTER 2	Fringing	1	7	Sand	0
2005	2005-05-22	LTER 2 Fringing Reef Algae Transect 1 Quad 7	LTER 2	Fringing	1	7	Turbinaria ornata	0
2005	2005-05-22	LTER 2 Fringing Reef Algae Transect 1 Quad 8	LTER 2	Fringing	1	8	Algal Turf	4
2005	2005-05-22	LTER 2 Fringing Reef Algae Transect 1 Quad 8	LTER 2	Fringing	1	8	Coral	0
2005	2005-05-22	LTER 2 Fringing Reef Algae Transect 1 Quad 8	LTER 2	Fringing	1	8	Crustose Corallines	8
2005	2005-05-22	LTER 2 Fringing Reef Algae Transect 1 Quad 8	LTER 2	Fringing	1	8	Damselfish Turf	88
2005	2005-05-22	LTER 2 Fringing Reef Algae Transect 1 Quad 8	LTER 2	Fringing	1	8	Millepora platyphylla	0
2005	2005-05-22	LTER 2 Fringing Reef Algae Transect 1 Quad 8	LTER 2	Fringing	1	8	Sand	0
2005	2005-05-22	LTER 2 Fringing Reef Algae Transect 1 Quad 8	LTER 2	Fringing	1	8	Turbinaria ornata	0
2005	2005-05-22	LTER 2 Fringing Reef Algae Transect 1 Quad 9	LTER 2	Fringing	1	9	Algal Turf	20
2005	2005-05-22	LTER 2 Fringing Reef Algae Transect 1 Quad 9	LTER 2	Fringing	1	9	Coral	0
2005	2005-05-22	LTER 2 Fringing Reef Algae Transect 1 Quad 9	LTER 2	Fringing	1	9	Crustose Corallines	0
2005	2005-05-22	LTER 2 Fringing Reef Algae Transect 1 Quad 9	LTER 2	Fringing	1	9	Damselfish Turf	80
2005	2005-05-22	LTER 2 Fringing Reef Algae Transect 1 Quad 9	LTER 2	Fringing	1	9	Millepora platyphylla	0
2005	2005-05-22	LTER 2 Fringing Reef Algae Transect 1 Quad 9	LTER 2	Fringing	1	9	Sand	0
2005	2005-05-22	LTER 2 Fringing Reef Algae Transect 1 Quad 9	LTER 2	Fringing	1	9	Turbinaria ornata	0
2005	2005-05-22	LTER 2 Fringing Reef Algae Transect 2 Quad 1	LTER 2	Fringing	2	1	Algal Turf	16
2005	2005-05-22	LTER 2 Fringing Reef Algae Transect 2 Quad 1	LTER 2	Fringing	2	1	Coral	4
2005	2005-05-22	LTER 2 Fringing Reef Algae Transect 2 Quad 1	LTER 2	Fringing	2	1	Crustose Corallines	0
2005	2005-05-22	LTER 2 Fringing Reef Algae Transect 2 Quad 1	LTER 2	Fringing	2	1	Damselfish Turf	80
2005	2005-05-22	LTER 2 Fringing Reef Algae Transect 2 Quad 1	LTER 2	Fringing	2	1	Millepora platyphylla	0
2005	2005-05-22	LTER 2 Fringing Reef Algae Transect 2 Quad 1	LTER 2	Fringing	2	1	Sand	0
2005	2005-05-22	LTER 2 Fringing Reef Algae Transect 2 Quad 1	LTER 2	Fringing	2	1	Turbinaria ornata	0
2005	2005-05-22	LTER 2 Fringing Reef Algae Transect 2 Quad 10	LTER 2	Fringing	2	10	Algal Turf	92
2005	2005-05-22	LTER 2 Fringing Reef Algae Transect 2 Quad 10	LTER 2	Fringing	2	10	Coral	8
2005	2005-05-22	LTER 2 Fringing Reef Algae Transect 2 Quad 10	LTER 2	Fringing	2	10	Crustose Corallines	0
2005	2005-05-22	LTER 2 Fringing Reef Algae Transect 2 Quad 10	LTER 2	Fringing	2	10	Damselfish Turf	0
2005	2005-05-22	LTER 2 Fringing Reef Algae Transect 2 Quad 10	LTER 2	Fringing	2	10	Millepora platyphylla	0
2005	2005-05-22	LTER 2 Fringing Reef Algae Transect 2 Quad 10	LTER 2	Fringing	2	10	Sand	0
2005	2005-05-22	LTER 2 Fringing Reef Algae Transect 2 Quad 10	LTER 2	Fringing	2	10	Turbinaria ornata	0
2005	2005-05-22	LTER 2 Fringing Reef Algae Transect 2 Quad 2	LTER 2	Fringing	2	2	Algal Turf	4
2005	2005-05-22	LTER 2 Fringing Reef Algae Transect 2 Quad 2	LTER 2	Fringing	2	2	Coral	8
2005	2005-05-22	LTER 2 Fringing Reef Algae Transect 2 Quad 2	LTER 2	Fringing	2	2	Crustose Corallines	0
2005	2005-05-22	LTER 2 Fringing Reef Algae Transect 2 Quad 2	LTER 2	Fringing	2	2	Damselfish Turf	76
2005	2005-05-22	LTER 2 Fringing Reef Algae Transect 2 Quad 2	LTER 2	Fringing	2	2	Millepora platyphylla	0
2005	2005-05-22	LTER 2 Fringing Reef Algae Transect 2 Quad 2	LTER 2	Fringing	2	2	Sand	0
2005	2005-05-22	LTER 2 Fringing Reef Algae Transect 2 Quad 2	LTER 2	Fringing	2	2	Turbinaria ornata	12
2005	2005-05-22	LTER 2 Fringing Reef Algae Transect 2 Quad 3	LTER 2	Fringing	2	3	Algal Turf	0
2005	2005-05-22	LTER 2 Fringing Reef Algae Transect 2 Quad 3	LTER 2	Fringing	2	3	Coral	24
2005	2005-05-22	LTER 2 Fringing Reef Algae Transect 2 Quad 3	LTER 2	Fringing	2	3	Crustose Corallines	0
2005	2005-05-22	LTER 2 Fringing Reef Algae Transect 2 Quad 3	LTER 2	Fringing	2	3	Damselfish Turf	76
2005	2005-05-22	LTER 2 Fringing Reef Algae Transect 2 Quad 3	LTER 2	Fringing	2	3	Millepora platyphylla	0
2005	2005-05-22	LTER 2 Fringing Reef Algae Transect 2 Quad 3	LTER 2	Fringing	2	3	Sand	0
2005	2005-05-22	LTER 2 Fringing Reef Algae Transect 2 Quad 3	LTER 2	Fringing	2	3	Turbinaria ornata	0
2005	2005-05-22	LTER 2 Fringing Reef Algae Transect 2 Quad 4	LTER 2	Fringing	2	4	Algal Turf	0
2005	2005-05-22	LTER 2 Fringing Reef Algae Transect 2 Quad 4	LTER 2	Fringing	2	4	Coral	28
2005	2005-05-22	LTER 2 Fringing Reef Algae Transect 2 Quad 4	LTER 2	Fringing	2	4	Crustose Corallines	0
2005	2005-05-22	LTER 2 Fringing Reef Algae Transect 2 Quad 4	LTER 2	Fringing	2	4	Damselfish Turf	56
2005	2005-05-22	LTER 2 Fringing Reef Algae Transect 2 Quad 4	LTER 2	Fringing	2	4	Millepora platyphylla	0
2005	2005-05-22	LTER 2 Fringing Reef Algae Transect 2 Quad 4	LTER 2	Fringing	2	4	Sand	0
2005	2005-05-22	LTER 2 Fringing Reef Algae Transect 2 Quad 4	LTER 2	Fringing	2	4	Turbinaria ornata	16
2005	2005-05-22	LTER 2 Fringing Reef Algae Transect 2 Quad 5	LTER 2	Fringing	2	5	Algal Turf	0
2005	2005-05-22	LTER 2 Fringing Reef Algae Transect 2 Quad 5	LTER 2	Fringing	2	5	Coral	8
2005	2005-05-22	LTER 2 Fringing Reef Algae Transect 2 Quad 5	LTER 2	Fringing	2	5	Crustose Corallines	0
2005	2005-05-22	LTER 2 Fringing Reef Algae Transect 2 Quad 5	LTER 2	Fringing	2	5	Damselfish Turf	88
2005	2005-05-22	LTER 2 Fringing Reef Algae Transect 2 Quad 5	LTER 2	Fringing	2	5	Millepora platyphylla	0
2005	2005-05-22	LTER 2 Fringing Reef Algae Transect 2 Quad 5	LTER 2	Fringing	2	5	Sand	0
2005	2005-05-22	LTER 2 Fringing Reef Algae Transect 2 Quad 5	LTER 2	Fringing	2	5	Turbinaria ornata	4
2005	2005-05-22	LTER 2 Fringing Reef Algae Transect 2 Quad 6	LTER 2	Fringing	2	6	Algal Turf	32
2005	2005-05-22	LTER 2 Fringing Reef Algae Transect 2 Quad 6	LTER 2	Fringing	2	6	Coral	4
2005	2005-05-22	LTER 2 Fringing Reef Algae Transect 2 Quad 6	LTER 2	Fringing	2	6	Crustose Corallines	0
2005	2005-05-22	LTER 2 Fringing Reef Algae Transect 2 Quad 6	LTER 2	Fringing	2	6	Damselfish Turf	64
2005	2005-05-22	LTER 2 Fringing Reef Algae Transect 2 Quad 6	LTER 2	Fringing	2	6	Millepora platyphylla	0
2005	2005-05-22	LTER 2 Fringing Reef Algae Transect 2 Quad 6	LTER 2	Fringing	2	6	Sand	0
2005	2005-05-22	LTER 2 Fringing Reef Algae Transect 2 Quad 6	LTER 2	Fringing	2	6	Turbinaria ornata	0
2005	2005-05-22	LTER 2 Fringing Reef Algae Transect 2 Quad 7	LTER 2	Fringing	2	7	Algal Turf	100
2005	2005-05-22	LTER 2 Fringing Reef Algae Transect 2 Quad 7	LTER 2	Fringing	2	7	Coral	0
2005	2005-05-22	LTER 2 Fringing Reef Algae Transect 2 Quad 7	LTER 2	Fringing	2	7	Crustose Corallines	0
2005	2005-05-22	LTER 2 Fringing Reef Algae Transect 2 Quad 7	LTER 2	Fringing	2	7	Damselfish Turf	0
2005	2005-05-22	LTER 2 Fringing Reef Algae Transect 2 Quad 7	LTER 2	Fringing	2	7	Millepora platyphylla	0
2005	2005-05-22	LTER 2 Fringing Reef Algae Transect 2 Quad 7	LTER 2	Fringing	2	7	Sand	0
2005	2005-05-22	LTER 2 Fringing Reef Algae Transect 2 Quad 7	LTER 2	Fringing	2	7	Turbinaria ornata	0
2005	2005-05-22	LTER 2 Fringing Reef Algae Transect 2 Quad 8	LTER 2	Fringing	2	8	Algal Turf	100
2005	2005-05-22	LTER 2 Fringing Reef Algae Transect 2 Quad 8	LTER 2	Fringing	2	8	Coral	0
2005	2005-05-22	LTER 2 Fringing Reef Algae Transect 2 Quad 8	LTER 2	Fringing	2	8	Crustose Corallines	0
2005	2005-05-22	LTER 2 Fringing Reef Algae Transect 2 Quad 8	LTER 2	Fringing	2	8	Damselfish Turf	0
2005	2005-05-22	LTER 2 Fringing Reef Algae Transect 2 Quad 8	LTER 2	Fringing	2	8	Millepora platyphylla	0
2005	2005-05-22	LTER 2 Fringing Reef Algae Transect 2 Quad 8	LTER 2	Fringing	2	8	Sand	0
2005	2005-05-22	LTER 2 Fringing Reef Algae Transect 2 Quad 8	LTER 2	Fringing	2	8	Turbinaria ornata	0
2005	2005-05-22	LTER 2 Fringing Reef Algae Transect 2 Quad 9	LTER 2	Fringing	2	9	Algal Turf	96
2005	2005-05-22	LTER 2 Fringing Reef Algae Transect 2 Quad 9	LTER 2	Fringing	2	9	Coral	4
2005	2005-05-22	LTER 2 Fringing Reef Algae Transect 2 Quad 9	LTER 2	Fringing	2	9	Crustose Corallines	0
2005	2005-05-22	LTER 2 Fringing Reef Algae Transect 2 Quad 9	LTER 2	Fringing	2	9	Damselfish Turf	0
2005	2005-05-22	LTER 2 Fringing Reef Algae Transect 2 Quad 9	LTER 2	Fringing	2	9	Millepora platyphylla	0
2005	2005-05-22	LTER 2 Fringing Reef Algae Transect 2 Quad 9	LTER 2	Fringing	2	9	Sand	0
2005	2005-05-22	LTER 2 Fringing Reef Algae Transect 2 Quad 9	LTER 2	Fringing	2	9	Turbinaria ornata	0
2005	2005-05-22	LTER 2 Fringing Reef Algae Transect 3 Quad 1	LTER 2	Fringing	3	1	Algal Turf	100
2005	2005-05-22	LTER 2 Fringing Reef Algae Transect 3 Quad 1	LTER 2	Fringing	3	1	Coral	0
2005	2005-05-22	LTER 2 Fringing Reef Algae Transect 3 Quad 1	LTER 2	Fringing	3	1	Crustose Corallines	0
2005	2005-05-22	LTER 2 Fringing Reef Algae Transect 3 Quad 1	LTER 2	Fringing	3	1	Damselfish Turf	0
2005	2005-05-22	LTER 2 Fringing Reef Algae Transect 3 Quad 1	LTER 2	Fringing	3	1	Millepora platyphylla	0
2005	2005-05-22	LTER 2 Fringing Reef Algae Transect 3 Quad 1	LTER 2	Fringing	3	1	Sand	0
2005	2005-05-22	LTER 2 Fringing Reef Algae Transect 3 Quad 1	LTER 2	Fringing	3	1	Turbinaria ornata	0
2005	2005-05-22	LTER 2 Fringing Reef Algae Transect 3 Quad 10	LTER 2	Fringing	3	10	Algal Turf	4
2005	2005-05-22	LTER 2 Fringing Reef Algae Transect 3 Quad 10	LTER 2	Fringing	3	10	Coral	0
2005	2005-05-22	LTER 2 Fringing Reef Algae Transect 3 Quad 10	LTER 2	Fringing	3	10	Crustose Corallines	0
2005	2005-05-22	LTER 2 Fringing Reef Algae Transect 3 Quad 10	LTER 2	Fringing	3	10	Damselfish Turf	88
2005	2005-05-22	LTER 2 Fringing Reef Algae Transect 3 Quad 10	LTER 2	Fringing	3	10	Millepora platyphylla	8
2005	2005-05-22	LTER 2 Fringing Reef Algae Transect 3 Quad 10	LTER 2	Fringing	3	10	Sand	0
2005	2005-05-22	LTER 2 Fringing Reef Algae Transect 3 Quad 10	LTER 2	Fringing	3	10	Turbinaria ornata	0
2005	2005-05-22	LTER 2 Fringing Reef Algae Transect 3 Quad 2	LTER 2	Fringing	3	2	Algal Turf	92
2005	2005-05-22	LTER 2 Fringing Reef Algae Transect 3 Quad 2	LTER 2	Fringing	3	2	Coral	8
2005	2005-05-22	LTER 2 Fringing Reef Algae Transect 3 Quad 2	LTER 2	Fringing	3	2	Crustose Corallines	0
2005	2005-05-22	LTER 2 Fringing Reef Algae Transect 3 Quad 2	LTER 2	Fringing	3	2	Damselfish Turf	0
2005	2005-05-22	LTER 2 Fringing Reef Algae Transect 3 Quad 2	LTER 2	Fringing	3	2	Millepora platyphylla	0
2005	2005-05-22	LTER 2 Fringing Reef Algae Transect 3 Quad 2	LTER 2	Fringing	3	2	Sand	0
2005	2005-05-22	LTER 2 Fringing Reef Algae Transect 3 Quad 2	LTER 2	Fringing	3	2	Turbinaria ornata	0
2005	2005-05-22	LTER 2 Fringing Reef Algae Transect 3 Quad 3	LTER 2	Fringing	3	3	Algal Turf	12
2005	2005-05-22	LTER 2 Fringing Reef Algae Transect 3 Quad 3	LTER 2	Fringing	3	3	Coral	4
2005	2005-05-22	LTER 2 Fringing Reef Algae Transect 3 Quad 3	LTER 2	Fringing	3	3	Crustose Corallines	0
2005	2005-05-22	LTER 2 Fringing Reef Algae Transect 3 Quad 3	LTER 2	Fringing	3	3	Damselfish Turf	80
2005	2005-05-22	LTER 2 Fringing Reef Algae Transect 3 Quad 3	LTER 2	Fringing	3	3	Millepora platyphylla	0
2005	2005-05-22	LTER 2 Fringing Reef Algae Transect 3 Quad 3	LTER 2	Fringing	3	3	Sand	0
2005	2005-05-22	LTER 2 Fringing Reef Algae Transect 3 Quad 3	LTER 2	Fringing	3	3	Turbinaria ornata	4
2005	2005-05-22	LTER 2 Fringing Reef Algae Transect 3 Quad 4	LTER 2	Fringing	3	4	Algal Turf	0
2005	2005-05-22	LTER 2 Fringing Reef Algae Transect 3 Quad 4	LTER 2	Fringing	3	4	Coral	4
2005	2005-05-22	LTER 2 Fringing Reef Algae Transect 3 Quad 4	LTER 2	Fringing	3	4	Crustose Corallines	4
2005	2005-05-22	LTER 2 Fringing Reef Algae Transect 3 Quad 4	LTER 2	Fringing	3	4	Damselfish Turf	92
2005	2005-05-22	LTER 2 Fringing Reef Algae Transect 3 Quad 4	LTER 2	Fringing	3	4	Millepora platyphylla	0
2005	2005-05-22	LTER 2 Fringing Reef Algae Transect 3 Quad 4	LTER 2	Fringing	3	4	Sand	0
2005	2005-05-22	LTER 2 Fringing Reef Algae Transect 3 Quad 4	LTER 2	Fringing	3	4	Turbinaria ornata	0
2005	2005-05-22	LTER 2 Fringing Reef Algae Transect 3 Quad 5	LTER 2	Fringing	3	5	Algal Turf	12
2005	2005-05-22	LTER 2 Fringing Reef Algae Transect 3 Quad 5	LTER 2	Fringing	3	5	Coral	4
2005	2005-05-22	LTER 2 Fringing Reef Algae Transect 3 Quad 5	LTER 2	Fringing	3	5	Crustose Corallines	16
2005	2005-05-22	LTER 2 Fringing Reef Algae Transect 3 Quad 5	LTER 2	Fringing	3	5	Damselfish Turf	68
2005	2005-05-22	LTER 2 Fringing Reef Algae Transect 3 Quad 5	LTER 2	Fringing	3	5	Millepora platyphylla	0
2005	2005-05-22	LTER 2 Fringing Reef Algae Transect 3 Quad 5	LTER 2	Fringing	3	5	Sand	0
2005	2005-05-22	LTER 2 Fringing Reef Algae Transect 3 Quad 5	LTER 2	Fringing	3	5	Turbinaria ornata	0
2005	2005-05-22	LTER 2 Fringing Reef Algae Transect 3 Quad 6	LTER 2	Fringing	3	6	Algal Turf	28
2005	2005-05-22	LTER 2 Fringing Reef Algae Transect 3 Quad 6	LTER 2	Fringing	3	6	Coral	28
2005	2005-05-22	LTER 2 Fringing Reef Algae Transect 3 Quad 6	LTER 2	Fringing	3	6	Crustose Corallines	0
2005	2005-05-22	LTER 2 Fringing Reef Algae Transect 3 Quad 6	LTER 2	Fringing	3	6	Damselfish Turf	32
2005	2005-05-22	LTER 2 Fringing Reef Algae Transect 3 Quad 6	LTER 2	Fringing	3	6	Millepora platyphylla	0
2005	2005-05-22	LTER 2 Fringing Reef Algae Transect 3 Quad 6	LTER 2	Fringing	3	6	Sand	0
2005	2005-05-22	LTER 2 Fringing Reef Algae Transect 3 Quad 6	LTER 2	Fringing	3	6	Turbinaria ornata	12
2005	2005-05-22	LTER 2 Fringing Reef Algae Transect 3 Quad 7	LTER 2	Fringing	3	7	Algal Turf	20
2005	2005-05-22	LTER 2 Fringing Reef Algae Transect 3 Quad 7	LTER 2	Fringing	3	7	Coral	0
2005	2005-05-22	LTER 2 Fringing Reef Algae Transect 3 Quad 7	LTER 2	Fringing	3	7	Crustose Corallines	0
2005	2005-05-22	LTER 2 Fringing Reef Algae Transect 3 Quad 7	LTER 2	Fringing	3	7	Damselfish Turf	60
2005	2005-05-22	LTER 2 Fringing Reef Algae Transect 3 Quad 7	LTER 2	Fringing	3	7	Millepora platyphylla	16
2005	2005-05-22	LTER 2 Fringing Reef Algae Transect 3 Quad 7	LTER 2	Fringing	3	7	Sand	0
2005	2005-05-22	LTER 2 Fringing Reef Algae Transect 3 Quad 7	LTER 2	Fringing	3	7	Turbinaria ornata	4
2005	2005-05-22	LTER 2 Fringing Reef Algae Transect 3 Quad 8	LTER 2	Fringing	3	8	Algal Turf	0
2005	2005-05-22	LTER 2 Fringing Reef Algae Transect 3 Quad 8	LTER 2	Fringing	3	8	Coral	0
2005	2005-05-22	LTER 2 Fringing Reef Algae Transect 3 Quad 8	LTER 2	Fringing	3	8	Crustose Corallines	0
[truncated: 190,018 more rows]
