# Supplementary material for: Herbivorous sea urchins (Echinometra mathaei) support resilience on overfished and sedimented tropical reefs
Source: Sci Rep. 2024 Feb 15;14:3829. doi: 10.1038/s41598-024-52222-0 (PMC10869737; doi:10.1038/s41598-024-52222-0)
Supplement: Supplementary file 5 — Supplementary Information 5. [file 41598_2024_52222_MOESM5_ESM.csv]

Year	Date	Start	End	Location	Site	Habitat	Transect	Swath	Taxonomy	Family	Count	Total_Length	Length_Anomaly	Biomass	Coarse_Trophic	Fine_Trophic	Cloud_Cover	Wind_Velocity	Sea_State	Swell	Visibility	Surge	Diver
2006	11-07-2006	14:00	15:35	LTER 1 Backreef Fish Transect 1 Swath 1 m	1	BA	1	1	Canthigaster solandri	Tetraodontidae	1	70	0	9.85	Primary Consumer	Omnivore	60	1	0	0	25	0	GB
2006	11-07-2006	14:00	15:35	LTER 1 Backreef Fish Transect 1 Swath 1 m	1	BA	1	1	Caracanthus maculatus	Scorpaenidae	1	30	0	0.6	Secondary Consumer	Benthic Invertebrate Consumer	60	1	0	0	25	0	GB
2006	11-07-2006	14:00	15:35	LTER 1 Backreef Fish Transect 1 Swath 1 m	1	BA	1	1	Caracanthus maculatus	Scorpaenidae	2	35	0	1.88	Secondary Consumer	Benthic Invertebrate Consumer	60	1	0	0	25	0	GB
2006	11-07-2006	14:00	15:35	LTER 1 Backreef Fish Transect 1 Swath 1 m	1	BA	1	1	Caracanthus maculatus	Scorpaenidae	2	40	0	2.77	Secondary Consumer	Benthic Invertebrate Consumer	60	1	0	0	25	0	GB
2006	11-07-2006	14:00	15:35	LTER 1 Backreef Fish Transect 1 Swath 1 m	1	BA	1	1	Caracanthus maculatus	Scorpaenidae	3	45	0	5.86	Secondary Consumer	Benthic Invertebrate Consumer	60	1	0	0	25	0	GB
2006	11-07-2006	14:00	15:35	LTER 1 Backreef Fish Transect 1 Swath 1 m	1	BA	1	1	Chrysiptera brownriggii	Pomacentridae	1	35	0	0.95	Primary Consumer	Omnivore	60	1	0	0	25	0	GB
2006	11-07-2006	14:00	15:35	LTER 1 Backreef Fish Transect 1 Swath 1 m	1	BA	1	1	Dascyllus flavicaudus	Pomacentridae	7	60	0	47.35	Planktivore	Omnivore	60	1	0	0	25	0	GB
2006	11-07-2006	14:00	15:35	LTER 1 Backreef Fish Transect 1 Swath 1 m	1	BA	1	1	Neocirrhites armatus	Cirrhitidae	1	45	0	1.27	Secondary Consumer	Benthic Invertebrate Consumer	60	1	0	0	25	0	GB
2006	11-07-2006	14:00	15:35	LTER 1 Backreef Fish Transect 1 Swath 1 m	1	BA	1	1	Neocirrhites armatus	Cirrhitidae	1	50	0	1.79	Secondary Consumer	Benthic Invertebrate Consumer	60	1	0	0	25	0	GB
2006	11-07-2006	14:00	15:35	LTER 1 Backreef Fish Transect 1 Swath 1 m	1	BA	1	1	Neocirrhites armatus	Cirrhitidae	1	55	0	2.44	Secondary Consumer	Benthic Invertebrate Consumer	60	1	0	0	25	0	GB
2006	11-07-2006	14:00	15:35	LTER 1 Backreef Fish Transect 1 Swath 1 m	1	BA	1	1	Paracirrhites arcatus	Cirrhitidae	1	40	0	0.86	Secondary Consumer	Benthic Invertebrate Consumer	60	1	0	0	25	0	GB
2006	11-07-2006	14:00	15:35	LTER 1 Backreef Fish Transect 1 Swath 1 m	1	BA	1	1	Paracirrhites arcatus	Cirrhitidae	1	45	0	1.27	Secondary Consumer	Benthic Invertebrate Consumer	60	1	0	0	25	0	GB
2006	11-07-2006	14:00	15:35	LTER 1 Backreef Fish Transect 1 Swath 1 m	1	BA	1	1	Paracirrhites arcatus	Cirrhitidae	1	50	0	1.79	Secondary Consumer	Benthic Invertebrate Consumer	60	1	0	0	25	0	GB
2006	11-07-2006	14:00	15:35	LTER 1 Backreef Fish Transect 1 Swath 1 m	1	BA	1	1	Paracirrhites arcatus	Cirrhitidae	2	60	0	6.49	Secondary Consumer	Benthic Invertebrate Consumer	60	1	0	0	25	0	GB
2006	11-07-2006	14:00	15:35	LTER 1 Backreef Fish Transect 1 Swath 1 m	1	BA	1	1	Paracirrhites arcatus	Cirrhitidae	2	65	0	8.44	Secondary Consumer	Benthic Invertebrate Consumer	60	1	0	0	25	0	GB
2006	11-07-2006	14:00	15:35	LTER 1 Backreef Fish Transect 1 Swath 1 m	1	BA	1	1	Paracirrhites arcatus	Cirrhitidae	1	70	0	5.37	Secondary Consumer	Benthic Invertebrate Consumer	60	1	0	0	25	0	GB
2006	11-07-2006	14:00	15:35	LTER 1 Backreef Fish Transect 1 Swath 1 m	1	BA	1	1	Plectroglyphidodon dickii	Pomacentridae	1	35	0	0.78	Secondary Consumer	Omnivore	60	1	0	0	25	0	GB
2006	11-07-2006	14:00	15:35	LTER 1 Backreef Fish Transect 1 Swath 1 m	1	BA	1	1	Pseudocheilinus hexataenia	Labridae	1	45	0	1.27	Secondary Consumer	Benthic Invertebrate Consumer	60	1	0	0	25	0	GB
2006	11-07-2006	14:00	15:35	LTER 1 Backreef Fish Transect 1 Swath 1 m	1	BA	1	1	Sargocentron tiere	Holocentridae	1	45	0	1.55	Secondary Consumer	Benthic Invertebrate Consumer	60	1	0	0	25	0	GB
2006	11-07-2006	14:00	15:35	LTER 1 Backreef Fish Transect 1 Swath 1 m	1	BA	1	1	Stegastes nigricans	Pomacentridae	1	35	0	1.28	Primary Consumer	Omnivore	60	1	0	0	25	0	GB
2006	11-07-2006	14:00	15:35	LTER 1 Backreef Fish Transect 1 Swath 1 m	1	BA	1	1	Stegastes nigricans	Pomacentridae	2	50	0	7.52	Primary Consumer	Omnivore	60	1	0	0	25	0	GB
2006	11-07-2006	14:00	15:35	LTER 1 Backreef Fish Transect 1 Swath 1 m	1	BA	1	1	Stegastes nigricans	Pomacentridae	1	60	0	6.51	Primary Consumer	Omnivore	60	1	0	0	25	0	GB
2006	11-07-2006	14:00	15:35	LTER 1 Backreef Fish Transect 1 Swath 1 m	1	BA	1	1	Stegastes nigricans	Pomacentridae	1	70	0	10.35	Primary Consumer	Omnivore	60	1	0	0	25	0	GB
2006	11-07-2006	14:00	15:35	LTER 1 Backreef Fish Transect 1 Swath 5 m	1	BA	1	5	Abudefduf septemfasciatus	Pomacentridae	1	100	0	22.4	Primary Consumer	Omnivore	60	1	0	0	25	0	GB
2006	11-07-2006	14:00	15:35	LTER 1 Backreef Fish Transect 1 Swath 5 m	1	BA	1	5	Abudefduf septemfasciatus	Pomacentridae	2	110	0	60.3	Primary Consumer	Omnivore	60	1	0	0	25	0	GB
2006	11-07-2006	14:00	15:35	LTER 1 Backreef Fish Transect 1 Swath 5 m	1	BA	1	5	Abudefduf sexfasciatus	Pomacentridae	5	65	0	24.19	Planktivore	Omnivore	60	1	0	0	25	0	GB
2006	11-07-2006	14:00	15:35	LTER 1 Backreef Fish Transect 1 Swath 5 m	1	BA	1	5	Abudefduf sexfasciatus	Pomacentridae	5	70	0	30.56	Planktivore	Omnivore	60	1	0	0	25	0	GB
2006	11-07-2006	14:00	15:35	LTER 1 Backreef Fish Transect 1 Swath 5 m	1	BA	1	5	Acanthurus nigrofuscus	Acanthuridae	1	55	0	3.16	Primary Consumer	Cropper	60	1	0	0	25	0	GB
2006	11-07-2006	14:00	15:35	LTER 1 Backreef Fish Transect 1 Swath 5 m	1	BA	1	5	Acanthurus nigrofuscus	Acanthuridae	1	70	0	6.57	Primary Consumer	Cropper	60	1	0	0	25	0	GB
2006	11-07-2006	14:00	15:35	LTER 1 Backreef Fish Transect 1 Swath 5 m	1	BA	1	5	Acanthurus nigrofuscus	Acanthuridae	1	75	0	8.09	Primary Consumer	Cropper	60	1	0	0	25	0	GB
2006	11-07-2006	14:00	15:35	LTER 1 Backreef Fish Transect 1 Swath 5 m	1	BA	1	5	Acanthurus triostegus	Acanthuridae	1	50	0	4.87	Primary Consumer	Cropper	60	1	0	0	25	0	GB
2006	11-07-2006	14:00	15:35	LTER 1 Backreef Fish Transect 1 Swath 5 m	1	BA	1	5	Balistapus undulatus	Balistidae	1	110	0	19.5	Secondary Consumer	Omnivore	60	1	0	0	25	0	GB
2006	11-07-2006	14:00	15:35	LTER 1 Backreef Fish Transect 1 Swath 5 m	1	BA	1	5	Cantherhines dumerilii	Monacanthidae	1	100	0	25.1	Secondary Consumer	Corallivore	60	1	0	0	25	0	GB
2006	11-07-2006	14:00	15:35	LTER 1 Backreef Fish Transect 1 Swath 5 m	1	BA	1	5	Centropyge flavissima	Pomacanthidae	1	50	0	4.71	Primary Consumer	Omnivore	60	1	0	0	25	0	GB
2006	11-07-2006	14:00	15:35	LTER 1 Backreef Fish Transect 1 Swath 5 m	1	BA	1	5	Centropyge flavissima	Pomacanthidae	3	60	0	22.62	Primary Consumer	Omnivore	60	1	0	0	25	0	GB
2006	11-07-2006	14:00	15:35	LTER 1 Backreef Fish Transect 1 Swath 5 m	1	BA	1	5	Centropyge flavissima	Pomacanthidae	2	65	0	18.54	Primary Consumer	Omnivore	60	1	0	0	25	0	GB
2006	11-07-2006	14:00	15:35	LTER 1 Backreef Fish Transect 1 Swath 5 m	1	BA	1	5	Chaetodon citrinellus	Chaetodontidae	1	50	0	3.38	Secondary Consumer	Corallivore	60	1	0	0	25	0	GB
2006	11-07-2006	14:00	15:35	LTER 1 Backreef Fish Transect 1 Swath 5 m	1	BA	1	5	Chaetodon ornatissimus	Chaetodontidae	1	115	0	43.5	Secondary Consumer	Corallivore	60	1	0	0	25	0	GB
2006	11-07-2006	14:00	15:35	LTER 1 Backreef Fish Transect 1 Swath 5 m	1	BA	1	5	Chaetodon reticulatus	Chaetodontidae	2	110	0	76.7	Secondary Consumer	Corallivore	60	1	0	0	25	0	GB
2006	11-07-2006	14:00	15:35	LTER 1 Backreef Fish Transect 1 Swath 5 m	1	BA	1	5	Chaetodon unimaculatus	Chaetodontidae	2	110	0	95.1	Secondary Consumer	Corallivore	60	1	0	0	25	0	GB
2006	11-07-2006	14:00	15:35	LTER 1 Backreef Fish Transect 1 Swath 5 m	1	BA	1	5	Cheilinus chlorourus	Labridae	1	50	0	2.43	Secondary Consumer	Benthic Invertebrate Consumer	60	1	0	0	25	0	GB
2006	11-07-2006	14:00	15:35	LTER 1 Backreef Fish Transect 1 Swath 5 m	1	BA	1	5	Cheilinus chlorourus	Labridae	2	60	0	8.4	Secondary Consumer	Benthic Invertebrate Consumer	60	1	0	0	25	0	GB
2006	11-07-2006	14:00	15:35	LTER 1 Backreef Fish Transect 1 Swath 5 m	1	BA	1	5	Cheilinus chlorourus	Labridae	1	85	0	11.92	Secondary Consumer	Benthic Invertebrate Consumer	60	1	0	0	25	0	GB
2006	11-07-2006	14:00	15:35	LTER 1 Backreef Fish Transect 1 Swath 5 m	1	BA	1	5	Cheilio inermis	Labridae	1	300	0	124.9	Secondary Consumer	Benthic Invertebrate Consumer	60	1	0	0	25	0	GB
2006	11-07-2006	14:00	15:35	LTER 1 Backreef Fish Transect 1 Swath 5 m	1	BA	1	5	Chlorurus spilurus	Scaridae	5	50	0	14.45	Primary Consumer	Excavator	60	1	0	0	25	0	GB
2006	11-07-2006	14:00	15:35	LTER 1 Backreef Fish Transect 1 Swath 5 m	1	BA	1	5	Chlorurus spilurus	Scaridae	6	100	0	135.8	Primary Consumer	Excavator	60	1	0	0	25	0	GB
2006	11-07-2006	14:00	15:35	LTER 1 Backreef Fish Transect 1 Swath 5 m	1	BA	1	5	Chlorurus spilurus	Scaridae	1	110	0	30	Primary Consumer	Excavator	60	1	0	0	25	0	GB
2006	11-07-2006	14:00	15:35	LTER 1 Backreef Fish Transect 1 Swath 5 m	1	BA	1	5	Chlorurus spilurus	Scaridae	1	115	0	34.3	Primary Consumer	Excavator	60	1	0	0	25	0	GB
2006	11-07-2006	14:00	15:35	LTER 1 Backreef Fish Transect 1 Swath 5 m	1	BA	1	5	Chlorurus spilurus	Scaridae	2	120	0	77.8	Primary Consumer	Excavator	60	1	0	0	25	0	GB
2006	11-07-2006	14:00	15:35	LTER 1 Backreef Fish Transect 1 Swath 5 m	1	BA	1	5	Coris aygula	Labridae	1	70	0	2.4	Secondary Consumer	Benthic Invertebrate Consumer	60	1	0	0	25	0	GB
2006	11-07-2006	14:00	15:35	LTER 1 Backreef Fish Transect 1 Swath 5 m	1	BA	1	5	Ctenochaetus striatus	Acanthuridae	3	40	0	3.25	Primary Consumer	Brusher	60	1	0	0	25	0	GB
2006	11-07-2006	14:00	15:35	LTER 1 Backreef Fish Transect 1 Swath 5 m	1	BA	1	5	Ctenochaetus striatus	Acanthuridae	11	50	0	23.63	Primary Consumer	Brusher	60	1	0	0	25	0	GB
2006	11-07-2006	14:00	15:35	LTER 1 Backreef Fish Transect 1 Swath 5 m	1	BA	1	5	Ctenochaetus striatus	Acanthuridae	10	55	0	28.76	Primary Consumer	Brusher	60	1	0	0	25	0	GB
2006	11-07-2006	14:00	15:35	LTER 1 Backreef Fish Transect 1 Swath 5 m	1	BA	1	5	Ctenochaetus striatus	Acanthuridae	8	75	0	59.49	Primary Consumer	Brusher	60	1	0	0	25	0	GB
2006	11-07-2006	14:00	15:35	LTER 1 Backreef Fish Transect 1 Swath 5 m	1	BA	1	5	Forcipiger flavissimus	Chaetodontidae	2	110	0	77.7	Secondary Consumer	Benthic Invertebrate Consumer	60	1	0	0	25	0	GB
2006	11-07-2006	14:00	15:35	LTER 1 Backreef Fish Transect 1 Swath 5 m	1	BA	1	5	Gnatholepis anjerensis	Gobiidae	1	35	0	0.6	Secondary Consumer	Benthic Invertebrate Consumer	60	1	0	0	25	0	GB
2006	11-07-2006	14:00	15:35	LTER 1 Backreef Fish Transect 1 Swath 5 m	1	BA	1	5	Gnatholepis anjerensis	Gobiidae	2	70	0	8.57	Secondary Consumer	Benthic Invertebrate Consumer	60	1	0	0	25	0	GB
2006	11-07-2006	14:00	15:35	LTER 1 Backreef Fish Transect 1 Swath 5 m	1	BA	1	5	Gnatholepis anjerensis	Gobiidae	1	100	0	11.8	Secondary Consumer	Benthic Invertebrate Consumer	60	1	0	0	25	0	GB
2006	11-07-2006	14:00	15:35	LTER 1 Backreef Fish Transect 1 Swath 5 m	1	BA	1	5	Gomphosus varius	Labridae	1	75	0	4.27	Secondary Consumer	Benthic Invertebrate Consumer	60	1	0	0	25	0	GB
2006	11-07-2006	14:00	15:35	LTER 1 Backreef Fish Transect 1 Swath 5 m	1	BA	1	5	Halichoeres hortulanus	Labridae	2	60	0	6.75	Secondary Consumer	Benthic Invertebrate Consumer	60	1	0	0	25	0	GB
2006	11-07-2006	14:00	15:35	LTER 1 Backreef Fish Transect 1 Swath 5 m	1	BA	1	5	Halichoeres hortulanus	Labridae	1	70	0	5.35	Secondary Consumer	Benthic Invertebrate Consumer	60	1	0	0	25	0	GB
2006	11-07-2006	14:00	15:35	LTER 1 Backreef Fish Transect 1 Swath 5 m	1	BA	1	5	Halichoeres hortulanus	Labridae	1	75	0	6.58	Secondary Consumer	Benthic Invertebrate Consumer	60	1	0	0	25	0	GB
2006	11-07-2006	14:00	15:35	LTER 1 Backreef Fish Transect 1 Swath 5 m	1	BA	1	5	Heniochus chrysostomus	Chaetodontidae	1	110	0	40.2	Secondary Consumer	Corallivore	60	1	0	0	25	0	GB
2006	11-07-2006	14:00	15:35	LTER 1 Backreef Fish Transect 1 Swath 5 m	1	BA	1	5	Monotaxis grandoculis	Lethrinidae	1	110	0	22.3	Secondary Consumer	Benthic Invertebrate Consumer	60	1	0	0	25	0	GB
2006	11-07-2006	14:00	15:35	LTER 1 Backreef Fish Transect 1 Swath 5 m	1	BA	1	5	Mulloidichthys flavolineatus	Mullidae	1	115	0	17.7	Secondary Consumer	Benthic Invertebrate Consumer	60	1	0	0	25	0	GB
2006	11-07-2006	14:00	15:35	LTER 1 Backreef Fish Transect 1 Swath 5 m	1	BA	1	5	Mulloidichthys vanicolensis	Mullidae	1	120	0	21.1	Secondary Consumer	Benthic Invertebrate Consumer	60	1	0	0	25	0	GB
2006	11-07-2006	14:00	15:35	LTER 1 Backreef Fish Transect 1 Swath 5 m	1	BA	1	5	Mulloidichthys vanicolensis	Mullidae	2	130	0	54.5	Secondary Consumer	Benthic Invertebrate Consumer	60	1	0	0	25	0	GB
2006	11-07-2006	14:00	15:35	LTER 1 Backreef Fish Transect 1 Swath 5 m	1	BA	1	5	Naso lituratus	Acanthuridae	1	40	0	0.43	Primary Consumer	Browser	60	1	0	0	25	0	GB
2006	11-07-2006	14:00	15:35	LTER 1 Backreef Fish Transect 1 Swath 5 m	1	BA	1	5	Naso lituratus	Acanthuridae	2	50	0	1.79	Primary Consumer	Browser	60	1	0	0	25	0	GB
2006	11-07-2006	14:00	15:35	LTER 1 Backreef Fish Transect 1 Swath 5 m	1	BA	1	5	Naso lituratus	Acanthuridae	1	55	0	1.22	Primary Consumer	Browser	60	1	0	0	25	0	GB
2006	11-07-2006	14:00	15:35	LTER 1 Backreef Fish Transect 1 Swath 5 m	1	BA	1	5	Naso lituratus	Acanthuridae	1	60	0	1.62	Primary Consumer	Browser	60	1	0	0	25	0	GB
2006	11-07-2006	14:00	15:35	LTER 1 Backreef Fish Transect 1 Swath 5 m	1	BA	1	5	Naso lituratus	Acanthuridae	1	70	0	2.67	Primary Consumer	Browser	60	1	0	0	25	0	GB
2006	11-07-2006	14:00	15:35	LTER 1 Backreef Fish Transect 1 Swath 5 m	1	BA	1	5	Scarus oviceps	Scaridae	1	110	0	28	Primary Consumer	Scraper	60	1	0	0	25	0	GB
2006	11-07-2006	14:00	15:35	LTER 1 Backreef Fish Transect 1 Swath 5 m	1	BA	1	5	Scarus oviceps	Scaridae	1	120	0	36.2	Primary Consumer	Scraper	60	1	0	0	25	0	GB
2006	11-07-2006	14:00	15:35	LTER 1 Backreef Fish Transect 1 Swath 5 m	1	BA	1	5	Scarus psittacus	Scaridae	2	75	0	16.85	Primary Consumer	Scraper	60	1	0	0	25	0	GB
2006	11-07-2006	14:00	15:35	LTER 1 Backreef Fish Transect 1 Swath 5 m	1	BA	1	5	Scarus psittacus	Scaridae	1	110	0	30	Primary Consumer	Scraper	60	1	0	0	25	0	GB
2006	11-07-2006	14:00	15:35	LTER 1 Backreef Fish Transect 1 Swath 5 m	1	BA	1	5	Scarus psittacus	Scaridae	1	115	0	34.8	Primary Consumer	Scraper	60	1	0	0	25	0	GB
2006	11-07-2006	14:00	15:35	LTER 1 Backreef Fish Transect 1 Swath 5 m	1	BA	1	5	Siganus argenteus	Siganidae	1	100	0	10.8	Primary Consumer	Browser	60	1	0	0	25	0	GB
2006	11-07-2006	14:00	15:35	LTER 1 Backreef Fish Transect 1 Swath 5 m	1	BA	1	5	Siganus argenteus	Siganidae	1	110	0	14.6	Primary Consumer	Browser	60	1	0	0	25	0	GB
2006	11-07-2006	14:00	15:35	LTER 1 Backreef Fish Transect 1 Swath 5 m	1	BA	1	5	Siganus spinus	Siganidae	3	100	0	55.7	Primary Consumer	Browser	60	1	0	0	25	0	GB
2006	11-07-2006	14:00	15:35	LTER 1 Backreef Fish Transect 1 Swath 5 m	1	BA	1	5	Stethojulis bandanensis	Labridae	1	40	0	1.09	Secondary Consumer	Benthic Invertebrate Consumer	60	1	0	0	25	0	GB
2006	11-07-2006	14:00	15:35	LTER 1 Backreef Fish Transect 1 Swath 5 m	1	BA	1	5	Stethojulis bandanensis	Labridae	1	50	0	1.94	Secondary Consumer	Benthic Invertebrate Consumer	60	1	0	0	25	0	GB
2006	11-07-2006	14:00	15:35	LTER 1 Backreef Fish Transect 1 Swath 5 m	1	BA	1	5	Thalassoma hardwicke	Labridae	4	70	0	23.4	Secondary Consumer	Benthic Invertebrate Consumer	60	1	0	0	25	0	GB
2006	11-07-2006	14:00	15:35	LTER 1 Backreef Fish Transect 1 Swath 5 m	1	BA	1	5	Thalassoma hardwicke	Labridae	3	75	0	21.55	Secondary Consumer	Benthic Invertebrate Consumer	60	1	0	0	25	0	GB
2006	11-07-2006	14:00	15:35	LTER 1 Backreef Fish Transect 1 Swath 5 m	1	BA	1	5	Thalassoma hardwicke	Labridae	2	80	0	17.41	Secondary Consumer	Benthic Invertebrate Consumer	60	1	0	0	25	0	GB
2006	11-07-2006	14:00	15:35	LTER 1 Backreef Fish Transect 1 Swath 5 m	1	BA	1	5	Zanclus cornutus	Zanclidae	1	100	0	34.5	Secondary Consumer	Omnivore	60	1	0	0	25	0	GB
2006	11-07-2006	14:00	15:35	LTER 1 Backreef Fish Transect 1 Swath 5 m	1	BA	1	5	Zanclus cornutus	Zanclidae	1	110	0	47.5	Secondary Consumer	Omnivore	60	1	0	0	25	0	GB
2006	11-07-2006	14:00	15:35	LTER 1 Backreef Fish Transect 1 Swath 5 m	1	BA	1	5	Zanclus cornutus	Zanclidae	1	115	0	55.2	Secondary Consumer	Omnivore	60	1	0	0	25	0	GB
2006	11-07-2006	14:00	15:35	LTER 1 Backreef Fish Transect 1 Swath 5 m	1	BA	1	5	Zebrasoma scopas	Acanthuridae	2	75	0	24.21	Primary Consumer	Concealed Cropper	60	1	0	0	25	0	GB
2006	11-07-2006	14:00	15:35	LTER 1 Backreef Fish Transect 2 Swath 1 m	1	BA	2	1	Chrysiptera brownriggii	Pomacentridae	2	15	0	0.16	Primary Consumer	Omnivore	60	1	0	0	25	0	AB
2006	11-07-2006	14:00	15:35	LTER 1 Backreef Fish Transect 2 Swath 1 m	1	BA	2	1	Chrysiptera brownriggii	Pomacentridae	1	20	0	0.18	Primary Consumer	Omnivore	60	1	0	0	25	0	AB
2006	11-07-2006	14:00	15:35	LTER 1 Backreef Fish Transect 2 Swath 1 m	1	BA	2	1	Chrysiptera brownriggii	Pomacentridae	1	35	0	0.95	Primary Consumer	Omnivore	60	1	0	0	25	0	AB
2006	11-07-2006	14:00	15:35	LTER 1 Backreef Fish Transect 2 Swath 1 m	1	BA	2	1	Chrysiptera brownriggii	Pomacentridae	2	40	0	2.81	Primary Consumer	Omnivore	60	1	0	0	25	0	AB
2006	11-07-2006	14:00	15:35	LTER 1 Backreef Fish Transect 2 Swath 1 m	1	BA	2	1	Paracirrhites arcatus	Cirrhitidae	1	70	0	5.37	Secondary Consumer	Benthic Invertebrate Consumer	60	1	0	0	25	0	AB
2006	11-07-2006	14:00	15:35	LTER 1 Backreef Fish Transect 2 Swath 1 m	1	BA	2	1	Pseudocheilinus hexataenia	Labridae	1	30	0	0.35	Secondary Consumer	Benthic Invertebrate Consumer	60	1	0	0	25	0	AB
2006	11-07-2006	14:00	15:35	LTER 1 Backreef Fish Transect 2 Swath 1 m	1	BA	2	1	Stegastes nigricans	Pomacentridae	1	70	0	10.35	Primary Consumer	Omnivore	60	1	0	0	25	0	AB
2006	11-07-2006	14:00	15:35	LTER 1 Backreef Fish Transect 2 Swath 1 m	1	BA	2	1	Stegastes nigricans	Pomacentridae	3	120	0	157.2	Primary Consumer	Omnivore	60	1	0	0	25	0	AB
2006	11-07-2006	14:00	15:35	LTER 1 Backreef Fish Transect 2 Swath 1 m	1	BA	2	1	Stegastes nigricans	Pomacentridae	3	130	0	200.1	Primary Consumer	Omnivore	60	1	0	0	25	0	AB
2006	11-07-2006	14:00	15:35	LTER 1 Backreef Fish Transect 2 Swath 5 m	1	BA	2	5	Abudefduf sexfasciatus	Pomacentridae	5	130	0	215	Planktivore	Omnivore	60	1	0	0	25	0	AB
2006	11-07-2006	14:00	15:35	LTER 1 Backreef Fish Transect 2 Swath 5 m	1	BA	2	5	Acanthurus nigrofuscus	Acanthuridae	3	80	0	29.52	Primary Consumer	Cropper	60	1	0	0	25	0	AB
2006	11-07-2006	14:00	15:35	LTER 1 Backreef Fish Transect 2 Swath 5 m	1	BA	2	5	Acanthurus nigrofuscus	Acanthuridae	8	90	0	112.44	Primary Consumer	Cropper	60	1	0	0	25	0	AB
2006	11-07-2006	14:00	15:35	LTER 1 Backreef Fish Transect 2 Swath 5 m	1	BA	2	5	Acanthurus nigrofuscus	Acanthuridae	7	100	0	135.4	Primary Consumer	Cropper	60	1	0	0	25	0	AB
2006	11-07-2006	14:00	15:35	LTER 1 Backreef Fish Transect 2 Swath 5 m	1	BA	2	5	Acanthurus nigrofuscus	Acanthuridae	25	110	0	645.1	Primary Consumer	Cropper	60	1	0	0	25	0	AB
2006	11-07-2006	14:00	15:35	LTER 1 Backreef Fish Transect 2 Swath 5 m	1	BA	2	5	Acanthurus nigrofuscus	Acanthuridae	2	130	0	85.6	Primary Consumer	Cropper	60	1	0	0	25	0	AB
2006	11-07-2006	14:00	15:35	LTER 1 Backreef Fish Transect 2 Swath 5 m	1	BA	2	5	Acanthurus triostegus	Acanthuridae	60	180	0	7860.5	Primary Consumer	Cropper	60	1	0	0	25	0	AB
2006	11-07-2006	14:00	15:35	LTER 1 Backreef Fish Transect 2 Swath 5 m	1	BA	2	5	Centropyge flavissima	Pomacanthidae	2	70	0	22.44	Primary Consumer	Omnivore	60	1	0	0	25	0	AB
2006	11-07-2006	14:00	15:35	LTER 1 Backreef Fish Transect 2 Swath 5 m	1	BA	2	5	Centropyge flavissima	Pomacanthidae	2	80	0	31.66	Primary Consumer	Omnivore	60	1	0	0	25	0	AB
2006	11-07-2006	14:00	15:35	LTER 1 Backreef Fish Transect 2 Swath 5 m	1	BA	2	5	Centropyge flavissima	Pomacanthidae	1	85	0	18.5	Primary Consumer	Omnivore	60	1	0	0	25	0	AB
2006	11-07-2006	14:00	15:35	LTER 1 Backreef Fish Transect 2 Swath 5 m	1	BA	2	5	Centropyge flavissima	Pomacanthidae	1	130	0	55.3	Primary Consumer	Omnivore	60	1	0	0	25	0	AB
2006	11-07-2006	14:00	15:35	LTER 1 Backreef Fish Transect 2 Swath 5 m	1	BA	2	5	Chaetodon citrinellus	Chaetodontidae	1	70	0	8.77	Secondary Consumer	Corallivore	60	1	0	0	25	0	AB
2006	11-07-2006	14:00	15:35	LTER 1 Backreef Fish Transect 2 Swath 5 m	1	BA	2	5	Chaetodon citrinellus	Chaetodontidae	2	75	0	21.32	Secondary Consumer	Corallivore	60	1	0	0	25	0	AB
2006	11-07-2006	14:00	15:35	LTER 1 Backreef Fish Transect 2 Swath 5 m	1	BA	2	5	Chaetodon citrinellus	Chaetodontidae	2	130	0	101.3	Secondary Consumer	Corallivore	60	1	0	0	25	0	AB
2006	11-07-2006	14:00	15:35	LTER 1 Backreef Fish Transect 2 Swath 5 m	1	BA	2	5	Chaetodon citrinellus	Chaetodontidae	2	140	0	125	Secondary Consumer	Corallivore	60	1	0	0	25	0	AB
2006	11-07-2006	14:00	15:35	LTER 1 Backreef Fish Transect 2 Swath 5 m	1	BA	2	5	Chaetodon ornatissimus	Chaetodontidae	1	85	0	18.56	Secondary Consumer	Corallivore	60	1	0	0	25	0	AB
2006	11-07-2006	14:00	15:35	LTER 1 Backreef Fish Transect 2 Swath 5 m	1	BA	2	5	Chaetodon reticulatus	Chaetodontidae	2	160	0	220.1	Secondary Consumer	Corallivore	60	1	0	0	25	0	AB
2006	11-07-2006	14:00	15:35	LTER 1 Backreef Fish Transect 2 Swath 5 m	1	BA	2	5	Chlorurus spilurus	Scaridae	5	110	0	150.1	Primary Consumer	Excavator	60	1	0	0	25	0	AB
2006	11-07-2006	14:00	15:35	LTER 1 Backreef Fish Transect 2 Swath 5 m	1	BA	2	5	Chlorurus spilurus	Scaridae	3	130	0	147.9	Primary Consumer	Excavator	60	1	0	0	25	0	AB
2006	11-07-2006	14:00	15:35	LTER 1 Backreef Fish Transect 2 Swath 5 m	1	BA	2	5	Chlorurus spilurus	Scaridae	9	140	0	553	Primary Consumer	Excavator	60	1	0	0	25	0	AB
2006	11-07-2006	14:00	15:35	LTER 1 Backreef Fish Transect 2 Swath 5 m	1	BA	2	5	Chlorurus spilurus	Scaridae	1	200	0	177.2	Primary Consumer	Excavator	60	1	0	0	25	0	AB
2006	11-07-2006	14:00	15:35	LTER 1 Backreef Fish Transect 2 Swath 5 m	1	BA	2	5	Chromis margaritifer	Pomacentridae	1	50	0	1.55	Planktivore	Omnivore	60	1	0	0	25	0	AB
2006	11-07-2006	14:00	15:35	LTER 1 Backreef Fish Transect 2 Swath 5 m	1	BA	2	5	Chromis margaritifer	Pomacentridae	1	70	0	4.52	Planktivore	Omnivore	60	1	0	0	25	0	AB
2006	11-07-2006	14:00	15:35	LTER 1 Backreef Fish Transect 2 Swath 5 m	1	BA	2	5	Chrysiptera brownriggii	Pomacentridae	2	70	0	14.43	Primary Consumer	Omnivore	60	1	0	0	25	0	AB
2006	11-07-2006	14:00	15:35	LTER 1 Backreef Fish Transect 2 Swath 5 m	1	BA	2	5	Coris aygula	Labridae	1	180	0	64.7	Secondary Consumer	Benthic Invertebrate Consumer	60	1	0	0	25	0	AB
2006	11-07-2006	14:00	15:35	LTER 1 Backreef Fish Transect 2 Swath 5 m	1	BA	2	5	Ctenochaetus binotatus	Acanthuridae	1	170	0	116.5	Primary Consumer	Brusher	60	1	0	0	25	0	AB
2006	11-07-2006	14:00	15:35	LTER 1 Backreef Fish Transect 2 Swath 5 m	1	BA	2	5	Ctenochaetus striatus	Acanthuridae	3	70	0	18.06	Primary Consumer	Brusher	60	1	0	0	25	0	AB
2006	11-07-2006	14:00	15:35	LTER 1 Backreef Fish Transect 2 Swath 5 m	1	BA	2	5	Ctenochaetus striatus	Acanthuridae	5	120	0	156.9	Primary Consumer	Brusher	60	1	0	0	25	0	AB
2006	11-07-2006	14:00	15:35	LTER 1 Backreef Fish Transect 2 Swath 5 m	1	BA	2	5	Ctenochaetus striatus	Acanthuridae	6	130	0	240.6	Primary Consumer	Brusher	60	1	0	0	25	0	AB
2006	11-07-2006	14:00	15:35	LTER 1 Backreef Fish Transect 2 Swath 5 m	1	BA	2	5	Ctenochaetus striatus	Acanthuridae	5	190	0	641	Primary Consumer	Brusher	60	1	0	0	25	0	AB
2006	11-07-2006	14:00	15:35	LTER 1 Backreef Fish Transect 2 Swath 5 m	1	BA	2	5	Ctenochaetus striatus	Acanthuridae	6	210	0	1045.2	Primary Consumer	Brusher	60	1	0	0	25	0	AB
2006	11-07-2006	14:00	15:35	LTER 1 Backreef Fish Transect 2 Swath 5 m	1	BA	2	5	Ctenochaetus striatus	Acanthuridae	7	220	0	1406.1	Primary Consumer	Brusher	60	1	0	0	25	0	AB
2006	11-07-2006	14:00	15:35	LTER 1 Backreef Fish Transect 2 Swath 5 m	1	BA	2	5	Ctenochaetus striatus	Acanthuridae	3	230	0	690.5	Primary Consumer	Brusher	60	1	0	0	25	0	AB
2006	11-07-2006	14:00	15:35	LTER 1 Backreef Fish Transect 2 Swath 5 m	1	BA	2	5	Ctenochaetus striatus	Acanthuridae	4	240	0	1048.9	Primary Consumer	Brusher	60	1	0	0	25	0	AB
2006	11-07-2006	14:00	15:35	LTER 1 Backreef Fish Transect 2 Swath 5 m	1	BA	2	5	Ctenochaetus striatus	Acanthuridae	2	250	0	594.3	Primary Consumer	Brusher	60	1	0	0	25	0	AB
2006	11-07-2006	14:00	15:35	LTER 1 Backreef Fish Transect 2 Swath 5 m	1	BA	2	5	Epinephelus merra	Serranidae	1	125	0	28.3	Piscivore_primarily	Piscivore	60	1	0	0	25	0	AB
2006	11-07-2006	14:00	15:35	LTER 1 Backreef Fish Transect 2 Swath 5 m	1	BA	2	5	Epinephelus merra	Serranidae	1	180	0	83.5	Piscivore_primarily	Piscivore	60	1	0	0	25	0	AB
2006	11-07-2006	14:00	15:35	LTER 1 Backreef Fish Transect 2 Swath 5 m	1	BA	2	5	Fistularia commersonii	Fistulariidae	1	700	0	210.3	Piscivore_primarily	Piscivore	60	1	0	0	25	0	AB
2006	11-07-2006	14:00	15:35	LTER 1 Backreef Fish Transect 2 Swath 5 m	1	BA	2	5	Forcipiger flavissimus	Chaetodontidae	1	110	0	38.8	Secondary Consumer	Benthic Invertebrate Consumer	60	1	0	0	25	0	AB
2006	11-07-2006	14:00	15:35	LTER 1 Backreef Fish Transect 2 Swath 5 m	1	BA	2	5	Gomphosus varius	Labridae	1	40	0	0.78	Secondary Consumer	Benthic Invertebrate Consumer	60	1	0	0	25	0	AB
2006	11-07-2006	14:00	15:35	LTER 1 Backreef Fish Transect 2 Swath 5 m	1	BA	2	5	Gomphosus varius	Labridae	1	100	0	9.3	Secondary Consumer	Benthic Invertebrate Consumer	60	1	0	0	25	0	AB
2006	11-07-2006	14:00	15:35	LTER 1 Backreef Fish Transect 2 Swath 5 m	1	BA	2	5	Halichoeres claudia	Labridae	2	65	0	8.58	Secondary Consumer	Benthic Invertebrate Consumer	60	1	0	0	25	0	AB
2006	11-07-2006	14:00	15:35	LTER 1 Backreef Fish Transect 2 Swath 5 m	1	BA	2	5	Halichoeres hortulanus	Labridae	2	55	0	5.21	Secondary Consumer	Benthic Invertebrate Consumer	60	1	0	0	25	0	AB
2006	11-07-2006	14:00	15:35	LTER 1 Backreef Fish Transect 2 Swath 5 m	1	BA	2	5	Halichoeres hortulanus	Labridae	1	60	0	3.38	Secondary Consumer	Benthic Invertebrate Consumer	60	1	0	0	25	0	AB
2006	11-07-2006	14:00	15:35	LTER 1 Backreef Fish Transect 2 Swath 5 m	1	BA	2	5	Halichoeres hortulanus	Labridae	1	70	0	5.35	Secondary Consumer	Benthic Invertebrate Consumer	60	1	0	0	25	0	AB
2006	11-07-2006	14:00	15:35	LTER 1 Backreef Fish Transect 2 Swath 5 m	1	BA	2	5	Halichoeres hortulanus	Labridae	1	150	0	52.1	Secondary Consumer	Benthic Invertebrate Consumer	60	1	0	0	25	0	AB
2006	11-07-2006	14:00	15:35	LTER 1 Backreef Fish Transect 2 Swath 5 m	1	BA	2	5	Halichoeres hortulanus	Labridae	1	180	0	89.9	Secondary Consumer	Benthic Invertebrate Consumer	60	1	0	0	25	0	AB
2006	11-07-2006	14:00	15:35	LTER 1 Backreef Fish Transect 2 Swath 5 m	1	BA	2	5	Halichoeres hortulanus	Labridae	1	200	0	123.1	Secondary Consumer	Benthic Invertebrate Consumer	60	1	0	0	25	0	AB
2006	11-07-2006	14:00	15:35	LTER 1 Backreef Fish Transect 2 Swath 5 m	1	BA	2	5	Halichoeres margaritaceus	Labridae	2	60	0	6.75	Secondary Consumer	Benthic Invertebrate Consumer	60	1	0	0	25	0	AB
2006	11-07-2006	14:00	15:35	LTER 1 Backreef Fish Transect 2 Swath 5 m	1	BA	2	5	Halichoeres trimaculatus	Labridae	2	45	0	3.37	Secondary Consumer	Benthic Invertebrate Consumer	60	1	0	0	25	0	AB
2006	11-07-2006	14:00	15:35	LTER 1 Backreef Fish Transect 2 Swath 5 m	1	BA	2	5	Melichthys vidua	Balistidae	2	200	0	296	Primary Consumer	Omnivore	60	1	0	0	25	0	AB
2006	11-07-2006	14:00	15:35	LTER 1 Backreef Fish Transect 2 Swath 5 m	1	BA	2	5	Melichthys vidua	Balistidae	1	220	0	204.5	Primary Consumer	Omnivore	60	1	0	0	25	0	AB
2006	11-07-2006	14:00	15:35	LTER 1 Backreef Fish Transect 2 Swath 5 m	1	BA	2	5	Naso annulatus	Acanthuridae	1	250	0	318.4	Planktivore	Omnivore	60	1	0	0	25	0	AB
2006	11-07-2006	14:00	15:35	LTER 1 Backreef Fish Transect 2 Swath 5 m	1	BA	2	5	Naso lituratus	Acanthuridae	1	110	0	11.6	Primary Consumer	Browser	60	1	0	0	25	0	AB
2006	11-07-2006	14:00	15:35	LTER 1 Backreef Fish Transect 2 Swath 5 m	1	BA	2	5	Naso lituratus	Acanthuridae	5	120	0	77	Primary Consumer	Browser	60	1	0	0	25	0	AB
2006	11-07-2006	14:00	15:35	LTER 1 Backreef Fish Transect 2 Swath 5 m	1	BA	2	5	Naso lituratus	Acanthuridae	3	140	0	76.2	Primary Consumer	Browser	60	1	0	0	25	0	AB
2006	11-07-2006	14:00	15:35	LTER 1 Backreef Fish Transect 2 Swath 5 m	1	BA	2	5	Naso lituratus	Acanthuridae	3	150	0	95.4	Primary Consumer	Browser	60	1	0	0	25	0	AB
2006	11-07-2006	14:00	15:35	LTER 1 Backreef Fish Transect 2 Swath 5 m	1	BA	2	5	Parapercis millepunctata	Pinguipedidae	1	70	0	4.08	Secondary Consumer	Benthic Invertebrate Consumer	60	1	0	0	25	0	AB
2006	11-07-2006	14:00	15:35	LTER 1 Backreef Fish Transect 2 Swath 5 m	1	BA	2	5	Parupeneus multifasciatus	Mullidae	1	210	0	146.3	Secondary Consumer	Benthic Invertebrate Consumer	60	1	0	0	25	0	AB
2006	11-07-2006	14:00	15:35	LTER 1 Backreef Fish Transect 2 Swath 5 m	1	BA	2	5	Parupeneus multifasciatus	Mullidae	3	220	0	509.6	Secondary Consumer	Benthic Invertebrate Consumer	60	1	0	0	25	0	AB
2006	11-07-2006	14:00	15:35	LTER 1 Backreef Fish Transect 2 Swath 5 m	1	BA	2	5	Parupeneus pleurostigma	Mullidae	1	240	0	201.4	Secondary Consumer	Benthic Invertebrate Consumer	60	1	0	0	25	0	AB
2006	11-07-2006	14:00	15:35	LTER 1 Backreef Fish Transect 2 Swath 5 m	1	BA	2	5	Pseudojuloides atavai	Labridae	1	25	0	0.2	Secondary Consumer	Benthic Invertebrate Consumer	60	1	0	0	25	0	AB
2006	11-07-2006	14:00	15:35	LTER 1 Backreef Fish Transect 2 Swath 5 m	1	BA	2	5	Pseudojuloides atavai	Labridae	1	30	0	0.35	Secondary Consumer	Benthic Invertebrate Consumer	60	1	0	0	25	0	AB
2006	11-07-2006	14:00	15:35	LTER 1 Backreef Fish Transect 2 Swath 5 m	1	BA	2	5	Pygoplites diacanthus	Pomacanthidae	1	225	0	276.5	Secondary Consumer	Benthic Invertebrate Consumer	60	1	0	0	25	0	AB
2006	11-07-2006	14:00	15:35	LTER 1 Backreef Fish Transect 2 Swath 5 m	1	BA	2	5	Scarus psittacus	Scaridae	2	190	0	368.5	Primary Consumer	Scraper	60	1	0	0	25	0	AB
2006	11-07-2006	14:00	15:35	LTER 1 Backreef Fish Transect 2 Swath 5 m	1	BA	2	5	Siganus spinus	Siganidae	1	180	0	114.5	Primary Consumer	Browser	60	1	0	0	25	0	AB
2006	11-07-2006	14:00	15:35	LTER 1 Backreef Fish Transect 2 Swath 5 m	1	BA	2	5	Siganus spinus	Siganidae	1	190	0	135.3	Primary Consumer	Browser	60	1	0	0	25	0	AB
2006	11-07-2006	14:00	15:35	LTER 1 Backreef Fish Transect 2 Swath 5 m	1	BA	2	5	Stethojulis bandanensis	Labridae	2	50	0	3.87	Secondary Consumer	Benthic Invertebrate Consumer	60	1	0	0	25	0	AB
2006	11-07-2006	14:00	15:35	LTER 1 Backreef Fish Transect 2 Swath 5 m	1	BA	2	5	Thalassoma hardwicke	Labridae	1	25	0	0.27	Secondary Consumer	Benthic Invertebrate Consumer	60	1	0	0	25	0	AB
2006	11-07-2006	14:00	15:35	LTER 1 Backreef Fish Transect 2 Swath 5 m	1	BA	2	5	Thalassoma hardwicke	Labridae	2	50	0	4.3	Secondary Consumer	Benthic Invertebrate Consumer	60	1	0	0	25	0	AB
2006	11-07-2006	14:00	15:35	LTER 1 Backreef Fish Transect 2 Swath 5 m	1	BA	2	5	Thalassoma hardwicke	Labridae	3	60	0	11.09	Secondary Consumer	Benthic Invertebrate Consumer	60	1	0	0	25	0	AB
2006	11-07-2006	14:00	15:35	LTER 1 Backreef Fish Transect 2 Swath 5 m	1	BA	2	5	Thalassoma hardwicke	Labridae	3	70	0	17.55	Secondary Consumer	Benthic Invertebrate Consumer	60	1	0	0	25	0	AB
2006	11-07-2006	14:00	15:35	LTER 1 Backreef Fish Transect 2 Swath 5 m	1	BA	2	5	Thalassoma hardwicke	Labridae	5	80	0	43.53	Secondary Consumer	Benthic Invertebrate Consumer	60	1	0	0	25	0	AB
2006	11-07-2006	14:00	15:35	LTER 1 Backreef Fish Transect 2 Swath 5 m	1	BA	2	5	Thalassoma hardwicke	Labridae	1	85	0	10.43	Secondary Consumer	Benthic Invertebrate Consumer	60	1	0	0	25	0	AB
2006	11-07-2006	14:00	15:35	LTER 1 Backreef Fish Transect 2 Swath 5 m	1	BA	2	5	Thalassoma hardwicke	Labridae	4	90	0	49.46	Secondary Consumer	Benthic Invertebrate Consumer	60	1	0	0	25	0	AB
2006	11-07-2006	14:00	15:35	LTER 1 Backreef Fish Transect 2 Swath 5 m	1	BA	2	5	Thalassoma hardwicke	Labridae	1	100	0	16.9	Secondary Consumer	Benthic Invertebrate Consumer	60	1	0	0	25	0	AB
2006	11-07-2006	14:00	15:35	LTER 1 Backreef Fish Transect 2 Swath 5 m	1	BA	2	5	Zebrasoma scopas	Acanthuridae	1	190	0	195.5	Primary Consumer	Concealed Cropper	60	1	0	0	25	0	AB
2006	11-07-2006	14:00	15:35	LTER 1 Backreef Fish Transect 2 Swath 5 m	1	BA	2	5	Zebrasoma scopas	Acanthuridae	1	200	0	228	Primary Consumer	Concealed Cropper	60	1	0	0	25	0	AB
2006	11-07-2006	14:00	15:35	LTER 1 Backreef Fish Transect 2 Swath 5 m	1	BA	2	5	Zebrasoma scopas	Acanthuridae	1	210	0	263.8	Primary Consumer	Concealed Cropper	60	1	0	0	25	0	AB
2006	11-07-2006	14:00	15:35	LTER 1 Backreef Fish Transect 3 Swath 1 m	1	BA	3	1	Caracanthus maculatus	Scorpaenidae	1	30	0	0.6	Secondary Consumer	Benthic Invertebrate Consumer	60	1	0	0	25	0	CK
2006	11-07-2006	14:00	15:35	LTER 1 Backreef Fish Transect 3 Swath 1 m	1	BA	3	1	Caracanthus maculatus	Scorpaenidae	2	40	0	2.77	Secondary Consumer	Benthic Invertebrate Consumer	60	1	0	0	25	0	CK
2006	11-07-2006	14:00	15:35	LTER 1 Backreef Fish Transect 3 Swath 1 m	1	BA	3	1	Caracanthus maculatus	Scorpaenidae	1	50	0	2.65	Secondary Consumer	Benthic Invertebrate Consumer	60	1	0	0	25	0	CK
2006	11-07-2006	14:00	15:35	LTER 1 Backreef Fish Transect 3 Swath 1 m	1	BA	3	1	Chrysiptera brownriggii	Pomacentridae	1	30	0	0.6	Primary Consumer	Omnivore	60	1	0	0	25	0	CK
2006	11-07-2006	14:00	15:35	LTER 1 Backreef Fish Transect 3 Swath 1 m	1	BA	3	1	Paracirrhites arcatus	Cirrhitidae	1	70	0	5.37	Secondary Consumer	Benthic Invertebrate Consumer	60	1	0	0	25	0	CK
2006	11-07-2006	14:00	15:35	LTER 1 Backreef Fish Transect 3 Swath 1 m	1	BA	3	1	Paracirrhites arcatus	Cirrhitidae	1	80	0	8.31	Secondary Consumer	Benthic Invertebrate Consumer	60	1	0	0	25	0	CK
2006	11-07-2006	14:00	15:35	LTER 1 Backreef Fish Transect 3 Swath 1 m	1	BA	3	1	Paracirrhites arcatus	Cirrhitidae	1	90	0	12.22	Secondary Consumer	Benthic Invertebrate Consumer	60	1	0	0	25	0	CK
2006	11-07-2006	14:00	15:35	LTER 1 Backreef Fish Transect 3 Swath 1 m	1	BA	3	1	Plectroglyphidodon johnstonianus	Pomacentridae	1	60	0	6.87	Secondary Consumer	Omnivore	60	1	0	0	25	0	CK
2006	11-07-2006	14:00	15:35	LTER 1 Backreef Fish Transect 3 Swath 1 m	1	BA	3	1	Pseudocheilinus hexataenia	Labridae	1	30	0	0.35	Secondary Consumer	Benthic Invertebrate Consumer	60	1	0	0	25	0	CK
2006	11-07-2006	14:00	15:35	LTER 1 Backreef Fish Transect 3 Swath 1 m	1	BA	3	1	Pseudocheilinus hexataenia	Labridae	1	40	0	0.88	Secondary Consumer	Benthic Invertebrate Consumer	60	1	0	0	25	0	CK
2006	11-07-2006	14:00	15:35	LTER 1 Backreef Fish Transect 3 Swath 1 m	1	BA	3	1	Pseudocheilinus hexataenia	Labridae	1	60	0	3.18	Secondary Consumer	Benthic Invertebrate Consumer	60	1	0	0	25	0	CK
2006	11-07-2006	14:00	15:35	LTER 1 Backreef Fish Transect 3 Swath 1 m	1	BA	3	1	Sargocentron microstoma	Holocentridae	1	130	0	44.5	Secondary Consumer	Benthic Invertebrate Consumer	60	1	0	0	25	0	CK
2006	11-07-2006	14:00	15:35	LTER 1 Backreef Fish Transect 3 Swath 1 m	1	BA	3	1	Sargocentron microstoma	Holocentridae	1	150	0	68.8	Secondary Consumer	Benthic Invertebrate Consumer	60	1	0	0	25	0	CK
2006	11-07-2006	14:00	15:35	LTER 1 Backreef Fish Transect 3 Swath 1 m	1	BA	3	1	Stegastes nigricans	Pomacentridae	1	120	0	52.4	Primary Consumer	Omnivore	60	1	0	0	25	0	CK
2006	11-07-2006	14:00	15:35	LTER 1 Backreef Fish Transect 3 Swath 1 m	1	BA	3	1	Stegastes nigricans	Pomacentridae	1	130	0	66.7	Primary Consumer	Omnivore	60	1	0	0	25	0	CK
2006	11-07-2006	14:00	15:35	LTER 1 Backreef Fish Transect 3 Swath 1 m	1	BA	3	1	Stegastes nigricans	Pomacentridae	2	150	0	205.2	Primary Consumer	Omnivore	60	1	0	0	25	0	CK
2006	11-07-2006	14:00	15:35	LTER 1 Backreef Fish Transect 3 Swath 1 m	1	BA	3	1	Stegastes nigricans	Pomacentridae	1	160	1	124.6	Primary Consumer	Omnivore	60	1	0	0	25	0	CK
2006	11-07-2006	14:00	15:35	LTER 1 Backreef Fish Transect 3 Swath 5 m	1	BA	3	5	Abudefduf sexfasciatus	Pomacentridae	9	120	0	300.7	Planktivore	Omnivore	60	1	0	0	25	0	CK
2006	11-07-2006	14:00	15:35	LTER 1 Backreef Fish Transect 3 Swath 5 m	1	BA	3	5	Acanthurus nigricans	Acanthuridae	1	80	0	13.18	Primary Consumer	Cropper	60	1	0	0	25	0	CK
2006	11-07-2006	14:00	15:35	LTER 1 Backreef Fish Transect 3 Swath 5 m	1	BA	3	5	Acanthurus nigricans	Acanthuridae	1	120	0	44.2	Primary Consumer	Cropper	60	1	0	0	25	0	CK
2006	11-07-2006	14:00	15:35	LTER 1 Backreef Fish Transect 3 Swath 5 m	1	BA	3	5	Acanthurus triostegus	Acanthuridae	35	150	0	2869.9	Primary Consumer	Cropper	60	1	0	0	25	0	CK
2006	11-07-2006	14:00	15:35	LTER 1 Backreef Fish Transect 3 Swath 5 m	1	BA	3	5	Anampses twistii	Labridae	1	100	0	14	Secondary Consumer	Benthic Invertebrate Consumer	60	1	0	0	25	0	CK
2006	11-07-2006	14:00	15:35	LTER 1 Backreef Fish Transect 3 Swath 5 m	1	BA	3	5	Arothron meleagris	Tetraodontidae	1	250	0	399.9	Secondary Consumer	Corallivore	60	1	0	0	25	0	CK
2006	11-07-2006	14:00	15:35	LTER 1 Backreef Fish Transect 3 Swath 5 m	1	BA	3	5	Carcharhinus melanopterus	Carcharhinidae	1	900	0	4996.7	Piscivore_primarily	Piscivore	60	1	0	0	25	0	CK
2006	11-07-2006	14:00	15:35	LTER 1 Backreef Fish Transect 3 Swath 5 m	1	BA	3	5	Centropyge bispinosa	Pomacanthidae	2	70	0	21.29	Primary Consumer	Omnivore	60	1	0	0	25	0	CK
2006	11-07-2006	14:00	15:35	LTER 1 Backreef Fish Transect 3 Swath 5 m	1	BA	3	5	Centropyge bispinosa	Pomacanthidae	1	80	0	14.4	Primary Consumer	Omnivore	60	1	0	0	25	0	CK
2006	11-07-2006	14:00	15:35	LTER 1 Backreef Fish Transect 3 Swath 5 m	1	BA	3	5	Centropyge flavissima	Pomacanthidae	1	90	0	21.44	Primary Consumer	Omnivore	60	1	0	0	25	0	CK
2006	11-07-2006	14:00	15:35	LTER 1 Backreef Fish Transect 3 Swath 5 m	1	BA	3	5	Centropyge flavissima	Pomacanthidae	1	100	0	28.1	Primary Consumer	Omnivore	60	1	0	0	25	0	CK
2006	11-07-2006	14:00	15:35	LTER 1 Backreef Fish Transect 3 Swath 5 m	1	BA	3	5	Cephalopholis argus	Serranidae	1	230	0	199.6	Piscivore_primarily	Piscivore	60	1	0	0	25	0	CK
2006	11-07-2006	14:00	15:35	LTER 1 Backreef Fish Transect 3 Swath 5 m	1	BA	3	5	Chaetodon citrinellus	Chaetodontidae	1	60	0	5.66	Secondary Consumer	Corallivore	60	1	0	0	25	0	CK
2006	11-07-2006	14:00	15:35	LTER 1 Backreef Fish Transect 3 Swath 5 m	1	BA	3	5	Chaetodon citrinellus	Chaetodontidae	1	70	0	8.77	Secondary Consumer	Corallivore	60	1	0	0	25	0	CK
2006	11-07-2006	14:00	15:35	LTER 1 Backreef Fish Transect 3 Swath 5 m	1	BA	3	5	Chaetodon citrinellus	Chaetodontidae	3	80	0	38.39	Secondary Consumer	Corallivore	60	1	0	0	25	0	CK
2006	11-07-2006	14:00	15:35	LTER 1 Backreef Fish Transect 3 Swath 5 m	1	BA	3	5	Chaetodon citrinellus	Chaetodontidae	1	90	0	17.87	Secondary Consumer	Corallivore	60	1	0	0	25	0	CK
2006	11-07-2006	14:00	15:35	LTER 1 Backreef Fish Transect 3 Swath 5 m	1	BA	3	5	Chaetodon citrinellus	Chaetodontidae	1	100	0	24.1	Secondary Consumer	Corallivore	60	1	0	0	25	0	CK
2006	11-07-2006	14:00	15:35	LTER 1 Backreef Fish Transect 3 Swath 5 m	1	BA	3	5	Chaetodon ornatissimus	Chaetodontidae	1	90	0	21.8	Secondary Consumer	Corallivore	60	1	0	0	25	0	CK
2006	11-07-2006	14:00	15:35	LTER 1 Backreef Fish Transect 3 Swath 5 m	1	BA	3	5	Chaetodon reticulatus	Chaetodontidae	1	70	0	10.75	Secondary Consumer	Corallivore	60	1	0	0	25	0	CK
2006	11-07-2006	14:00	15:35	LTER 1 Backreef Fish Transect 3 Swath 5 m	1	BA	3	5	Chaetodon reticulatus	Chaetodontidae	1	80	0	15.65	Secondary Consumer	Corallivore	60	1	0	0	25	0	CK
2006	11-07-2006	14:00	15:35	LTER 1 Backreef Fish Transect 3 Swath 5 m	1	BA	3	5	Chaetodon unimaculatus	Chaetodontidae	1	90	0	26.92	Secondary Consumer	Corallivore	60	1	0	0	25	0	CK
2006	11-07-2006	14:00	15:35	LTER 1 Backreef Fish Transect 3 Swath 5 m	1	BA	3	5	Cheilinus chlorourus	Labridae	1	120	0	33.5	Secondary Consumer	Benthic Invertebrate Consumer	60	1	0	0	25	0	CK
2006	11-07-2006	14:00	15:35	LTER 1 Backreef Fish Transect 3 Swath 5 m	1	BA	3	5	Cheilinus trilobatus	Labridae	1	100	0	18.6	Secondary Consumer	Benthic Invertebrate Consumer	60	1	0	0	25	0	CK
2006	11-07-2006	14:00	15:35	LTER 1 Backreef Fish Transect 3 Swath 5 m	1	BA	3	5	Cheilinus trilobatus	Labridae	1	130	0	41.4	Secondary Consumer	Benthic Invertebrate Consumer	60	1	0	0	25	0	CK
2006	11-07-2006	14:00	15:35	LTER 1 Backreef Fish Transect 3 Swath 5 m	1	BA	3	5	Cheilinus trilobatus	Labridae	1	150	0	64.1	Secondary Consumer	Benthic Invertebrate Consumer	60	1	0	0	25	0	CK
2006	11-07-2006	14:00	15:35	LTER 1 Backreef Fish Transect 3 Swath 5 m	1	BA	3	5	Cheilinus trilobatus	Labridae	1	160	0	78.1	Secondary Consumer	Benthic Invertebrate Consumer	60	1	0	0	25	0	CK
2006	11-07-2006	14:00	15:35	LTER 1 Backreef Fish Transect 3 Swath 5 m	1	BA	3	5	Chlorurus spilurus	Scaridae	2	150	0	150.8	Primary Consumer	Excavator	60	1	0	0	25	0	CK
2006	11-07-2006	14:00	15:35	LTER 1 Backreef Fish Transect 3 Swath 5 m	1	BA	3	5	Chlorurus spilurus	Scaridae	1	250	0	343.6	Primary Consumer	Excavator	60	1	0	0	25	0	CK
2006	11-07-2006	14:00	15:35	LTER 1 Backreef Fish Transect 3 Swath 5 m	1	BA	3	5	Chromis iomelas	Pomacentridae	1	50	0	1.55	Planktivore	Omnivore	60	1	0	0	25	0	CK
2006	11-07-2006	14:00	15:35	LTER 1 Backreef Fish Transect 3 Swath 5 m	1	BA	3	5	Chromis margaritifer	Pomacentridae	1	30	0	0.31	Planktivore	Omnivore	60	1	0	0	25	0	CK
2006	11-07-2006	14:00	15:35	LTER 1 Backreef Fish Transect 3 Swath 5 m	1	BA	3	5	Chromis viridis	Pomacentridae	1	60	0	3.88	Planktivore	Omnivore	60	1	0	0	25	0	CK
2006	11-07-2006	14:00	15:35	LTER 1 Backreef Fish Transect 3 Swath 5 m	1	BA	3	5	Ctenochaetus striatus	Acanthuridae	6	60	0	22.53	Primary Consumer	Brusher	60	1	0	0	25	0	CK
2006	11-07-2006	14:00	15:35	LTER 1 Backreef Fish Transect 3 Swath 5 m	1	BA	3	5	Ctenochaetus striatus	Acanthuridae	7	70	0	42.14	Primary Consumer	Brusher	60	1	0	0	25	0	CK
2006	11-07-2006	14:00	15:35	LTER 1 Backreef Fish Transect 3 Swath 5 m	1	BA	3	5	Ctenochaetus striatus	Acanthuridae	12	80	0	108.75	Primary Consumer	Brusher	60	1	0	0	25	0	CK
2006	11-07-2006	14:00	15:35	LTER 1 Backreef Fish Transect 3 Swath 5 m	1	BA	3	5	Ctenochaetus striatus	Acanthuridae	6	90	0	77.99	Primary Consumer	Brusher	60	1	0	0	25	0	CK
2006	11-07-2006	14:00	15:35	LTER 1 Backreef Fish Transect 3 Swath 5 m	1	BA	3	5	Ctenochaetus striatus	Acanthuridae	27	100	0	484.7	Primary Consumer	Brusher	60	1	0	0	25	0	CK
2006	11-07-2006	14:00	15:35	LTER 1 Backreef Fish Transect 3 Swath 5 m	1	BA	3	5	Ctenochaetus striatus	Acanthuridae	26	120	0	815.8	Primary Consumer	Brusher	60	1	0	0	25	0	CK
2006	11-07-2006	14:00	15:35	LTER 1 Backreef Fish Transect 3 Swath 5 m	1	BA	3	5	Ctenochaetus striatus	Acanthuridae	1	140	0	50.3	Primary Consumer	Brusher	60	1	0	0	25	0	CK
2006	11-07-2006	14:00	15:35	LTER 1 Backreef Fish Transect 3 Swath 5 m	1	BA	3	5	Ctenochaetus striatus	Acanthuridae	1	160	0	75.7	Primary Consumer	Brusher	60	1	0	0	25	0	CK
2006	11-07-2006	14:00	15:35	LTER 1 Backreef Fish Transect 3 Swath 5 m	1	BA	3	5	Ctenochaetus striatus	Acanthuridae	3	180	0	325.9	Primary Consumer	Brusher	60	1	0	0	25	0	CK
2006	11-07-2006	14:00	15:35	LTER 1 Backreef Fish Transect 3 Swath 5 m	1	BA	3	5	Ctenochaetus striatus	Acanthuridae	14	200	0	2100.2	Primary Consumer	Brusher	60	1	0	0	25	0	CK
2006	11-07-2006	14:00	15:35	LTER 1 Backreef Fish Transect 3 Swath 5 m	1	BA	3	5	Ctenochaetus striatus	Acanthuridae	2	220	0	401.7	Primary Consumer	Brusher	60	1	0	0	25	0	CK
2006	11-07-2006	14:00	15:35	LTER 1 Backreef Fish Transect 3 Swath 5 m	1	BA	3	5	Diodon hystrix	Diodontidae	1	250	0	552.3	Secondary Consumer	Benthic Invertebrate Consumer	60	1	0	0	25	0	CK
2006	11-07-2006	14:00	15:35	LTER 1 Backreef Fish Transect 3 Swath 5 m	1	BA	3	5	Fistularia commersonii	Fistulariidae	1	600	0	131.5	Piscivore_primarily	Piscivore	60	1	0	0	25	0	CK
2006	11-07-2006	14:00	15:35	LTER 1 Backreef Fish Transect 3 Swath 5 m	1	BA	3	5	Gnathodentex aureolineatus	Lethrinidae	1	150	0	51.6	Secondary Consumer	Benthic Invertebrate Consumer	60	1	0	0	25	0	CK
2006	11-07-2006	14:00	15:35	LTER 1 Backreef Fish Transect 3 Swath 5 m	1	BA	3	5	Gnathodentex aureolineatus	Lethrinidae	1	180	0	90.2	Secondary Consumer	Benthic Invertebrate Consumer	60	1	0	0	25	0	CK
2006	11-07-2006	14:00	15:35	LTER 1 Backreef Fish Transect 3 Swath 5 m	1	BA	3	5	Gomphosus varius	Labridae	1	50	0	1.43	Secondary Consumer	Benthic Invertebrate Consumer	60	1	0	0	25	0	CK
2006	11-07-2006	14:00	15:35	LTER 1 Backreef Fish Transect 3 Swath 5 m	1	BA	3	5	Gomphosus varius	Labridae	1	70	0	3.54	Secondary Consumer	Benthic Invertebrate Consumer	60	1	0	0	25	0	CK
2006	11-07-2006	14:00	15:35	LTER 1 Backreef Fish Transect 3 Swath 5 m	1	BA	3	5	Halichoeres hortulanus	Labridae	1	40	0	1.01	Secondary Consumer	Benthic Invertebrate Consumer	60	1	0	0	25	0	CK
2006	11-07-2006	14:00	15:35	LTER 1 Backreef Fish Transect 3 Swath 5 m	1	BA	3	5	Halichoeres hortulanus	Labridae	1	60	0	3.38	Secondary Consumer	Benthic Invertebrate Consumer	60	1	0	0	25	0	CK
2006	11-07-2006	14:00	15:35	LTER 1 Backreef Fish Transect 3 Swath 5 m	1	BA	3	5	Halichoeres hortulanus	Labridae	1	150	0	52.1	Secondary Consumer	Benthic Invertebrate Consumer	60	1	0	0	25	0	CK
2006	11-07-2006	14:00	15:35	LTER 1 Backreef Fish Transect 3 Swath 5 m	1	BA	3	5	Naso lituratus	Acanthuridae	1	100	0	8.5	Primary Consumer	Browser	60	1	0	0	25	0	CK
2006	11-07-2006	14:00	15:35	LTER 1 Backreef Fish Transect 3 Swath 5 m	1	BA	3	5	Naso lituratus	Acanthuridae	2	120	0	30.8	Primary Consumer	Browser	60	1	0	0	25	0	CK
2006	11-07-2006	14:00	15:35	LTER 1 Backreef Fish Transect 3 Swath 5 m	1	BA	3	5	Naso lituratus	Acanthuridae	2	130	0	39.9	Primary Consumer	Browser	60	1	0	0	25	0	CK
2006	11-07-2006	14:00	15:35	LTER 1 Backreef Fish Transect 3 Swath 5 m	1	BA	3	5	Stethojulis bandanensis	Labridae	1	50	0	1.94	Secondary Consumer	Benthic Invertebrate Consumer	60	1	0	0	25	0	CK
2006	11-07-2006	14:00	15:35	LTER 1 Backreef Fish Transect 3 Swath 5 m	1	BA	3	5	Thalassoma hardwicke	Labridae	3	40	0	3.31	Secondary Consumer	Benthic Invertebrate Consumer	60	1	0	0	25	0	CK
2006	11-07-2006	14:00	15:35	LTER 1 Backreef Fish Transect 3 Swath 5 m	1	BA	3	5	Thalassoma hardwicke	Labridae	1	50	0	2.15	Secondary Consumer	Benthic Invertebrate Consumer	60	1	0	0	25	0	CK
2006	11-07-2006	14:00	15:35	LTER 1 Backreef Fish Transect 3 Swath 5 m	1	BA	3	5	Thalassoma hardwicke	Labridae	1	60	0	3.7	Secondary Consumer	Benthic Invertebrate Consumer	60	1	0	0	25	0	CK
2006	11-07-2006	14:00	15:35	LTER 1 Backreef Fish Transect 3 Swath 5 m	1	BA	3	5	Thalassoma hardwicke	Labridae	1	70	0	5.85	Secondary Consumer	Benthic Invertebrate Consumer	60	1	0	0	25	0	CK
2006	11-07-2006	14:00	15:35	LTER 1 Backreef Fish Transect 3 Swath 5 m	1	BA	3	5	Thalassoma hardwicke	Labridae	2	80	0	17.41	Secondary Consumer	Benthic Invertebrate Consumer	60	1	0	0	25	0	CK
2006	11-07-2006	14:00	15:35	LTER 1 Backreef Fish Transect 3 Swath 5 m	1	BA	3	5	Thalassoma hardwicke	Labridae	6	90	0	74.18	Secondary Consumer	Benthic Invertebrate Consumer	60	1	0	0	25	0	CK
2006	11-07-2006	14:00	15:35	LTER 1 Backreef Fish Transect 3 Swath 5 m	1	BA	3	5	Thalassoma hardwicke	Labridae	5	100	0	84.6	Secondary Consumer	Benthic Invertebrate Consumer	60	1	0	0	25	0	CK
2006	11-07-2006	14:00	15:35	LTER 1 Backreef Fish Transect 3 Swath 5 m	1	BA	3	5	Thalassoma hardwicke	Labridae	1	110	0	22.5	Secondary Consumer	Benthic Invertebrate Consumer	60	1	0	0	25	0	CK
2006	11-07-2006	14:00	15:35	LTER 1 Backreef Fish Transect 3 Swath 5 m	1	BA	3	5	Thalassoma hardwicke	Labridae	2	120	0	58.2	Secondary Consumer	Benthic Invertebrate Consumer	60	1	0	0	25	0	CK
2006	11-07-2006	14:00	15:35	LTER 1 Backreef Fish Transect 3 Swath 5 m	1	BA	3	5	Thalassoma quinquevittatum	Labridae	1	150	0	54	Secondary Consumer	Benthic Invertebrate Consumer	60	1	0	0	25	0	CK
2006	11-07-2006	14:00	15:35	LTER 1 Backreef Fish Transect 3 Swath 5 m	1	BA	3	5	Zanclus cornutus	Zanclidae	1	160	0	168	Secondary Consumer	Omnivore	60	1	0	0	25	0	CK
2006	11-07-2006	14:00	15:35	LTER 1 Backreef Fish Transect 3 Swath 5 m	1	BA	3	5	Zebrasoma scopas	Acanthuridae	1	180	0	166.3	Primary Consumer	Concealed Cropper	60	1	0	0	25	0	CK
2006	11-07-2006	14:00	15:35	LTER 1 Backreef Fish Transect 3 Swath 5 m	1	BA	3	5	Zebrasoma scopas	Acanthuridae	2	200	0	455.9	Primary Consumer	Concealed Cropper	60	1	0	0	25	0	CK
2006	11-07-2006	14:00	15:35	LTER 1 Backreef Fish Transect 3 Swath 5 m	1	BA	3	5	Zebrasoma scopas	Acanthuridae	1	220	0	303.2	Primary Consumer	Concealed Cropper	60	1	0	0	25	0	CK
2006	11-07-2006	14:00	15:35	LTER 1 Backreef Fish Transect 4 Swath 1 m	1	BA	4	1	Caracanthus maculatus	Scorpaenidae	2	30	0	1.2	Secondary Consumer	Benthic Invertebrate Consumer	60	1	0	0	25	0	KS
2006	11-07-2006	14:00	15:35	LTER 1 Backreef Fish Transect 4 Swath 1 m	1	BA	4	1	Chrysiptera brownriggii	Pomacentridae	3	40	0	4.21	Primary Consumer	Omnivore	60	1	0	0	25	0	KS
2006	11-07-2006	14:00	15:35	LTER 1 Backreef Fish Transect 4 Swath 1 m	1	BA	4	1	Neocirrhites armatus	Cirrhitidae	2	50	0	3.58	Secondary Consumer	Benthic Invertebrate Consumer	60	1	0	0	25	0	KS
2006	11-07-2006	14:00	15:35	LTER 1 Backreef Fish Transect 4 Swath 1 m	1	BA	4	1	Paracirrhites arcatus	Cirrhitidae	2	60	0	6.49	Secondary Consumer	Benthic Invertebrate Consumer	60	1	0	0	25	0	KS
2006	11-07-2006	14:00	15:35	LTER 1 Backreef Fish Transect 4 Swath 1 m	1	BA	4	1	Paracirrhites arcatus	Cirrhitidae	1	80	0	8.31	Secondary Consumer	Benthic Invertebrate Consumer	60	1	0	0	25	0	KS
2006	11-07-2006	14:00	15:35	LTER 1 Backreef Fish Transect 4 Swath 1 m	1	BA	4	1	Pseudocheilinus hexataenia	Labridae	1	40	0	0.88	Secondary Consumer	Benthic Invertebrate Consumer	60	1	0	0	25	0	KS
2006	11-07-2006	14:00	15:35	LTER 1 Backreef Fish Transect 4 Swath 1 m	1	BA	4	1	Stegastes punctatus	Pomacentridae	1	60	0	6.26	Primary Consumer	Herbivore/Detritivore	60	1	0	0	25	0	KS
2006	11-07-2006	14:00	15:35	LTER 1 Backreef Fish Transect 4 Swath 1 m	1	BA	4	1	Stegastes punctatus	Pomacentridae	1	70	0	9.92	Primary Consumer	Herbivore/Detritivore	60	1	0	0	25	0	KS
2006	11-07-2006	14:00	15:35	LTER 1 Backreef Fish Transect 4 Swath 1 m	1	BA	4	1	Stegastes punctatus	Pomacentridae	2	100	0	57.6	Primary Consumer	Herbivore/Detritivore	60	1	0	0	25	0	KS
2006	11-07-2006	14:00	15:35	LTER 1 Backreef Fish Transect 4 Swath 5 m	1	BA	4	5	Abudefduf septemfasciatus	Pomacentridae	1	100	0	22.4	Primary Consumer	Omnivore	60	1	0	0	25	0	KS
2006	11-07-2006	14:00	15:35	LTER 1 Backreef Fish Transect 4 Swath 5 m	1	BA	4	5	Abudefduf sexfasciatus	Pomacentridae	1	80	0	9.31	Planktivore	Omnivore	60	1	0	0	25	0	KS
2006	11-07-2006	14:00	15:35	LTER 1 Backreef Fish Transect 4 Swath 5 m	1	BA	4	5	Acanthurus nigrofuscus	Acanthuridae	12	50	0	28.45	Primary Consumer	Cropper	60	1	0	0	25	0	KS
2006	11-07-2006	14:00	15:35	LTER 1 Backreef Fish Transect 4 Swath 5 m	1	BA	4	5	Acanthurus nigrofuscus	Acanthuridae	6	70	0	39.4	Primary Consumer	Cropper	60	1	0	0	25	0	KS
2006	11-07-2006	14:00	15:35	LTER 1 Backreef Fish Transect 4 Swath 5 m	1	BA	4	5	Acanthurus nigrofuscus	Acanthuridae	8	80	0	78.71	Primary Consumer	Cropper	60	1	0	0	25	0	KS
2006	11-07-2006	14:00	15:35	LTER 1 Backreef Fish Transect 4 Swath 5 m	1	BA	4	5	Acanthurus nigrofuscus	Acanthuridae	4	100	0	77.3	Primary Consumer	Cropper	60	1	0	0	25	0	KS
2006	11-07-2006	14:00	15:35	LTER 1 Backreef Fish Transect 4 Swath 5 m	1	BA	4	5	Acanthurus nigrofuscus	Acanthuridae	7	140	0	374.9	Primary Consumer	Cropper	60	1	0	0	25	0	KS
2006	11-07-2006	14:00	15:35	LTER 1 Backreef Fish Transect 4 Swath 5 m	1	BA	4	5	Acanthurus nigrofuscus	Acanthuridae	3	160	0	240.8	Primary Consumer	Cropper	60	1	0	0	25	0	KS
2006	11-07-2006	14:00	15:35	LTER 1 Backreef Fish Transect 4 Swath 5 m	1	BA	4	5	Acanthurus triostegus	Acanthuridae	33	100	0	954.5	Primary Consumer	Cropper	60	1	0	0	25	0	KS
2006	11-07-2006	14:00	15:35	LTER 1 Backreef Fish Transect 4 Swath 5 m	1	BA	4	5	Centropyge flavissima	Pomacanthidae	2	90	0	42.88	Primary Consumer	Omnivore	60	1	0	0	25	0	KS
2006	11-07-2006	14:00	15:35	LTER 1 Backreef Fish Transect 4 Swath 5 m	1	BA	4	5	Chaetodon citrinellus	Chaetodontidae	4	100	0	96.3	Secondary Consumer	Corallivore	60	1	0	0	25	0	KS
2006	11-07-2006	14:00	15:35	LTER 1 Backreef Fish Transect 4 Swath 5 m	1	BA	4	5	Chaetodon ornatissimus	Chaetodontidae	1	70	0	10.75	Secondary Consumer	Corallivore	60	1	0	0	25	0	KS
2006	11-07-2006	14:00	15:35	LTER 1 Backreef Fish Transect 4 Swath 5 m	1	BA	4	5	Chaetodon ornatissimus	Chaetodontidae	1	160	0	110.1	Secondary Consumer	Corallivore	60	1	0	0	25	0	KS
2006	11-07-2006	14:00	15:35	LTER 1 Backreef Fish Transect 4 Swath 5 m	1	BA	4	5	Chaetodon trichrous	Chaetodontidae	2	120	0	98	Secondary Consumer	Corallivore	60	1	0	0	25	0	KS
2006	11-07-2006	14:00	15:35	LTER 1 Backreef Fish Transect 4 Swath 5 m	1	BA	4	5	Chlorurus spilurus	Scaridae	10	150	0	754.1	Primary Consumer	Excavator	60	1	0	0	25	0	KS
2006	11-07-2006	14:00	15:35	LTER 1 Backreef Fish Transect 4 Swath 5 m	1	BA	4	5	Chromis margaritifer	Pomacentridae	2	40	0	1.53	Planktivore	Omnivore	60	1	0	0	25	0	KS
2006	11-07-2006	14:00	15:35	LTER 1 Backreef Fish Transect 4 Swath 5 m	1	BA	4	5	Ctenochaetus striatus	Acanthuridae	7	60	0	26.28	Primary Consumer	Brusher	60	1	0	0	25	0	KS
2006	11-07-2006	14:00	15:35	LTER 1 Backreef Fish Transect 4 Swath 5 m	1	BA	4	5	Ctenochaetus striatus	Acanthuridae	9	80	0	81.56	Primary Consumer	Brusher	60	1	0	0	25	0	KS
2006	11-07-2006	14:00	15:35	LTER 1 Backreef Fish Transect 4 Swath 5 m	1	BA	4	5	Ctenochaetus striatus	Acanthuridae	2	110	0	48.1	Primary Consumer	Brusher	60	1	0	0	25	0	KS
2006	11-07-2006	14:00	15:35	LTER 1 Backreef Fish Transect 4 Swath 5 m	1	BA	4	5	Ctenochaetus striatus	Acanthuridae	2	150	0	124.3	Primary Consumer	Brusher	60	1	0	0	25	0	KS
2006	11-07-2006	14:00	15:35	LTER 1 Backreef Fish Transect 4 Swath 5 m	1	BA	4	5	Forcipiger longirostris	Chaetodontidae	1	100	0	29.6	Secondary Consumer	Benthic Invertebrate Consumer	60	1	0	0	25	0	KS
2006	11-07-2006	14:00	15:35	LTER 1 Backreef Fish Transect 4 Swath 5 m	1	BA	4	5	Gomphosus varius	Labridae	1	40	0	0.78	Secondary Consumer	Benthic Invertebrate Consumer	60	1	0	0	25	0	KS
2006	11-07-2006	14:00	15:35	LTER 1 Backreef Fish Transect 4 Swath 5 m	1	BA	4	5	Halichoeres hortulanus	Labridae	1	100	0	15.5	Secondary Consumer	Benthic Invertebrate Consumer	60	1	0	0	25	0	KS
2006	11-07-2006	14:00	15:35	LTER 1 Backreef Fish Transect 4 Swath 5 m	1	BA	4	5	Halichoeres hortulanus	Labridae	1	120	0	26.8	Secondary Consumer	Benthic Invertebrate Consumer	60	1	0	0	25	0	KS
2006	11-07-2006	14:00	15:35	LTER 1 Backreef Fish Transect 4 Swath 5 m	1	BA	4	5	Halichoeres margaritaceus	Labridae	3	60	0	10.13	Secondary Consumer	Benthic Invertebrate Consumer	60	1	0	0	25	0	KS
2006	11-07-2006	14:00	15:35	LTER 1 Backreef Fish Transect 4 Swath 5 m	1	BA	4	5	Halichoeres trimaculatus	Labridae	1	70	0	5.64	Secondary Consumer	Benthic Invertebrate Consumer	60	1	0	0	25	0	KS
2006	11-07-2006	14:00	15:35	LTER 1 Backreef Fish Transect 4 Swath 5 m	1	BA	4	5	Monotaxis grandoculis	Lethrinidae	1	120	0	29.1	Secondary Consumer	Benthic Invertebrate Consumer	60	1	0	0	25	0	KS
2006	11-07-2006	14:00	15:35	LTER 1 Backreef Fish Transect 4 Swath 5 m	1	BA	4	5	Naso lituratus	Acanthuridae	1	70	0	2.67	Primary Consumer	Browser	60	1	0	0	25	0	KS
2006	11-07-2006	14:00	15:35	LTER 1 Backreef Fish Transect 4 Swath 5 m	1	BA	4	5	Naso lituratus	Acanthuridae	9	90	0	54.41	Primary Consumer	Browser	60	1	0	0	25	0	KS
2006	11-07-2006	14:00	15:35	LTER 1 Backreef Fish Transect 4 Swath 5 m	1	BA	4	5	Parupeneus cyclostomus	Mullidae	1	100	0	13.9	Piscivore_primarily	Piscivore	60	1	0	0	25	0	KS
2006	11-07-2006	14:00	15:35	LTER 1 Backreef Fish Transect 4 Swath 5 m	1	BA	4	5	Parupeneus cyclostomus	Mullidae	1	110	0	18.8	Piscivore_primarily	Piscivore	60	1	0	0	25	0	KS
2006	11-07-2006	14:00	15:35	LTER 1 Backreef Fish Transect 4 Swath 5 m	1	BA	4	5	Parupeneus multifasciatus	Mullidae	1	120	0	24.3	Secondary Consumer	Benthic Invertebrate Consumer	60	1	0	0	25	0	KS
2006	11-07-2006	14:00	15:35	LTER 1 Backreef Fish Transect 4 Swath 5 m	1	BA	4	5	Parupeneus multifasciatus	Mullidae	1	140	0	39.8	Secondary Consumer	Benthic Invertebrate Consumer	60	1	0	0	25	0	KS
2006	11-07-2006	14:00	15:35	LTER 1 Backreef Fish Transect 4 Swath 5 m	1	BA	4	5	Scaridae unidentified 2	Perciformes	1	100	0	20.8	Primary Consumer	Herbivore/Detritivore	60	1	0	0	25	0	KS
2006	11-07-2006	14:00	15:35	LTER 1 Backreef Fish Transect 4 Swath 5 m	1	BA	4	5	Scaridae unidentified 4	Perciformes	2	150	0	138.5	Primary Consumer	Herbivore/Detritivore	60	1	0	0	25	0	KS
2006	11-07-2006	14:00	15:35	LTER 1 Backreef Fish Transect 4 Swath 5 m	1	BA	4	5	Scarus oviceps	Scaridae	1	100	0	21.1	Primary Consumer	Scraper	60	1	0	0	25	0	KS
2006	11-07-2006	14:00	15:35	LTER 1 Backreef Fish Transect 4 Swath 5 m	1	BA	4	5	Scarus psittacus	Scaridae	8	120	0	320.7	Primary Consumer	Scraper	60	1	0	0	25	0	KS
2006	11-07-2006	14:00	15:35	LTER 1 Backreef Fish Transect 4 Swath 5 m	1	BA	4	5	Siganus spinus	Siganidae	2	120	0	65.3	Primary Consumer	Browser	60	1	0	0	25	0	KS
2006	11-07-2006	14:00	15:35	LTER 1 Backreef Fish Transect 4 Swath 5 m	1	BA	4	5	Stethojulis bandanensis	Labridae	1	70	0	4.61	Secondary Consumer	Benthic Invertebrate Consumer	60	1	0	0	25	0	KS
2006	11-07-2006	14:00	15:35	LTER 1 Backreef Fish Transect 4 Swath 5 m	1	BA	4	5	Stethojulis bandanensis	Labridae	1	100	0	11.6	Secondary Consumer	Benthic Invertebrate Consumer	60	1	0	0	25	0	KS
2006	11-07-2006	14:00	15:35	LTER 1 Backreef Fish Transect 4 Swath 5 m	1	BA	4	5	Thalassoma hardwicke	Labridae	1	50	0	2.15	Secondary Consumer	Benthic Invertebrate Consumer	60	1	0	0	25	0	KS
2006	11-07-2006	14:00	15:35	LTER 1 Backreef Fish Transect 4 Swath 5 m	1	BA	4	5	Thalassoma hardwicke	Labridae	4	60	0	14.78	Secondary Consumer	Benthic Invertebrate Consumer	60	1	0	0	25	0	KS
2006	11-07-2006	14:00	15:35	LTER 1 Backreef Fish Transect 4 Swath 5 m	1	BA	4	5	Thalassoma hardwicke	Labridae	4	80	0	34.82	Secondary Consumer	Benthic Invertebrate Consumer	60	1	0	0	25	0	KS
2006	11-07-2006	14:00	15:35	LTER 1 Backreef Fish Transect 4 Swath 5 m	1	BA	4	5	Thalassoma hardwicke	Labridae	1	90	0	12.36	Secondary Consumer	Benthic Invertebrate Consumer	60	1	0	0	25	0	KS
2006	11-07-2006	14:00	15:35	LTER 1 Backreef Fish Transect 4 Swath 5 m	1	BA	4	5	Thalassoma hardwicke	Labridae	1	100	0	16.9	Secondary Consumer	Benthic Invertebrate Consumer	60	1	0	0	25	0	KS
2006	11-07-2006	14:00	15:35	LTER 1 Backreef Fish Transect 4 Swath 5 m	1	BA	4	5	Thalassoma hardwicke	Labridae	1	110	0	22.5	Secondary Consumer	Benthic Invertebrate Consumer	60	1	0	0	25	0	KS
2006	11-07-2006	14:00	15:35	LTER 1 Backreef Fish Transect 4 Swath 5 m	1	BA	4	5	Zanclus cornutus	Zanclidae	3	120	0	191.1	Secondary Consumer	Omnivore	60	1	0	0	25	0	KS
2006	11-07-2006	14:00	15:35	LTER 1 Backreef Fish Transect 4 Swath 5 m	1	BA	4	5	Zebrasoma scopas	Acanthuridae	29	60	0	180.01	Primary Consumer	Concealed Cropper	60	1	0	0	25	0	KS
2006	11-07-2006	14:00	15:35	LTER 1 Backreef Fish Transect 4 Swath 5 m	1	BA	4	5	Zebrasoma scopas	Acanthuridae	4	100	0	114.5	Primary Consumer	Concealed Cropper	60	1	0	0	25	0	KS
2006	11-07-2006	14:00	15:35	LTER 1 Backreef Fish Transect 4 Swath 5 m	1	BA	4	5	Zebrasoma scopas	Acanthuridae	15	110	0	571.3	Primary Consumer	Concealed Cropper	60	1	0	0	25	0	KS
2006	11-07-2006	14:00	15:35	LTER 1 Backreef Fish Transect 4 Swath 5 m	1	BA	4	5	Zebrasoma scopas	Acanthuridae	1	120	0	49.4	Primary Consumer	Concealed Cropper	60	1	0	0	25	0	KS
2006	14-07-2006	11:35	13:25	LTER 1 Forereef Fish Transect 1 Swath 1 m	1	FO	1	1	Caracanthus maculatus	Scorpaenidae	2	40	0	2.77	Secondary Consumer	Benthic Invertebrate Consumer	80	1	0	1	42	0	GB
2006	14-07-2006	11:35	13:25	LTER 1 Forereef Fish Transect 1 Swath 1 m	1	FO	1	1	Nemateleotris magnifica	Gobiidae	6	25	0	1.66	Planktivore	Planktivore_exclusively	80	1	0	1	42	0	GB
2006	14-07-2006	11:35	13:25	LTER 1 Forereef Fish Transect 1 Swath 1 m	1	FO	1	1	Neocirrhites armatus	Cirrhitidae	1	35	0	0.56	Secondary Consumer	Benthic Invertebrate Consumer	80	1	0	1	42	0	GB
2006	14-07-2006	11:35	13:25	LTER 1 Forereef Fish Transect 1 Swath 1 m	1	FO	1	1	Neocirrhites armatus	Cirrhitidae	6	40	0	5.18	Secondary Consumer	Benthic Invertebrate Consumer	80	1	0	1	42	0	GB
2006	14-07-2006	11:35	13:25	LTER 1 Forereef Fish Transect 1 Swath 1 m	1	FO	1	1	Neocirrhites armatus	Cirrhitidae	11	45	0	13.95	Secondary Consumer	Benthic Invertebrate Consumer	80	1	0	1	42	0	GB
2006	14-07-2006	11:35	13:25	LTER 1 Forereef Fish Transect 1 Swath 1 m	1	FO	1	1	Paracirrhites arcatus	Cirrhitidae	3	35	0	1.67	Secondary Consumer	Benthic Invertebrate Consumer	80	1	0	1	42	0	GB
2006	14-07-2006	11:35	13:25	LTER 1 Forereef Fish Transect 1 Swath 1 m	1	FO	1	1	Paracirrhites arcatus	Cirrhitidae	4	40	0	3.45	Secondary Consumer	Benthic Invertebrate Consumer	80	1	0	1	42	0	GB
2006	14-07-2006	11:35	13:25	LTER 1 Forereef Fish Transect 1 Swath 1 m	1	FO	1	1	Paracirrhites arcatus	Cirrhitidae	2	45	0	2.54	Secondary Consumer	Benthic Invertebrate Consumer	80	1	0	1	42	0	GB
2006	14-07-2006	11:35	13:25	LTER 1 Forereef Fish Transect 1 Swath 1 m	1	FO	1	1	Paracirrhites arcatus	Cirrhitidae	4	50	0	7.16	Secondary Consumer	Benthic Invertebrate Consumer	80	1	0	1	42	0	GB
2006	14-07-2006	11:35	13:25	LTER 1 Forereef Fish Transect 1 Swath 1 m	1	FO	1	1	Paracirrhites arcatus	Cirrhitidae	1	55	0	2.44	Secondary Consumer	Benthic Invertebrate Consumer	80	1	0	1	42	0	GB
2006	14-07-2006	11:35	13:25	LTER 1 Forereef Fish Transect 1 Swath 1 m	1	FO	1	1	Paracirrhites arcatus	Cirrhitidae	2	60	0	6.49	Secondary Consumer	Benthic Invertebrate Consumer	80	1	0	1	42	0	GB
2006	14-07-2006	11:35	13:25	LTER 1 Forereef Fish Transect 1 Swath 1 m	1	FO	1	1	Plectroglyphidodon johnstonianus	Pomacentridae	1	35	0	1.66	Secondary Consumer	Omnivore	80	1	0	1	42	0	GB
2006	14-07-2006	11:35	13:25	LTER 1 Forereef Fish Transect 1 Swath 1 m	1	FO	1	1	Plectroglyphidodon johnstonianus	Pomacentridae	2	40	0	4.72	Secondary Consumer	Omnivore	80	1	0	1	42	0	GB
2006	14-07-2006	11:35	13:25	LTER 1 Forereef Fish Transect 1 Swath 1 m	1	FO	1	1	Plectroglyphidodon johnstonianus	Pomacentridae	1	45	0	3.22	Secondary Consumer	Omnivore	80	1	0	1	42	0	GB
2006	14-07-2006	11:35	13:25	LTER 1 Forereef Fish Transect 1 Swath 1 m	1	FO	1	1	Plectroglyphidodon johnstonianus	Pomacentridae	2	50	0	8.5	Secondary Consumer	Omnivore	80	1	0	1	42	0	GB
2006	14-07-2006	11:35	13:25	LTER 1 Forereef Fish Transect 1 Swath 1 m	1	FO	1	1	Plectroglyphidodon lacrymatus	Pomacentridae	1	15	0	0.05	Primary Consumer	Omnivore	80	1	0	1	42	0	GB
2006	14-07-2006	11:35	13:25	LTER 1 Forereef Fish Transect 1 Swath 1 m	1	FO	1	1	Plectroglyphidodon lacrymatus	Pomacentridae	2	35	0	1.48	Primary Consumer	Omnivore	80	1	0	1	42	0	GB
2006	14-07-2006	11:35	13:25	LTER 1 Forereef Fish Transect 1 Swath 1 m	1	FO	1	1	Plectroglyphidodon lacrymatus	Pomacentridae	4	40	0	4.54	Primary Consumer	Omnivore	80	1	0	1	42	0	GB
2006	14-07-2006	11:35	13:25	LTER 1 Forereef Fish Transect 1 Swath 1 m	1	FO	1	1	Plectroglyphidodon lacrymatus	Pomacentridae	1	45	0	1.65	Primary Consumer	Omnivore	80	1	0	1	42	0	GB
2006	14-07-2006	11:35	13:25	LTER 1 Forereef Fish Transect 1 Swath 1 m	1	FO	1	1	Pseudocheilinus hexataenia	Labridae	1	15	0	0.04	Secondary Consumer	Benthic Invertebrate Consumer	80	1	0	1	42	0	GB
2006	14-07-2006	11:35	13:25	LTER 1 Forereef Fish Transect 1 Swath 1 m	1	FO	1	1	Pseudocheilinus hexataenia	Labridae	3	20	0	0.29	Secondary Consumer	Benthic Invertebrate Consumer	80	1	0	1	42	0	GB
2006	14-07-2006	11:35	13:25	LTER 1 Forereef Fish Transect 1 Swath 1 m	1	FO	1	1	Pseudocheilinus hexataenia	Labridae	3	25	0	0.59	Secondary Consumer	Benthic Invertebrate Consumer	80	1	0	1	42	0	GB
2006	14-07-2006	11:35	13:25	LTER 1 Forereef Fish Transect 1 Swath 1 m	1	FO	1	1	Pseudocheilinus hexataenia	Labridae	1	30	0	0.35	Secondary Consumer	Benthic Invertebrate Consumer	80	1	0	1	42	0	GB
2006	14-07-2006	11:35	13:25	LTER 1 Forereef Fish Transect 1 Swath 1 m	1	FO	1	1	Pseudocheilinus hexataenia	Labridae	6	35	0	3.44	Secondary Consumer	Benthic Invertebrate Consumer	80	1	0	1	42	0	GB
2006	14-07-2006	11:35	13:25	LTER 1 Forereef Fish Transect 1 Swath 1 m	1	FO	1	1	Pseudocheilinus hexataenia	Labridae	3	40	0	2.63	Secondary Consumer	Benthic Invertebrate Consumer	80	1	0	1	42	0	GB
2006	14-07-2006	11:35	13:25	LTER 1 Forereef Fish Transect 1 Swath 1 m	1	FO	1	1	Pseudocheilinus hexataenia	Labridae	2	45	0	2.55	Secondary Consumer	Benthic Invertebrate Consumer	80	1	0	1	42	0	GB
2006	14-07-2006	11:35	13:25	LTER 1 Forereef Fish Transect 1 Swath 1 m	1	FO	1	1	Pseudocheilinus hexataenia	Labridae	1	50	0	1.78	Secondary Consumer	Benthic Invertebrate Consumer	80	1	0	1	42	0	GB
2006	14-07-2006	11:35	13:25	LTER 1 Forereef Fish Transect 1 Swath 1 m	1	FO	1	1	Pseudocheilinus tetrataenia	Labridae	2	30	0	0.7	Secondary Consumer	Benthic Invertebrate Consumer	80	1	0	1	42	0	GB
2006	14-07-2006	11:35	13:25	LTER 1 Forereef Fish Transect 1 Swath 1 m	1	FO	1	1	Pseudocheilinus tetrataenia	Labridae	1	35	0	0.57	Secondary Consumer	Benthic Invertebrate Consumer	80	1	0	1	42	0	GB
2006	14-07-2006	11:35	13:25	LTER 1 Forereef Fish Transect 1 Swath 1 m	1	FO	1	1	Sargocentron spiniferum	Holocentridae	1	110	0	23.1	Secondary Consumer	Benthic Invertebrate Consumer	80	1	0	1	42	0	GB
2006	14-07-2006	11:35	13:25	LTER 1 Forereef Fish Transect 1 Swath 1 m	1	FO	1	1	Sargocentron spiniferum	Holocentridae	2	120	0	60.5	Secondary Consumer	Benthic Invertebrate Consumer	80	1	0	1	42	0	GB
2006	14-07-2006	11:35	13:25	LTER 1 Forereef Fish Transect 1 Swath 5 m	1	FO	1	5	Acanthurus nigricans	Acanthuridae	3	50	0	9.73	Primary Consumer	Cropper	80	1	0	1	42	0	GB
2006	14-07-2006	11:35	13:25	LTER 1 Forereef Fish Transect 1 Swath 5 m	1	FO	1	5	Acanthurus nigrofuscus	Acanthuridae	1	45	0	1.72	Primary Consumer	Cropper	80	1	0	1	42	0	GB
2006	14-07-2006	11:35	13:25	LTER 1 Forereef Fish Transect 1 Swath 5 m	1	FO	1	5	Acanthurus nigrofuscus	Acanthuridae	1	65	0	5.25	Primary Consumer	Cropper	80	1	0	1	42	0	GB
2006	14-07-2006	11:35	13:25	LTER 1 Forereef Fish Transect 1 Swath 5 m	1	FO	1	5	Acanthurus pyroferus	Acanthuridae	1	70	0	7.46	Primary Consumer	Sediment Sucker	80	1	0	1	42	0	GB
2006	14-07-2006	11:35	13:25	LTER 1 Forereef Fish Transect 1 Swath 5 m	1	FO	1	5	Balistapus undulatus	Balistidae	1	45	0	0.94	Secondary Consumer	Omnivore	80	1	0	1	42	0	GB
2006	14-07-2006	11:35	13:25	LTER 1 Forereef Fish Transect 1 Swath 5 m	1	FO	1	5	Balistapus undulatus	Balistidae	1	50	0	1.34	Secondary Consumer	Omnivore	80	1	0	1	42	0	GB
2006	14-07-2006	11:35	13:25	LTER 1 Forereef Fish Transect 1 Swath 5 m	1	FO	1	5	Balistapus undulatus	Balistidae	4	60	0	9.96	Secondary Consumer	Omnivore	80	1	0	1	42	0	GB
2006	14-07-2006	11:35	13:25	LTER 1 Forereef Fish Transect 1 Swath 5 m	1	FO	1	5	Balistapus undulatus	Balistidae	1	70	0	4.2	Secondary Consumer	Omnivore	80	1	0	1	42	0	GB
2006	14-07-2006	11:35	13:25	LTER 1 Forereef Fish Transect 1 Swath 5 m	1	FO	1	5	Blenniidae unidentified	Blenniidae	1	45	0	0.78	Primary Consumer	Herbivore/Detritivore	80	1	0	1	42	0	GB
2006	14-07-2006	11:35	13:25	LTER 1 Forereef Fish Transect 1 Swath 5 m	1	FO	1	5	Cantherhines dumerilii	Monacanthidae	1	65	0	7.55	Secondary Consumer	Corallivore	80	1	0	1	42	0	GB
2006	14-07-2006	11:35	13:25	LTER 1 Forereef Fish Transect 1 Swath 5 m	1	FO	1	5	Centropyge bispinosa	Pomacanthidae	1	25	0	1.04	Primary Consumer	Omnivore	80	1	0	1	42	0	GB
2006	14-07-2006	11:35	13:25	LTER 1 Forereef Fish Transect 1 Swath 5 m	1	FO	1	5	Centropyge bispinosa	Pomacanthidae	2	35	0	4.45	Primary Consumer	Omnivore	80	1	0	1	42	0	GB
2006	14-07-2006	11:35	13:25	LTER 1 Forereef Fish Transect 1 Swath 5 m	1	FO	1	5	Centropyge bispinosa	Pomacanthidae	3	40	0	9.02	Primary Consumer	Omnivore	80	1	0	1	42	0	GB
2006	14-07-2006	11:35	13:25	LTER 1 Forereef Fish Transect 1 Swath 5 m	1	FO	1	5	Centropyge bispinosa	Pomacanthidae	2	45	0	7.84	Primary Consumer	Omnivore	80	1	0	1	42	0	GB
2006	14-07-2006	11:35	13:25	LTER 1 Forereef Fish Transect 1 Swath 5 m	1	FO	1	5	Centropyge flavissima	Pomacanthidae	7	40	0	18.57	Primary Consumer	Omnivore	80	1	0	1	42	0	GB
2006	14-07-2006	11:35	13:25	LTER 1 Forereef Fish Transect 1 Swath 5 m	1	FO	1	5	Centropyge flavissima	Pomacanthidae	3	45	0	10.78	Primary Consumer	Omnivore	80	1	0	1	42	0	GB
2006	14-07-2006	11:35	13:25	LTER 1 Forereef Fish Transect 1 Swath 5 m	1	FO	1	5	Centropyge flavissima	Pomacanthidae	1	50	0	4.71	Primary Consumer	Omnivore	80	1	0	1	42	0	GB
2006	14-07-2006	11:35	13:25	LTER 1 Forereef Fish Transect 1 Swath 5 m	1	FO	1	5	Centropyge loricula	Pomacanthidae	1	30	0	1.26	Primary Consumer	Omnivore	80	1	0	1	42	0	GB
2006	14-07-2006	11:35	13:25	LTER 1 Forereef Fish Transect 1 Swath 5 m	1	FO	1	5	Centropyge loricula	Pomacanthidae	3	35	0	5.64	Primary Consumer	Omnivore	80	1	0	1	42	0	GB
2006	14-07-2006	11:35	13:25	LTER 1 Forereef Fish Transect 1 Swath 5 m	1	FO	1	5	Centropyge loricula	Pomacanthidae	1	40	0	2.65	Primary Consumer	Omnivore	80	1	0	1	42	0	GB
2006	14-07-2006	11:35	13:25	LTER 1 Forereef Fish Transect 1 Swath 5 m	1	FO	1	5	Centropyge loricula	Pomacanthidae	1	45	0	3.59	Primary Consumer	Omnivore	80	1	0	1	42	0	GB
2006	14-07-2006	11:35	13:25	LTER 1 Forereef Fish Transect 1 Swath 5 m	1	FO	1	5	Cephalopholis argus	Serranidae	1	100	0	14.1	Piscivore_primarily	Piscivore	80	1	0	1	42	0	GB
2006	14-07-2006	11:35	13:25	LTER 1 Forereef Fish Transect 1 Swath 5 m	1	FO	1	5	Cephalopholis argus	Serranidae	1	200	0	128	Piscivore_primarily	Piscivore	80	1	0	1	42	0	GB
2006	14-07-2006	11:35	13:25	LTER 1 Forereef Fish Transect 1 Swath 5 m	1	FO	1	5	Cephalopholis argus	Serranidae	1	210	0	149.4	Piscivore_primarily	Piscivore	80	1	0	1	42	0	GB
2006	14-07-2006	11:35	13:25	LTER 1 Forereef Fish Transect 1 Swath 5 m	1	FO	1	5	Cephalopholis argus	Serranidae	1	250	0	260.2	Piscivore_primarily	Piscivore	80	1	0	1	42	0	GB
2006	14-07-2006	11:35	13:25	LTER 1 Forereef Fish Transect 1 Swath 5 m	1	FO	1	5	Cephalopholis urodeta	Serranidae	1	100	0	18.5	Piscivore_primarily	Piscivore	80	1	0	1	42	0	GB
2006	14-07-2006	11:35	13:25	LTER 1 Forereef Fish Transect 1 Swath 5 m	1	FO	1	5	Cephalopholis urodeta	Serranidae	1	120	0	31	Piscivore_primarily	Piscivore	80	1	0	1	42	0	GB
2006	14-07-2006	11:35	13:25	LTER 1 Forereef Fish Transect 1 Swath 5 m	1	FO	1	5	Chaetodon ornatissimus	Chaetodontidae	3	65	0	26.17	Secondary Consumer	Corallivore	80	1	0	1	42	0	GB
2006	14-07-2006	11:35	13:25	LTER 1 Forereef Fish Transect 1 Swath 5 m	1	FO	1	5	Chaetodon ornatissimus	Chaetodontidae	1	100	0	29.3	Secondary Consumer	Corallivore	80	1	0	1	42	0	GB
2006	14-07-2006	11:35	13:25	LTER 1 Forereef Fish Transect 1 Swath 5 m	1	FO	1	5	Chaetodon ornatissimus	Chaetodontidae	3	110	0	115	Secondary Consumer	Corallivore	80	1	0	1	42	0	GB
2006	14-07-2006	11:35	13:25	LTER 1 Forereef Fish Transect 1 Swath 5 m	1	FO	1	5	Chaetodon pelewensis	Chaetodontidae	3	40	0	4.43	Secondary Consumer	Corallivore	80	1	0	1	42	0	GB
2006	14-07-2006	11:35	13:25	LTER 1 Forereef Fish Transect 1 Swath 5 m	1	FO	1	5	Chaetodon pelewensis	Chaetodontidae	3	45	0	6.54	Secondary Consumer	Corallivore	80	1	0	1	42	0	GB
2006	14-07-2006	11:35	13:25	LTER 1 Forereef Fish Transect 1 Swath 5 m	1	FO	1	5	Chaetodon pelewensis	Chaetodontidae	12	50	0	37.01	Secondary Consumer	Corallivore	80	1	0	1	42	0	GB
2006	14-07-2006	11:35	13:25	LTER 1 Forereef Fish Transect 1 Swath 5 m	1	FO	1	5	Chaetodon reticulatus	Chaetodontidae	2	55	0	10.9	Secondary Consumer	Corallivore	80	1	0	1	42	0	GB
2006	14-07-2006	11:35	13:25	LTER 1 Forereef Fish Transect 1 Swath 5 m	1	FO	1	5	Chaetodon reticulatus	Chaetodontidae	1	65	0	8.72	Secondary Consumer	Corallivore	80	1	0	1	42	0	GB
2006	14-07-2006	11:35	13:25	LTER 1 Forereef Fish Transect 1 Swath 5 m	1	FO	1	5	Chaetodon reticulatus	Chaetodontidae	7	100	0	205.3	Secondary Consumer	Corallivore	80	1	0	1	42	0	GB
2006	14-07-2006	11:35	13:25	LTER 1 Forereef Fish Transect 1 Swath 5 m	1	FO	1	5	Chaetodon reticulatus	Chaetodontidae	4	110	0	153.4	Secondary Consumer	Corallivore	80	1	0	1	42	0	GB
2006	14-07-2006	11:35	13:25	LTER 1 Forereef Fish Transect 1 Swath 5 m	1	FO	1	5	Chlorurus spilurus	Scaridae	2	120	0	77.8	Primary Consumer	Excavator	80	1	0	1	42	0	GB
2006	14-07-2006	11:35	13:25	LTER 1 Forereef Fish Transect 1 Swath 5 m	1	FO	1	5	Chlorurus spilurus	Scaridae	3	150	0	226.2	Primary Consumer	Excavator	80	1	0	1	42	0	GB
2006	14-07-2006	11:35	13:25	LTER 1 Forereef Fish Transect 1 Swath 5 m	1	FO	1	5	Chlorurus spilurus	Scaridae	1	210	0	204.8	Primary Consumer	Excavator	80	1	0	1	42	0	GB
2006	14-07-2006	11:35	13:25	LTER 1 Forereef Fish Transect 1 Swath 5 m	1	FO	1	5	Chromis acares	Pomacentridae	28	35	0	21.31	Planktivore	Planktivore_exclusively	80	1	0	1	42	0	GB
2006	14-07-2006	11:35	13:25	LTER 1 Forereef Fish Transect 1 Swath 5 m	1	FO	1	5	Chromis iomelas	Pomacentridae	58	35	0	26.88	Planktivore	Omnivore	80	1	0	1	42	0	GB
2006	14-07-2006	11:35	13:25	LTER 1 Forereef Fish Transect 1 Swath 5 m	1	FO	1	5	Cirrhilabrus scottorum	Labridae	8	60	0	25.44	Secondary Consumer	Benthic Invertebrate Consumer	80	1	0	1	42	0	GB
2006	14-07-2006	11:35	13:25	LTER 1 Forereef Fish Transect 1 Swath 5 m	1	FO	1	5	Ctenochaetus flavicauda	Acanthuridae	1	35	0	0.9	Primary Consumer	Brusher	80	1	0	1	42	0	GB
2006	14-07-2006	11:35	13:25	LTER 1 Forereef Fish Transect 1 Swath 5 m	1	FO	1	5	Ctenochaetus striatus	Acanthuridae	16	40	0	17.35	Primary Consumer	Brusher	80	1	0	1	42	0	GB
2006	14-07-2006	11:35	13:25	LTER 1 Forereef Fish Transect 1 Swath 5 m	1	FO	1	5	Ctenochaetus striatus	Acanthuridae	1	50	0	2.15	Primary Consumer	Brusher	80	1	0	1	42	0	GB
2006	14-07-2006	11:35	13:25	LTER 1 Forereef Fish Transect 1 Swath 5 m	1	FO	1	5	Ctenochaetus striatus	Acanthuridae	1	55	0	2.88	Primary Consumer	Brusher	80	1	0	1	42	0	GB
2006	14-07-2006	11:35	13:25	LTER 1 Forereef Fish Transect 1 Swath 5 m	1	FO	1	5	Ctenochaetus striatus	Acanthuridae	17	70	0	102.34	Primary Consumer	Brusher	80	1	0	1	42	0	GB
2006	14-07-2006	11:35	13:25	LTER 1 Forereef Fish Transect 1 Swath 5 m	1	FO	1	5	Dascyllus flavicaudus	Pomacentridae	4	45	0	11.71	Planktivore	Omnivore	80	1	0	1	42	0	GB
2006	14-07-2006	11:35	13:25	LTER 1 Forereef Fish Transect 1 Swath 5 m	1	FO	1	5	Fistularia commersonii	Fistulariidae	1	1100	0	833.9	Piscivore_primarily	Piscivore	80	1	0	1	42	0	GB
2006	14-07-2006	11:35	13:25	LTER 1 Forereef Fish Transect 1 Swath 5 m	1	FO	1	5	Forcipiger longirostris	Chaetodontidae	1	120	0	49.7	Secondary Consumer	Benthic Invertebrate Consumer	80	1	0	1	42	0	GB
2006	14-07-2006	11:35	13:25	LTER 1 Forereef Fish Transect 1 Swath 5 m	1	FO	1	5	Gomphosus varius	Labridae	1	35	0	0.54	Secondary Consumer	Benthic Invertebrate Consumer	80	1	0	1	42	0	GB
2006	14-07-2006	11:35	13:25	LTER 1 Forereef Fish Transect 1 Swath 5 m	1	FO	1	5	Gomphosus varius	Labridae	1	45	0	1.07	Secondary Consumer	Benthic Invertebrate Consumer	80	1	0	1	42	0	GB
2006	14-07-2006	11:35	13:25	LTER 1 Forereef Fish Transect 1 Swath 5 m	1	FO	1	5	Halichoeres hortulanus	Labridae	1	150	0	52.1	Secondary Consumer	Benthic Invertebrate Consumer	80	1	0	1	42	0	GB
2006	14-07-2006	11:35	13:25	LTER 1 Forereef Fish Transect 1 Swath 5 m	1	FO	1	5	Labroides dimidiatus	Labridae	1	80	0	4.88	Secondary Consumer	Benthic Invertebrate Consumer	80	1	0	1	42	0	GB
2006	14-07-2006	11:35	13:25	LTER 1 Forereef Fish Transect 1 Swath 5 m	1	FO	1	5	Labroides dimidiatus	Labridae	1	110	0	13.7	Secondary Consumer	Benthic Invertebrate Consumer	80	1	0	1	42	0	GB
2006	14-07-2006	11:35	13:25	LTER 1 Forereef Fish Transect 1 Swath 5 m	1	FO	1	5	Melichthys vidua	Balistidae	1	120	0	26.2	Primary Consumer	Omnivore	80	1	0	1	42	0	GB
2006	14-07-2006	11:35	13:25	LTER 1 Forereef Fish Transect 1 Swath 5 m	1	FO	1	5	Naso lituratus	Acanthuridae	1	160	0	39.2	Primary Consumer	Browser	80	1	0	1	42	0	GB
2006	14-07-2006	11:35	13:25	LTER 1 Forereef Fish Transect 1 Swath 5 m	1	FO	1	5	Naso lituratus	Acanthuridae	4	180	0	230	Primary Consumer	Browser	80	1	0	1	42	0	GB
2006	14-07-2006	11:35	13:25	LTER 1 Forereef Fish Transect 1 Swath 5 m	1	FO	1	5	Oxycheilinus unifasciatus	Labridae	1	200	0	145.9	Piscivore_primarily	Piscivore	80	1	0	1	42	0	GB
2006	14-07-2006	11:35	13:25	LTER 1 Forereef Fish Transect 1 Swath 5 m	1	FO	1	5	Parupeneus barberinus	Mullidae	1	280	0	293.7	Secondary Consumer	Benthic Invertebrate Consumer	80	1	0	1	42	0	GB
2006	14-07-2006	11:35	13:25	LTER 1 Forereef Fish Transect 1 Swath 5 m	1	FO	1	5	Pseudanthias olivaceus	Serranidae	8	70	0	29.91	Planktivore	Planktivore_exclusively	80	1	0	1	42	0	GB
2006	14-07-2006	11:35	13:25	LTER 1 Forereef Fish Transect 1 Swath 5 m	1	FO	1	5	Pseudojuloides atavai	Labridae	1	110	0	21.8	Secondary Consumer	Benthic Invertebrate Consumer	80	1	0	1	42	0	GB
2006	14-07-2006	11:35	13:25	LTER 1 Forereef Fish Transect 1 Swath 5 m	1	FO	1	5	Thalassoma lutescens	Labridae	1	55	0	2.32	Secondary Consumer	Benthic Invertebrate Consumer	80	1	0	1	42	0	GB
2006	14-07-2006	11:35	13:25	LTER 1 Forereef Fish Transect 1 Swath 5 m	1	FO	1	5	Thalassoma lutescens	Labridae	1	130	0	31.8	Secondary Consumer	Benthic Invertebrate Consumer	80	1	0	1	42	0	GB
2006	14-07-2006	11:35	13:25	LTER 1 Forereef Fish Transect 1 Swath 5 m	1	FO	1	5	Thalassoma quinquevittatum	Labridae	1	65	0	4.05	Secondary Consumer	Benthic Invertebrate Consumer	80	1	0	1	42	0	GB
2006	14-07-2006	11:35	13:25	LTER 1 Forereef Fish Transect 1 Swath 5 m	1	FO	1	5	Zebrasoma scopas	Acanthuridae	1	45	0	2.62	Primary Consumer	Concealed Cropper	80	1	0	1	42	0	GB
2006	14-07-2006	11:35	13:25	LTER 1 Forereef Fish Transect 1 Swath 5 m	1	FO	1	5	Zebrasoma scopas	Acanthuridae	2	60	0	12.41	Primary Consumer	Concealed Cropper	80	1	0	1	42	0	GB
2006	14-07-2006	11:35	13:25	LTER 1 Forereef Fish Transect 1 Swath 5 m	1	FO	1	5	Zebrasoma scopas	Acanthuridae	1	65	0	7.89	Primary Consumer	Concealed Cropper	80	1	0	1	42	0	GB
2006	14-07-2006	11:35	13:25	LTER 1 Forereef Fish Transect 1 Swath 5 m	1	FO	1	5	Zebrasoma scopas	Acanthuridae	9	70	0	88.62	Primary Consumer	Concealed Cropper	80	1	0	1	42	0	GB
2006	14-07-2006	11:35	13:25	LTER 1 Forereef Fish Transect 1 Swath 5 m	1	FO	1	5	Zebrasoma scopas	Acanthuridae	3	75	0	36.31	Primary Consumer	Concealed Cropper	80	1	0	1	42	0	GB
2006	14-07-2006	11:35	13:25	LTER 1 Forereef Fish Transect 2 Swath 1 m	1	FO	2	1	Caracanthus maculatus	Scorpaenidae	17	35	0	15.98	Secondary Consumer	Benthic Invertebrate Consumer	80	1	0	1	42	0	AB
2006	14-07-2006	11:35	13:25	LTER 1 Forereef Fish Transect 2 Swath 1 m	1	FO	2	1	Gymnothorax javanicus	Muraenidae	1	700	0	621.3	Piscivore_primarily	Piscivore	80	1	0	1	42	0	AB
2006	14-07-2006	11:35	13:25	LTER 1 Forereef Fish Transect 2 Swath 1 m	1	FO	2	1	Gymnothorax javanicus	Muraenidae	1	1000	0	2018.2	Piscivore_primarily	Piscivore	80	1	0	1	42	0	AB
2006	14-07-2006	11:35	13:25	LTER 1 Forereef Fish Transect 2 Swath 1 m	1	FO	2	1	Nemateleotris magnifica	Gobiidae	70	40	0	76.31	Planktivore	Planktivore_exclusively	80	1	0	1	42	0	AB
2006	14-07-2006	11:35	13:25	LTER 1 Forereef Fish Transect 2 Swath 1 m	1	FO	2	1	Neocirrhites armatus	Cirrhitidae	1	40	0	0.86	Secondary Consumer	Benthic Invertebrate Consumer	80	1	0	1	42	0	AB
2006	14-07-2006	11:35	13:25	LTER 1 Forereef Fish Transect 2 Swath 1 m	1	FO	2	1	Neocirrhites armatus	Cirrhitidae	5	45	0	6.34	Secondary Consumer	Benthic Invertebrate Consumer	80	1	0	1	42	0	AB
2006	14-07-2006	11:35	13:25	LTER 1 Forereef Fish Transect 2 Swath 1 m	1	FO	2	1	Neocirrhites armatus	Cirrhitidae	8	50	0	14.32	Secondary Consumer	Benthic Invertebrate Consumer	80	1	0	1	42	0	AB
2006	14-07-2006	11:35	13:25	LTER 1 Forereef Fish Transect 2 Swath 1 m	1	FO	2	1	Neocirrhites armatus	Cirrhitidae	1	55	0	2.44	Secondary Consumer	Benthic Invertebrate Consumer	80	1	0	1	42	0	AB
2006	14-07-2006	11:35	13:25	LTER 1 Forereef Fish Transect 2 Swath 1 m	1	FO	2	1	Neocirrhites armatus	Cirrhitidae	1	70	0	5.37	Secondary Consumer	Benthic Invertebrate Consumer	80	1	0	1	42	0	AB
2006	14-07-2006	11:35	13:25	LTER 1 Forereef Fish Transect 2 Swath 1 m	1	FO	2	1	Paracirrhites arcatus	Cirrhitidae	1	35	0	0.56	Secondary Consumer	Benthic Invertebrate Consumer	80	1	0	1	42	0	AB
2006	14-07-2006	11:35	13:25	LTER 1 Forereef Fish Transect 2 Swath 1 m	1	FO	2	1	Paracirrhites arcatus	Cirrhitidae	1	40	0	0.86	Secondary Consumer	Benthic Invertebrate Consumer	80	1	0	1	42	0	AB
2006	14-07-2006	11:35	13:25	LTER 1 Forereef Fish Transect 2 Swath 1 m	1	FO	2	1	Paracirrhites arcatus	Cirrhitidae	1	45	0	1.27	Secondary Consumer	Benthic Invertebrate Consumer	80	1	0	1	42	0	AB
2006	14-07-2006	11:35	13:25	LTER 1 Forereef Fish Transect 2 Swath 1 m	1	FO	2	1	Paracirrhites arcatus	Cirrhitidae	4	50	0	7.16	Secondary Consumer	Benthic Invertebrate Consumer	80	1	0	1	42	0	AB
2006	14-07-2006	11:35	13:25	LTER 1 Forereef Fish Transect 2 Swath 1 m	1	FO	2	1	Paracirrhites arcatus	Cirrhitidae	1	60	0	3.25	Secondary Consumer	Benthic Invertebrate Consumer	80	1	0	1	42	0	AB
2006	14-07-2006	11:35	13:25	LTER 1 Forereef Fish Transect 2 Swath 1 m	1	FO	2	1	Paracirrhites arcatus	Cirrhitidae	1	65	0	4.22	Secondary Consumer	Benthic Invertebrate Consumer	80	1	0	1	42	0	AB
2006	14-07-2006	11:35	13:25	LTER 1 Forereef Fish Transect 2 Swath 1 m	1	FO	2	1	Paracirrhites arcatus	Cirrhitidae	2	70	0	10.75	Secondary Consumer	Benthic Invertebrate Consumer	80	1	0	1	42	0	AB
2006	14-07-2006	11:35	13:25	LTER 1 Forereef Fish Transect 2 Swath 1 m	1	FO	2	1	Plectroglyphidodon johnstonianus	Pomacentridae	1	35	0	1.66	Secondary Consumer	Omnivore	80	1	0	1	42	0	AB
2006	14-07-2006	11:35	13:25	LTER 1 Forereef Fish Transect 2 Swath 1 m	1	FO	2	1	Plectroglyphidodon johnstonianus	Pomacentridae	1	45	0	3.22	Secondary Consumer	Omnivore	80	1	0	1	42	0	AB
2006	14-07-2006	11:35	13:25	LTER 1 Forereef Fish Transect 2 Swath 1 m	1	FO	2	1	Plectroglyphidodon johnstonianus	Pomacentridae	11	50	0	46.77	Secondary Consumer	Omnivore	80	1	0	1	42	0	AB
2006	14-07-2006	11:35	13:25	LTER 1 Forereef Fish Transect 2 Swath 1 m	1	FO	2	1	Plectroglyphidodon johnstonianus	Pomacentridae	1	55	0	5.47	Secondary Consumer	Omnivore	80	1	0	1	42	0	AB
2006	14-07-2006	11:35	13:25	LTER 1 Forereef Fish Transect 2 Swath 1 m	1	FO	2	1	Plectroglyphidodon johnstonianus	Pomacentridae	8	60	0	54.99	Secondary Consumer	Omnivore	80	1	0	1	42	0	AB
2006	14-07-2006	11:35	13:25	LTER 1 Forereef Fish Transect 2 Swath 1 m	1	FO	2	1	Plectroglyphidodon lacrymatus	Pomacentridae	2	45	0	3.3	Primary Consumer	Omnivore	80	1	0	1	42	0	AB
2006	14-07-2006	11:35	13:25	LTER 1 Forereef Fish Transect 2 Swath 1 m	1	FO	2	1	Plectroglyphidodon lacrymatus	Pomacentridae	2	60	0	8.27	Primary Consumer	Omnivore	80	1	0	1	42	0	AB
2006	14-07-2006	11:35	13:25	LTER 1 Forereef Fish Transect 2 Swath 1 m	1	FO	2	1	Plectroglyphidodon lacrymatus	Pomacentridae	1	65	0	5.34	Primary Consumer	Omnivore	80	1	0	1	42	0	AB
2006	14-07-2006	11:35	13:25	LTER 1 Forereef Fish Transect 2 Swath 1 m	1	FO	2	1	Plectroglyphidodon lacrymatus	Pomacentridae	2	70	0	13.53	Primary Consumer	Omnivore	80	1	0	1	42	0	AB
2006	14-07-2006	11:35	13:25	LTER 1 Forereef Fish Transect 2 Swath 1 m	1	FO	2	1	Plectroglyphidodon lacrymatus	Pomacentridae	2	80	0	20.72	Primary Consumer	Omnivore	80	1	0	1	42	0	AB
2006	14-07-2006	11:35	13:25	LTER 1 Forereef Fish Transect 2 Swath 1 m	1	FO	2	1	Sargocentron caudimaculatum	Holocentridae	1	120	0	32.3	Secondary Consumer	Benthic Invertebrate Consumer	80	1	0	1	42	0	AB
2006	14-07-2006	11:35	13:25	LTER 1 Forereef Fish Transect 2 Swath 1 m	1	FO	2	1	Stegastes fasciolatus	Pomacentridae	1	65	0	7.35	Primary Consumer	Herbivore/Detritivore	80	1	0	1	42	0	AB
2006	14-07-2006	11:35	13:25	LTER 1 Forereef Fish Transect 2 Swath 1 m	1	FO	2	1	Thalassoma hardwicke	Labridae	1	25	0	0.27	Secondary Consumer	Benthic Invertebrate Consumer	80	1	0	1	42	0	AB
2006	14-07-2006	11:35	13:25	LTER 1 Forereef Fish Transect 2 Swath 1 m	1	FO	2	1	Thalassoma hardwicke	Labridae	1	30	0	0.47	Secondary Consumer	Benthic Invertebrate Consumer	80	1	0	1	42	0	AB
2006	14-07-2006	11:35	13:25	LTER 1 Forereef Fish Transect 2 Swath 1 m	1	FO	2	1	Thalassoma hardwicke	Labridae	5	35	0	3.71	Secondary Consumer	Benthic Invertebrate Consumer	80	1	0	1	42	0	AB
2006	14-07-2006	11:35	13:25	LTER 1 Forereef Fish Transect 2 Swath 1 m	1	FO	2	1	Thalassoma hardwicke	Labridae	9	40	0	9.94	Secondary Consumer	Benthic Invertebrate Consumer	80	1	0	1	42	0	AB
2006	14-07-2006	11:35	13:25	LTER 1 Forereef Fish Transect 2 Swath 1 m	1	FO	2	1	Thalassoma hardwicke	Labridae	2	45	0	3.14	Secondary Consumer	Benthic Invertebrate Consumer	80	1	0	1	42	0	AB
2006	14-07-2006	11:35	13:25	LTER 1 Forereef Fish Transect 2 Swath 5 m	1	FO	2	5	Acanthurus nigricans	Acanthuridae	1	70	0	8.85	Primary Consumer	Cropper	80	1	0	1	42	0	AB
2006	14-07-2006	11:35	13:25	LTER 1 Forereef Fish Transect 2 Swath 5 m	1	FO	2	5	Acanthurus nigricans	Acanthuridae	1	80	0	13.18	Primary Consumer	Cropper	80	1	0	1	42	0	AB
2006	14-07-2006	11:35	13:25	LTER 1 Forereef Fish Transect 2 Swath 5 m	1	FO	2	5	Acanthurus nigricans	Acanthuridae	1	100	0	25.6	Primary Consumer	Cropper	80	1	0	1	42	0	AB
2006	14-07-2006	11:35	13:25	LTER 1 Forereef Fish Transect 2 Swath 5 m	1	FO	2	5	Acanthurus nigrofuscus	Acanthuridae	1	50	0	2.37	Primary Consumer	Cropper	80	1	0	1	42	0	AB
2006	14-07-2006	11:35	13:25	LTER 1 Forereef Fish Transect 2 Swath 5 m	1	FO	2	5	Acanthurus nigrofuscus	Acanthuridae	3	60	0	12.35	Primary Consumer	Cropper	80	1	0	1	42	0	AB
2006	14-07-2006	11:35	13:25	LTER 1 Forereef Fish Transect 2 Swath 5 m	1	FO	2	5	Acanthurus nigrofuscus	Acanthuridae	9	70	0	59.1	Primary Consumer	Cropper	80	1	0	1	42	0	AB
2006	14-07-2006	11:35	13:25	LTER 1 Forereef Fish Transect 2 Swath 5 m	1	FO	2	5	Acanthurus nigrofuscus	Acanthuridae	2	90	0	28.11	Primary Consumer	Cropper	80	1	0	1	42	0	AB
2006	14-07-2006	11:35	13:25	LTER 1 Forereef Fish Transect 2 Swath 5 m	1	FO	2	5	Acanthurus pyroferus	Acanthuridae	1	40	0	1.41	Primary Consumer	Sediment Sucker	80	1	0	1	42	0	AB
2006	14-07-2006	11:35	13:25	LTER 1 Forereef Fish Transect 2 Swath 5 m	1	FO	2	5	Anampses twistii	Labridae	1	90	0	10.45	Secondary Consumer	Benthic Invertebrate Consumer	80	1	0	1	42	0	AB
2006	14-07-2006	11:35	13:25	LTER 1 Forereef Fish Transect 2 Swath 5 m	1	FO	2	5	Aulostomus chinensis	Aulostomidae	1	230	0	17.3	Piscivore_primarily	Piscivore	80	1	0	1	42	0	AB
2006	14-07-2006	11:35	13:25	LTER 1 Forereef Fish Transect 2 Swath 5 m	1	FO	2	5	Aulostomus chinensis	Aulostomidae	1	250	0	22.5	Piscivore_primarily	Piscivore	80	1	0	1	42	0	AB
2006	14-07-2006	11:35	13:25	LTER 1 Forereef Fish Transect 2 Swath 5 m	1	FO	2	5	Balistapus undulatus	Balistidae	2	50	0	2.68	Secondary Consumer	Omnivore	80	1	0	1	42	0	AB
2006	14-07-2006	11:35	13:25	LTER 1 Forereef Fish Transect 2 Swath 5 m	1	FO	2	5	Balistapus undulatus	Balistidae	1	60	0	2.49	Secondary Consumer	Omnivore	80	1	0	1	42	0	AB
2006	14-07-2006	11:35	13:25	LTER 1 Forereef Fish Transect 2 Swath 5 m	1	FO	2	5	Balistapus undulatus	Balistidae	1	70	0	4.2	Secondary Consumer	Omnivore	80	1	0	1	42	0	AB
2006	14-07-2006	11:35	13:25	LTER 1 Forereef Fish Transect 2 Swath 5 m	1	FO	2	5	Cantherhines dumerilii	Monacanthidae	3	180	0	389.4	Secondary Consumer	Corallivore	80	1	0	1	42	0	AB
2006	14-07-2006	11:35	13:25	LTER 1 Forereef Fish Transect 2 Swath 5 m	1	FO	2	5	Cantherhines sandwichiensis	Monacanthidae	1	120	0	23.2	Primary Consumer	Omnivore	80	1	0	1	42	0	AB
2006	14-07-2006	11:35	13:25	LTER 1 Forereef Fish Transect 2 Swath 5 m	1	FO	2	5	Cantherhines sandwichiensis	Monacanthidae	1	170	0	72.2	Primary Consumer	Omnivore	80	1	0	1	42	0	AB
2006	14-07-2006	11:35	13:25	LTER 1 Forereef Fish Transect 2 Swath 5 m	1	FO	2	5	Carcharhinus melanopterus	Carcharhinidae	1	1200	0	13707.7	Piscivore_primarily	Piscivore	80	1	0	1	42	0	AB
2006	14-07-2006	11:35	13:25	LTER 1 Forereef Fish Transect 2 Swath 5 m	1	FO	2	5	Centropyge bispinosa	Pomacanthidae	1	35	0	2.22	Primary Consumer	Omnivore	80	1	0	1	42	0	AB
2006	14-07-2006	11:35	13:25	LTER 1 Forereef Fish Transect 2 Swath 5 m	1	FO	2	5	Centropyge bispinosa	Pomacanthidae	1	40	0	3.01	Primary Consumer	Omnivore	80	1	0	1	42	0	AB
2006	14-07-2006	11:35	13:25	LTER 1 Forereef Fish Transect 2 Swath 5 m	1	FO	2	5	Centropyge bispinosa	Pomacanthidae	2	50	0	9.95	Primary Consumer	Omnivore	80	1	0	1	42	0	AB
2006	14-07-2006	11:35	13:25	LTER 1 Forereef Fish Transect 2 Swath 5 m	1	FO	2	5	Centropyge bispinosa	Pomacanthidae	1	60	0	7.51	Primary Consumer	Omnivore	80	1	0	1	42	0	AB
2006	14-07-2006	11:35	13:25	LTER 1 Forereef Fish Transect 2 Swath 5 m	1	FO	2	5	Centropyge bispinosa	Pomacanthidae	3	70	0	31.94	Primary Consumer	Omnivore	80	1	0	1	42	0	AB
2006	14-07-2006	11:35	13:25	LTER 1 Forereef Fish Transect 2 Swath 5 m	1	FO	2	5	Centropyge flavissima	Pomacanthidae	1	35	0	1.88	Primary Consumer	Omnivore	80	1	0	1	42	0	AB
2006	14-07-2006	11:35	13:25	LTER 1 Forereef Fish Transect 2 Swath 5 m	1	FO	2	5	Centropyge flavissima	Pomacanthidae	4	40	0	10.61	Primary Consumer	Omnivore	80	1	0	1	42	0	AB
2006	14-07-2006	11:35	13:25	LTER 1 Forereef Fish Transect 2 Swath 5 m	1	FO	2	5	Centropyge flavissima	Pomacanthidae	7	50	0	33	Primary Consumer	Omnivore	80	1	0	1	42	0	AB
2006	14-07-2006	11:35	13:25	LTER 1 Forereef Fish Transect 2 Swath 5 m	1	FO	2	5	Centropyge flavissima	Pomacanthidae	1	55	0	6.03	Primary Consumer	Omnivore	80	1	0	1	42	0	AB
2006	14-07-2006	11:35	13:25	LTER 1 Forereef Fish Transect 2 Swath 5 m	1	FO	2	5	Centropyge flavissima	Pomacanthidae	5	60	0	37.71	Primary Consumer	Omnivore	80	1	0	1	42	0	AB
2006	14-07-2006	11:35	13:25	LTER 1 Forereef Fish Transect 2 Swath 5 m	1	FO	2	5	Centropyge loricula	Pomacanthidae	1	30	0	1.26	Primary Consumer	Omnivore	80	1	0	1	42	0	AB
2006	14-07-2006	11:35	13:25	LTER 1 Forereef Fish Transect 2 Swath 5 m	1	FO	2	5	Centropyge loricula	Pomacanthidae	1	35	0	1.88	Primary Consumer	Omnivore	80	1	0	1	42	0	AB
2006	14-07-2006	11:35	13:25	LTER 1 Forereef Fish Transect 2 Swath 5 m	1	FO	2	5	Centropyge loricula	Pomacanthidae	1	40	0	2.65	Primary Consumer	Omnivore	80	1	0	1	42	0	AB
2006	14-07-2006	11:35	13:25	LTER 1 Forereef Fish Transect 2 Swath 5 m	1	FO	2	5	Centropyge loricula	Pomacanthidae	3	50	0	14.14	Primary Consumer	Omnivore	80	1	0	1	42	0	AB
2006	14-07-2006	11:35	13:25	LTER 1 Forereef Fish Transect 2 Swath 5 m	1	FO	2	5	Cephalopholis argus	Serranidae	1	100	0	14.1	Piscivore_primarily	Piscivore	80	1	0	1	42	0	AB
2006	14-07-2006	11:35	13:25	LTER 1 Forereef Fish Transect 2 Swath 5 m	1	FO	2	5	Cephalopholis argus	Serranidae	3	150	0	153.7	Piscivore_primarily	Piscivore	80	1	0	1	42	0	AB
2006	14-07-2006	11:35	13:25	LTER 1 Forereef Fish Transect 2 Swath 5 m	1	FO	2	5	Cephalopholis argus	Serranidae	3	170	0	228.9	Piscivore_primarily	Piscivore	80	1	0	1	42	0	AB
2006	14-07-2006	11:35	13:25	LTER 1 Forereef Fish Transect 2 Swath 5 m	1	FO	2	5	Cephalopholis argus	Serranidae	2	180	0	183	Piscivore_primarily	Piscivore	80	1	0	1	42	0	AB
2006	14-07-2006	11:35	13:25	LTER 1 Forereef Fish Transect 2 Swath 5 m	1	FO	2	5	Cephalopholis argus	Serranidae	1	210	0	149.4	Piscivore_primarily	Piscivore	80	1	0	1	42	0	AB
2006	14-07-2006	11:35	13:25	LTER 1 Forereef Fish Transect 2 Swath 5 m	1	FO	2	5	Cephalopholis argus	Serranidae	2	230	0	399.2	Piscivore_primarily	Piscivore	80	1	0	1	42	0	AB
2006	14-07-2006	11:35	13:25	LTER 1 Forereef Fish Transect 2 Swath 5 m	1	FO	2	5	Cephalopholis argus	Serranidae	1	240	0	228.5	Piscivore_primarily	Piscivore	80	1	0	1	42	0	AB
2006	14-07-2006	11:35	13:25	LTER 1 Forereef Fish Transect 2 Swath 5 m	1	FO	2	5	Cephalopholis argus	Serranidae	1	250	0	260.2	Piscivore_primarily	Piscivore	80	1	0	1	42	0	AB
2006	14-07-2006	11:35	13:25	LTER 1 Forereef Fish Transect 2 Swath 5 m	1	FO	2	5	Cephalopholis argus	Serranidae	1	270	0	332.4	Piscivore_primarily	Piscivore	80	1	0	1	42	0	AB
2006	14-07-2006	11:35	13:25	LTER 1 Forereef Fish Transect 2 Swath 5 m	1	FO	2	5	Cephalopholis urodeta	Serranidae	1	90	0	13.78	Piscivore_primarily	Piscivore	80	1	0	1	42	0	AB
2006	14-07-2006	11:35	13:25	LTER 1 Forereef Fish Transect 2 Swath 5 m	1	FO	2	5	Cephalopholis urodeta	Serranidae	5	100	0	92.7	Piscivore_primarily	Piscivore	80	1	0	1	42	0	AB
2006	14-07-2006	11:35	13:25	LTER 1 Forereef Fish Transect 2 Swath 5 m	1	FO	2	5	Cephalopholis urodeta	Serranidae	1	105	0	21.3	Piscivore_primarily	Piscivore	80	1	0	1	42	0	AB
2006	14-07-2006	11:35	13:25	LTER 1 Forereef Fish Transect 2 Swath 5 m	1	FO	2	5	Cephalopholis urodeta	Serranidae	1	110	0	24.3	Piscivore_primarily	Piscivore	80	1	0	1	42	0	AB
2006	14-07-2006	11:35	13:25	LTER 1 Forereef Fish Transect 2 Swath 5 m	1	FO	2	5	Cephalopholis urodeta	Serranidae	1	120	0	31	Piscivore_primarily	Piscivore	80	1	0	1	42	0	AB
2006	14-07-2006	11:35	13:25	LTER 1 Forereef Fish Transect 2 Swath 5 m	1	FO	2	5	Cephalopholis urodeta	Serranidae	1	130	0	38.8	Piscivore_primarily	Piscivore	80	1	0	1	42	0	AB
2006	14-07-2006	11:35	13:25	LTER 1 Forereef Fish Transect 2 Swath 5 m	1	FO	2	5	Chaetodon ornatissimus	Chaetodontidae	1	50	0	4.17	Secondary Consumer	Corallivore	80	1	0	1	42	0	AB
2006	14-07-2006	11:35	13:25	LTER 1 Forereef Fish Transect 2 Swath 5 m	1	FO	2	5	Chaetodon ornatissimus	Chaetodontidae	1	60	0	6.97	Secondary Consumer	Corallivore	80	1	0	1	42	0	AB
2006	14-07-2006	11:35	13:25	LTER 1 Forereef Fish Transect 2 Swath 5 m	1	FO	2	5	Chaetodon ornatissimus	Chaetodontidae	1	120	0	49	Secondary Consumer	Corallivore	80	1	0	1	42	0	AB
2006	14-07-2006	11:35	13:25	LTER 1 Forereef Fish Transect 2 Swath 5 m	1	FO	2	5	Chaetodon ornatissimus	Chaetodontidae	1	140	0	75.6	Secondary Consumer	Corallivore	80	1	0	1	42	0	AB
2006	14-07-2006	11:35	13:25	LTER 1 Forereef Fish Transect 2 Swath 5 m	1	FO	2	5	Chaetodon pelewensis	Chaetodontidae	1	50	0	3.08	Secondary Consumer	Corallivore	80	1	0	1	42	0	AB
2006	14-07-2006	11:35	13:25	LTER 1 Forereef Fish Transect 2 Swath 5 m	1	FO	2	5	Chaetodon pelewensis	Chaetodontidae	1	60	0	5.63	Secondary Consumer	Corallivore	80	1	0	1	42	0	AB
2006	14-07-2006	11:35	13:25	LTER 1 Forereef Fish Transect 2 Swath 5 m	1	FO	2	5	Chaetodon pelewensis	Chaetodontidae	7	70	0	65.48	Secondary Consumer	Corallivore	80	1	0	1	42	0	AB
2006	14-07-2006	11:35	13:25	LTER 1 Forereef Fish Transect 2 Swath 5 m	1	FO	2	5	Chaetodon reticulatus	Chaetodontidae	1	40	0	2.23	Secondary Consumer	Corallivore	80	1	0	1	42	0	AB
2006	14-07-2006	11:35	13:25	LTER 1 Forereef Fish Transect 2 Swath 5 m	1	FO	2	5	Chaetodon reticulatus	Chaetodontidae	4	50	0	16.68	Secondary Consumer	Corallivore	80	1	0	1	42	0	AB
2006	14-07-2006	11:35	13:25	LTER 1 Forereef Fish Transect 2 Swath 5 m	1	FO	2	5	Chaetodon reticulatus	Chaetodontidae	4	60	0	27.86	Secondary Consumer	Corallivore	80	1	0	1	42	0	AB
2006	14-07-2006	11:35	13:25	LTER 1 Forereef Fish Transect 2 Swath 5 m	1	FO	2	5	Chaetodon reticulatus	Chaetodontidae	12	70	0	128.97	Secondary Consumer	Corallivore	80	1	0	1	42	0	AB
2006	14-07-2006	11:35	13:25	LTER 1 Forereef Fish Transect 2 Swath 5 m	1	FO	2	5	Chaetodon reticulatus	Chaetodontidae	1	75	0	13.05	Secondary Consumer	Corallivore	80	1	0	1	42	0	AB
2006	14-07-2006	11:35	13:25	LTER 1 Forereef Fish Transect 2 Swath 5 m	1	FO	2	5	Chaetodon reticulatus	Chaetodontidae	2	100	0	58.6	Secondary Consumer	Corallivore	80	1	0	1	42	0	AB
2006	14-07-2006	11:35	13:25	LTER 1 Forereef Fish Transect 2 Swath 5 m	1	FO	2	5	Chaetodon unimaculatus	Chaetodontidae	2	120	0	121.6	Secondary Consumer	Corallivore	80	1	0	1	42	0	AB
2006	14-07-2006	11:35	13:25	LTER 1 Forereef Fish Transect 2 Swath 5 m	1	FO	2	5	Chaetodon unimaculatus	Chaetodontidae	2	130	0	152.6	Secondary Consumer	Corallivore	80	1	0	1	42	0	AB
2006	14-07-2006	11:35	13:25	LTER 1 Forereef Fish Transect 2 Swath 5 m	1	FO	2	5	Cheilinus chlorourus	Labridae	1	120	0	33.5	Secondary Consumer	Benthic Invertebrate Consumer	80	1	0	1	42	0	AB
2006	14-07-2006	11:35	13:25	LTER 1 Forereef Fish Transect 2 Swath 5 m	1	FO	2	5	Cheilinus oxycephalus	Labridae	1	130	0	39.5	Secondary Consumer	Benthic Invertebrate Consumer	80	1	0	1	42	0	AB
2006	14-07-2006	11:35	13:25	LTER 1 Forereef Fish Transect 2 Swath 5 m	1	FO	2	5	Chlorurus spilurus	Scaridae	2	100	0	45.3	Primary Consumer	Excavator	80	1	0	1	42	0	AB
2006	14-07-2006	11:35	13:25	LTER 1 Forereef Fish Transect 2 Swath 5 m	1	FO	2	5	Chlorurus spilurus	Scaridae	4	120	0	155.5	Primary Consumer	Excavator	80	1	0	1	42	0	AB
2006	14-07-2006	11:35	13:25	LTER 1 Forereef Fish Transect 2 Swath 5 m	1	FO	2	5	Chlorurus spilurus	Scaridae	5	130	0	246.5	Primary Consumer	Excavator	80	1	0	1	42	0	AB
2006	14-07-2006	11:35	13:25	LTER 1 Forereef Fish Transect 2 Swath 5 m	1	FO	2	5	Chlorurus spilurus	Scaridae	3	160	0	274	Primary Consumer	Excavator	80	1	0	1	42	0	AB
2006	14-07-2006	11:35	13:25	LTER 1 Forereef Fish Transect 2 Swath 5 m	1	FO	2	5	Chlorurus spilurus	Scaridae	4	170	0	437.4	Primary Consumer	Excavator	80	1	0	1	42	0	AB
2006	14-07-2006	11:35	13:25	LTER 1 Forereef Fish Transect 2 Swath 5 m	1	FO	2	5	Chlorurus spilurus	Scaridae	1	240	0	304.4	Primary Consumer	Excavator	80	1	0	1	42	0	AB
2006	14-07-2006	11:35	13:25	LTER 1 Forereef Fish Transect 2 Swath 5 m	1	FO	2	5	Chromis acares	Pomacentridae	36	20	0	4.64	Planktivore	Planktivore_exclusively	80	1	0	1	42	0	AB
2006	14-07-2006	11:35	13:25	LTER 1 Forereef Fish Transect 2 Swath 5 m	1	FO	2	5	Chromis acares	Pomacentridae	132	25	0	34.52	Planktivore	Planktivore_exclusively	80	1	0	1	42	0	AB
2006	14-07-2006	11:35	13:25	LTER 1 Forereef Fish Transect 2 Swath 5 m	1	FO	2	5	Chromis acares	Pomacentridae	22	30	0	10.26	Planktivore	Planktivore_exclusively	80	1	0	1	42	0	AB
2006	14-07-2006	11:35	13:25	LTER 1 Forereef Fish Transect 2 Swath 5 m	1	FO	2	5	Chromis agilis	Pomacentridae	1	55	0	2.85	Planktivore	Omnivore	80	1	0	1	42	0	AB
2006	14-07-2006	11:35	13:25	LTER 1 Forereef Fish Transect 2 Swath 5 m	1	FO	2	5	Chromis agilis	Pomacentridae	1	60	0	3.75	Planktivore	Omnivore	80	1	0	1	42	0	AB
2006	14-07-2006	11:35	13:25	LTER 1 Forereef Fish Transect 2 Swath 5 m	1	FO	2	5	Chromis iomelas	Pomacentridae	114	30	0	31.37	Planktivore	Omnivore	80	1	0	1	42	0	AB
2006	14-07-2006	11:35	13:25	LTER 1 Forereef Fish Transect 2 Swath 5 m	1	FO	2	5	Chromis iomelas	Pomacentridae	54	35	0	25.03	Planktivore	Omnivore	80	1	0	1	42	0	AB
2006	14-07-2006	11:35	13:25	LTER 1 Forereef Fish Transect 2 Swath 5 m	1	FO	2	5	Chromis xanthura	Pomacentridae	1	80	0	7.35	Planktivore	Planktivore_exclusively	80	1	0	1	42	0	AB
2006	14-07-2006	11:35	13:25	LTER 1 Forereef Fish Transect 2 Swath 5 m	1	FO	2	5	Chromis xanthura	Pomacentridae	2	90	0	21.37	Planktivore	Planktivore_exclusively	80	1	0	1	42	0	AB
2006	14-07-2006	11:35	13:25	LTER 1 Forereef Fish Transect 2 Swath 5 m	1	FO	2	5	Chromis xanthura	Pomacentridae	1	100	0	14.9	Planktivore	Planktivore_exclusively	80	1	0	1	42	0	AB
2006	14-07-2006	11:35	13:25	LTER 1 Forereef Fish Transect 2 Swath 5 m	1	FO	2	5	Chromis xanthura	Pomacentridae	2	120	0	53.3	Planktivore	Planktivore_exclusively	80	1	0	1	42	0	AB
2006	14-07-2006	11:35	13:25	LTER 1 Forereef Fish Transect 2 Swath 5 m	1	FO	2	5	Chrysiptera glauca	Pomacentridae	3	25	0	1.02	Primary Consumer	Omnivore	80	1	0	1	42	0	AB
2006	14-07-2006	11:35	13:25	LTER 1 Forereef Fish Transect 2 Swath 5 m	1	FO	2	5	Cirrhilabrus scottorum	Labridae	3	40	0	2.63	Secondary Consumer	Benthic Invertebrate Consumer	80	1	0	1	42	0	AB
2006	14-07-2006	11:35	13:25	LTER 1 Forereef Fish Transect 2 Swath 5 m	1	FO	2	5	Cirrhilabrus scottorum	Labridae	5	60	0	15.9	Secondary Consumer	Benthic Invertebrate Consumer	80	1	0	1	42	0	AB
2006	14-07-2006	11:35	13:25	LTER 1 Forereef Fish Transect 2 Swath 5 m	1	FO	2	5	Ctenochaetus binotatus	Acanthuridae	2	150	0	162.6	Primary Consumer	Brusher	80	1	0	1	42	0	AB
2006	14-07-2006	11:35	13:25	LTER 1 Forereef Fish Transect 2 Swath 5 m	1	FO	2	5	Ctenochaetus flavicauda	Acanthuridae	1	80	0	11.25	Primary Consumer	Brusher	80	1	0	1	42	0	AB
2006	14-07-2006	11:35	13:25	LTER 1 Forereef Fish Transect 2 Swath 5 m	1	FO	2	5	Ctenochaetus flavicauda	Acanthuridae	1	90	0	16.12	Primary Consumer	Brusher	80	1	0	1	42	0	AB
2006	14-07-2006	11:35	13:25	LTER 1 Forereef Fish Transect 2 Swath 5 m	1	FO	2	5	Ctenochaetus flavicauda	Acanthuridae	2	120	0	77.7	Primary Consumer	Brusher	80	1	0	1	42	0	AB
2006	14-07-2006	11:35	13:25	LTER 1 Forereef Fish Transect 2 Swath 5 m	1	FO	2	5	Ctenochaetus striatus	Acanthuridae	2	60	0	7.51	Primary Consumer	Brusher	80	1	0	1	42	0	AB
2006	14-07-2006	11:35	13:25	LTER 1 Forereef Fish Transect 2 Swath 5 m	1	FO	2	5	Ctenochaetus striatus	Acanthuridae	4	70	0	24.08	Primary Consumer	Brusher	80	1	0	1	42	0	AB
2006	14-07-2006	11:35	13:25	LTER 1 Forereef Fish Transect 2 Swath 5 m	1	FO	2	5	Ctenochaetus striatus	Acanthuridae	4	90	0	52	Primary Consumer	Brusher	80	1	0	1	42	0	AB
2006	14-07-2006	11:35	13:25	LTER 1 Forereef Fish Transect 2 Swath 5 m	1	FO	2	5	Ctenochaetus striatus	Acanthuridae	11	130	0	441	Primary Consumer	Brusher	80	1	0	1	42	0	AB
2006	14-07-2006	11:35	13:25	LTER 1 Forereef Fish Transect 2 Swath 5 m	1	FO	2	5	Ctenochaetus striatus	Acanthuridae	4	150	0	248.6	Primary Consumer	Brusher	80	1	0	1	42	0	AB
2006	14-07-2006	11:35	13:25	LTER 1 Forereef Fish Transect 2 Swath 5 m	1	FO	2	5	Ctenochaetus striatus	Acanthuridae	2	170	0	182.4	Primary Consumer	Brusher	80	1	0	1	42	0	AB
2006	14-07-2006	11:35	13:25	LTER 1 Forereef Fish Transect 2 Swath 5 m	1	FO	2	5	Ctenochaetus striatus	Acanthuridae	6	180	0	651.8	Primary Consumer	Brusher	80	1	0	1	42	0	AB
2006	14-07-2006	11:35	13:25	LTER 1 Forereef Fish Transect 2 Swath 5 m	1	FO	2	5	Dascyllus flavicaudus	Pomacentridae	2	35	0	2.82	Planktivore	Omnivore	80	1	0	1	42	0	AB
2006	14-07-2006	11:35	13:25	LTER 1 Forereef Fish Transect 2 Swath 5 m	1	FO	2	5	Dascyllus flavicaudus	Pomacentridae	20	60	0	135.28	Planktivore	Omnivore	80	1	0	1	42	0	AB
2006	14-07-2006	11:35	13:25	LTER 1 Forereef Fish Transect 2 Swath 5 m	1	FO	2	5	Dascyllus flavicaudus	Pomacentridae	11	70	0	116.54	Planktivore	Omnivore	80	1	0	1	42	0	AB
2006	14-07-2006	11:35	13:25	LTER 1 Forereef Fish Transect 2 Swath 5 m	1	FO	2	5	Epibulus insidiator	Labridae	1	130	0	37.9	Piscivore_primarily	Piscivore	80	1	0	1	42	0	AB
2006	14-07-2006	11:35	13:25	LTER 1 Forereef Fish Transect 2 Swath 5 m	1	FO	2	5	Epibulus insidiator	Labridae	1	140	0	47.6	Piscivore_primarily	Piscivore	80	1	0	1	42	0	AB
2006	14-07-2006	11:35	13:25	LTER 1 Forereef Fish Transect 2 Swath 5 m	1	FO	2	5	Epibulus insidiator	Labridae	1	150	0	58.9	Piscivore_primarily	Piscivore	80	1	0	1	42	0	AB
2006	14-07-2006	11:35	13:25	LTER 1 Forereef Fish Transect 2 Swath 5 m	1	FO	2	5	Epibulus insidiator	Labridae	2	170	0	173.3	Piscivore_primarily	Piscivore	80	1	0	1	42	0	AB
2006	14-07-2006	11:35	13:25	LTER 1 Forereef Fish Transect 2 Swath 5 m	1	FO	2	5	Epibulus insidiator	Labridae	1	200	0	142.9	Piscivore_primarily	Piscivore	80	1	0	1	42	0	AB
2006	14-07-2006	11:35	13:25	LTER 1 Forereef Fish Transect 2 Swath 5 m	1	FO	2	5	Epinephelus fasciatus	Serranidae	1	180	0	90.6	Piscivore_primarily	Piscivore	80	1	0	1	42	0	AB
2006	14-07-2006	11:35	13:25	LTER 1 Forereef Fish Transect 2 Swath 5 m	1	FO	2	5	Forcipiger flavissimus	Chaetodontidae	1	130	0	62.5	Secondary Consumer	Benthic Invertebrate Consumer	80	1	0	1	42	0	AB
2006	14-07-2006	11:35	13:25	LTER 1 Forereef Fish Transect 2 Swath 5 m	1	FO	2	5	Gnathodentex aureolineatus	Lethrinidae	1	170	0	75.7	Secondary Consumer	Benthic Invertebrate Consumer	80	1	0	1	42	0	AB
2006	14-07-2006	11:35	13:25	LTER 1 Forereef Fish Transect 2 Swath 5 m	1	FO	2	5	Gomphosus varius	Labridae	1	60	0	2.33	Secondary Consumer	Benthic Invertebrate Consumer	80	1	0	1	42	0	AB
2006	14-07-2006	11:35	13:25	LTER 1 Forereef Fish Transect 2 Swath 5 m	1	FO	2	5	Gomphosus varius	Labridae	1	130	0	18.9	Secondary Consumer	Benthic Invertebrate Consumer	80	1	0	1	42	0	AB
2006	14-07-2006	11:35	13:25	LTER 1 Forereef Fish Transect 2 Swath 5 m	1	FO	2	5	Gomphosus varius	Labridae	1	140	0	23.1	Secondary Consumer	Benthic Invertebrate Consumer	80	1	0	1	42	0	AB
2006	14-07-2006	11:35	13:25	LTER 1 Forereef Fish Transect 2 Swath 5 m	1	FO	2	5	Gomphosus varius	Labridae	1	150	0	27.8	Secondary Consumer	Benthic Invertebrate Consumer	80	1	0	1	42	0	AB
2006	14-07-2006	11:35	13:25	LTER 1 Forereef Fish Transect 2 Swath 5 m	1	FO	2	5	Gomphosus varius	Labridae	1	160	0	33.1	Secondary Consumer	Benthic Invertebrate Consumer	80	1	0	1	42	0	AB
2006	14-07-2006	11:35	13:25	LTER 1 Forereef Fish Transect 2 Swath 5 m	1	FO	2	5	Labroides bicolor	Labridae	1	50	0	1.07	Secondary Consumer	Benthic Invertebrate Consumer	80	1	0	1	42	0	AB
2006	14-07-2006	11:35	13:25	LTER 1 Forereef Fish Transect 2 Swath 5 m	1	FO	2	5	Labroides dimidiatus	Labridae	1	40	0	0.52	Secondary Consumer	Benthic Invertebrate Consumer	80	1	0	1	42	0	AB
2006	14-07-2006	11:35	13:25	LTER 1 Forereef Fish Transect 2 Swath 5 m	1	FO	2	5	Labroides dimidiatus	Labridae	1	50	0	1.07	Secondary Consumer	Benthic Invertebrate Consumer	80	1	0	1	42	0	AB
2006	14-07-2006	11:35	13:25	LTER 1 Forereef Fish Transect 2 Swath 5 m	1	FO	2	5	Labroides dimidiatus	Labridae	1	70	0	3.17	Secondary Consumer	Benthic Invertebrate Consumer	80	1	0	1	42	0	AB
2006	14-07-2006	11:35	13:25	LTER 1 Forereef Fish Transect 2 Swath 5 m	1	FO	2	5	Labroides rubrolabiatus	Labridae	1	40	0	0.52	Secondary Consumer	Benthic Invertebrate Consumer	80	1	0	1	42	0	AB
2006	14-07-2006	11:35	13:25	LTER 1 Forereef Fish Transect 2 Swath 5 m	1	FO	2	5	Labroides rubrolabiatus	Labridae	2	50	0	2.14	Secondary Consumer	Benthic Invertebrate Consumer	80	1	0	1	42	0	AB
2006	14-07-2006	11:35	13:25	LTER 1 Forereef Fish Transect 2 Swath 5 m	1	FO	2	5	Melichthys vidua	Balistidae	11	140	0	485.4	Primary Consumer	Omnivore	80	1	0	1	42	0	AB
2006	14-07-2006	11:35	13:25	LTER 1 Forereef Fish Transect 2 Swath 5 m	1	FO	2	5	Melichthys vidua	Balistidae	1	180	0	103.5	Primary Consumer	Omnivore	80	1	0	1	42	0	AB
2006	14-07-2006	11:35	13:25	LTER 1 Forereef Fish Transect 2 Swath 5 m	1	FO	2	5	Naso lituratus	Acanthuridae	1	70	0	2.67	Primary Consumer	Browser	80	1	0	1	42	0	AB
2006	14-07-2006	11:35	13:25	LTER 1 Forereef Fish Transect 2 Swath 5 m	1	FO	2	5	Naso lituratus	Acanthuridae	1	130	0	20	Primary Consumer	Browser	80	1	0	1	42	0	AB
2006	14-07-2006	11:35	13:25	LTER 1 Forereef Fish Transect 2 Swath 5 m	1	FO	2	5	Naso lituratus	Acanthuridae	1	190	0	68.6	Primary Consumer	Browser	80	1	0	1	42	0	AB
2006	14-07-2006	11:35	13:25	LTER 1 Forereef Fish Transect 2 Swath 5 m	1	FO	2	5	Naso lituratus	Acanthuridae	1	210	0	94.9	Primary Consumer	Browser	80	1	0	1	42	0	AB
2006	14-07-2006	11:35	13:25	LTER 1 Forereef Fish Transect 2 Swath 5 m	1	FO	2	5	Naso lituratus	Acanthuridae	1	240	0	146.5	Primary Consumer	Browser	80	1	0	1	42	0	AB
2006	14-07-2006	11:35	13:25	LTER 1 Forereef Fish Transect 2 Swath 5 m	1	FO	2	5	Odonus niger	Balistidae	5	130	0	131.3	Planktivore	Planktivore_exclusively	80	1	0	1	42	0	AB
2006	14-07-2006	11:35	13:25	LTER 1 Forereef Fish Transect 2 Swath 5 m	1	FO	2	5	Odonus niger	Balistidae	1	160	0	53.1	Planktivore	Planktivore_exclusively	80	1	0	1	42	0	AB
2006	14-07-2006	11:35	13:25	LTER 1 Forereef Fish Transect 2 Swath 5 m	1	FO	2	5	Parupeneus cyclostomus	Mullidae	1	170	0	73.3	Piscivore_primarily	Piscivore	80	1	0	1	42	0	AB
2006	14-07-2006	11:35	13:25	LTER 1 Forereef Fish Transect 2 Swath 5 m	1	FO	2	5	Parupeneus cyclostomus	Mullidae	2	200	0	243.9	Piscivore_primarily	Piscivore	80	1	0	1	42	0	AB
2006	14-07-2006	11:35	13:25	LTER 1 Forereef Fish Transect 2 Swath 5 m	1	FO	2	5	Parupeneus multifasciatus	Mullidae	1	150	0	49.7	Secondary Consumer	Benthic Invertebrate Consumer	80	1	0	1	42	0	AB
2006	14-07-2006	11:35	13:25	LTER 1 Forereef Fish Transect 2 Swath 5 m	1	FO	2	5	Pseudanthias pascalus	Serranidae	2	80	0	9.66	Planktivore	Planktivore_exclusively	80	1	0	1	42	0	AB
2006	14-07-2006	11:35	13:25	LTER 1 Forereef Fish Transect 2 Swath 5 m	1	FO	2	5	Pseudojuloides atavai	Labridae	3	30	0	1.05	Secondary Consumer	Benthic Invertebrate Consumer	80	1	0	1	42	0	AB
2006	14-07-2006	11:35	13:25	LTER 1 Forereef Fish Transect 2 Swath 5 m	1	FO	2	5	Pseudojuloides atavai	Labridae	1	35	0	0.57	Secondary Consumer	Benthic Invertebrate Consumer	80	1	0	1	42	0	AB
2006	14-07-2006	11:35	13:25	LTER 1 Forereef Fish Transect 2 Swath 5 m	1	FO	2	5	Pseudojuloides atavai	Labridae	2	40	0	1.75	Secondary Consumer	Benthic Invertebrate Consumer	80	1	0	1	42	0	AB
2006	14-07-2006	11:35	13:25	LTER 1 Forereef Fish Transect 2 Swath 5 m	1	FO	2	5	Pygoplites diacanthus	Pomacanthidae	1	110	0	39.5	Secondary Consumer	Benthic Invertebrate Consumer	80	1	0	1	42	0	AB
2006	14-07-2006	11:35	13:25	LTER 1 Forereef Fish Transect 2 Swath 5 m	1	FO	2	5	Pygoplites diacanthus	Pomacanthidae	1	130	0	62.2	Secondary Consumer	Benthic Invertebrate Consumer	80	1	0	1	42	0	AB
2006	14-07-2006	11:35	13:25	LTER 1 Forereef Fish Transect 2 Swath 5 m	1	FO	2	5	Pygoplites diacanthus	Pomacanthidae	2	150	0	183.7	Secondary Consumer	Benthic Invertebrate Consumer	80	1	0	1	42	0	AB
2006	14-07-2006	11:35	13:25	LTER 1 Forereef Fish Transect 2 Swath 5 m	1	FO	2	5	Scarus oviceps	Scaridae	1	150	0	70.1	Primary Consumer	Scraper	80	1	0	1	42	0	AB
2006	14-07-2006	11:35	13:25	LTER 1 Forereef Fish Transect 2 Swath 5 m	1	FO	2	5	Scarus oviceps	Scaridae	1	170	0	101.5	Primary Consumer	Scraper	80	1	0	1	42	0	AB
2006	14-07-2006	11:35	13:25	LTER 1 Forereef Fish Transect 2 Swath 5 m	1	FO	2	5	Scarus oviceps	Scaridae	1	240	0	281.3	Primary Consumer	Scraper	80	1	0	1	42	0	AB
2006	14-07-2006	11:35	13:25	LTER 1 Forereef Fish Transect 2 Swath 5 m	1	FO	2	5	Scarus tricolor	Scaridae	1	180	0	113.2	Primary Consumer	Scraper	80	1	0	1	42	0	AB
2006	14-07-2006	11:35	13:25	LTER 1 Forereef Fish Transect 2 Swath 5 m	1	FO	2	5	Sufflamen bursa	Balistidae	2	70	0	19.36	Secondary Consumer	Omnivore	80	1	0	1	42	0	AB
2006	14-07-2006	11:35	13:25	LTER 1 Forereef Fish Transect 2 Swath 5 m	1	FO	2	5	Sufflamen bursa	Balistidae	1	100	0	27.5	Secondary Consumer	Omnivore	80	1	0	1	42	0	AB
2006	14-07-2006	11:35	13:25	LTER 1 Forereef Fish Transect 2 Swath 5 m	1	FO	2	5	Sufflamen bursa	Balistidae	1	140	0	73.7	Secondary Consumer	Omnivore	80	1	0	1	42	0	AB
2006	14-07-2006	11:35	13:25	LTER 1 Forereef Fish Transect 2 Swath 5 m	1	FO	2	5	Sufflamen bursa	Balistidae	1	150	0	90.2	Secondary Consumer	Omnivore	80	1	0	1	42	0	AB
2006	14-07-2006	11:35	13:25	LTER 1 Forereef Fish Transect 2 Swath 5 m	1	FO	2	5	Thalassoma lutescens	Labridae	1	120	0	24.9	Secondary Consumer	Benthic Invertebrate Consumer	80	1	0	1	42	0	AB
2006	14-07-2006	11:35	13:25	LTER 1 Forereef Fish Transect 2 Swath 5 m	1	FO	2	5	Thalassoma quinquevittatum	Labridae	1	100	0	15.4	Secondary Consumer	Benthic Invertebrate Consumer	80	1	0	1	42	0	AB
2006	14-07-2006	11:35	13:25	LTER 1 Forereef Fish Transect 2 Swath 5 m	1	FO	2	5	Zanclus cornutus	Zanclidae	1	180	0	249.8	Secondary Consumer	Omnivore	80	1	0	1	42	0	AB
2006	14-07-2006	11:35	13:25	LTER 1 Forereef Fish Transect 2 Swath 5 m	1	FO	2	5	Zebrasoma scopas	Acanthuridae	2	70	0	19.69	Primary Consumer	Concealed Cropper	80	1	0	1	42	0	AB
2006	14-07-2006	11:35	13:25	LTER 1 Forereef Fish Transect 2 Swath 5 m	1	FO	2	5	Zebrasoma scopas	Acanthuridae	3	90	0	62.67	Primary Consumer	Concealed Cropper	80	1	0	1	42	0	AB
2006	14-07-2006	11:35	13:25	LTER 1 Forereef Fish Transect 2 Swath 5 m	1	FO	2	5	Zebrasoma scopas	Acanthuridae	8	130	0	502.4	Primary Consumer	Concealed Cropper	80	1	0	1	42	0	AB
2006	14-07-2006	11:35	13:25	LTER 1 Forereef Fish Transect 2 Swath 5 m	1	FO	2	5	Zebrasoma scopas	Acanthuridae	2	150	0	192.7	Primary Consumer	Concealed Cropper	80	1	0	1	42	0	AB
2006	14-07-2006	11:35	13:25	LTER 1 Forereef Fish Transect 3 Swath 1 m	1	FO	3	1	Caracanthus maculatus	Scorpaenidae	5	40	0	6.93	Secondary Consumer	Benthic Invertebrate Consumer	80	1	0	1	42	0	CK
2006	14-07-2006	11:35	13:25	LTER 1 Forereef Fish Transect 3 Swath 1 m	1	FO	3	1	Exallias brevis	Blenniidae	1	120	0	35.7	Secondary Consumer	Corallivore	80	1	0	1	42	0	CK
2006	14-07-2006	11:35	13:25	LTER 1 Forereef Fish Transect 3 Swath 1 m	1	FO	3	1	Neocirrhites armatus	Cirrhitidae	7	60	0	22.73	Secondary Consumer	Benthic Invertebrate Consumer	80	1	0	1	42	0	CK
2006	14-07-2006	11:35	13:25	LTER 1 Forereef Fish Transect 3 Swath 1 m	1	FO	3	1	Neocirrhites armatus	Cirrhitidae	4	70	0	21.49	Secondary Consumer	Benthic Invertebrate Consumer	80	1	0	1	42	0	CK
2006	14-07-2006	11:35	13:25	LTER 1 Forereef Fish Transect 3 Swath 1 m	1	FO	3	1	Neocirrhites armatus	Cirrhitidae	3	80	0	24.94	Secondary Consumer	Benthic Invertebrate Consumer	80	1	0	1	42	0	CK
2006	14-07-2006	11:35	13:25	LTER 1 Forereef Fish Transect 3 Swath 1 m	1	FO	3	1	Paracirrhites arcatus	Cirrhitidae	1	60	0	3.25	Secondary Consumer	Benthic Invertebrate Consumer	80	1	0	1	42	0	CK
2006	14-07-2006	11:35	13:25	LTER 1 Forereef Fish Transect 3 Swath 1 m	1	FO	3	1	Paracirrhites arcatus	Cirrhitidae	1	70	0	5.37	Secondary Consumer	Benthic Invertebrate Consumer	80	1	0	1	42	0	CK
2006	14-07-2006	11:35	13:25	LTER 1 Forereef Fish Transect 3 Swath 1 m	1	FO	3	1	Paracirrhites arcatus	Cirrhitidae	1	80	0	8.31	Secondary Consumer	Benthic Invertebrate Consumer	80	1	0	1	42	0	CK
2006	14-07-2006	11:35	13:25	LTER 1 Forereef Fish Transect 3 Swath 1 m	1	FO	3	1	Paracirrhites arcatus	Cirrhitidae	3	90	0	36.65	Secondary Consumer	Benthic Invertebrate Consumer	80	1	0	1	42	0	CK
2006	14-07-2006	11:35	13:25	LTER 1 Forereef Fish Transect 3 Swath 1 m	1	FO	3	1	Plectroglyphidodon johnstonianus	Pomacentridae	1	50	0	4.25	Secondary Consumer	Omnivore	80	1	0	1	42	0	CK
2006	14-07-2006	11:35	13:25	LTER 1 Forereef Fish Transect 3 Swath 1 m	1	FO	3	1	Plectroglyphidodon johnstonianus	Pomacentridae	3	70	0	30.95	Secondary Consumer	Omnivore	80	1	0	1	42	0	CK
2006	14-07-2006	11:35	13:25	LTER 1 Forereef Fish Transect 3 Swath 1 m	1	FO	3	1	Plectroglyphidodon johnstonianus	Pomacentridae	2	80	0	29.34	Secondary Consumer	Omnivore	80	1	0	1	42	0	CK
2006	14-07-2006	11:35	13:25	LTER 1 Forereef Fish Transect 3 Swath 1 m	1	FO	3	1	Plectroglyphidodon johnstonianus	Pomacentridae	1	90	0	20.01	Secondary Consumer	Omnivore	80	1	0	1	42	0	CK
2006	14-07-2006	11:35	13:25	LTER 1 Forereef Fish Transect 3 Swath 1 m	1	FO	3	1	Plectroglyphidodon lacrymatus	Pomacentridae	2	60	0	8.27	Primary Consumer	Omnivore	80	1	0	1	42	0	CK
2006	14-07-2006	11:35	13:25	LTER 1 Forereef Fish Transect 3 Swath 1 m	1	FO	3	1	Plectroglyphidodon lacrymatus	Pomacentridae	3	70	0	20.29	Primary Consumer	Omnivore	80	1	0	1	42	0	CK
2006	14-07-2006	11:35	13:25	LTER 1 Forereef Fish Transect 3 Swath 1 m	1	FO	3	1	Plectroglyphidodon lacrymatus	Pomacentridae	4	80	0	41.43	Primary Consumer	Omnivore	80	1	0	1	42	0	CK
2006	14-07-2006	11:35	13:25	LTER 1 Forereef Fish Transect 3 Swath 1 m	1	FO	3	1	Plectroglyphidodon lacrymatus	Pomacentridae	3	90	0	45.25	Primary Consumer	Omnivore	80	1	0	1	42	0	CK
2006	14-07-2006	11:35	13:25	LTER 1 Forereef Fish Transect 3 Swath 1 m	1	FO	3	1	Plectroglyphidodon lacrymatus	Pomacentridae	4	100	0	84.4	Primary Consumer	Omnivore	80	1	0	1	42	0	CK
2006	14-07-2006	11:35	13:25	LTER 1 Forereef Fish Transect 3 Swath 1 m	1	FO	3	1	Plectroglyphidodon lacrymatus	Pomacentridae	2	110	0	57.2	Primary Consumer	Omnivore	80	1	0	1	42	0	CK
2006	14-07-2006	11:35	13:25	LTER 1 Forereef Fish Transect 3 Swath 1 m	1	FO	3	1	Pseudocheilinus hexataenia	Labridae	4	40	0	3.51	Secondary Consumer	Benthic Invertebrate Consumer	80	1	0	1	42	0	CK
2006	14-07-2006	11:35	13:25	LTER 1 Forereef Fish Transect 3 Swath 1 m	1	FO	3	1	Pseudocheilinus hexataenia	Labridae	9	50	0	16.03	Secondary Consumer	Benthic Invertebrate Consumer	80	1	0	1	42	0	CK
2006	14-07-2006	11:35	13:25	LTER 1 Forereef Fish Transect 3 Swath 1 m	1	FO	3	1	Pseudocheilinus hexataenia	Labridae	5	60	0	15.9	Secondary Consumer	Benthic Invertebrate Consumer	80	1	0	1	42	0	CK
2006	14-07-2006	11:35	13:25	LTER 1 Forereef Fish Transect 3 Swath 1 m	1	FO	3	1	Pseudocheilinus tetrataenia	Labridae	2	40	0	1.75	Secondary Consumer	Benthic Invertebrate Consumer	80	1	0	1	42	0	CK
2006	14-07-2006	11:35	13:25	LTER 1 Forereef Fish Transect 3 Swath 1 m	1	FO	3	1	Pseudocheilinus tetrataenia	Labridae	2	50	0	3.56	Secondary Consumer	Benthic Invertebrate Consumer	80	1	0	1	42	0	CK
2006	14-07-2006	11:35	13:25	LTER 1 Forereef Fish Transect 3 Swath 1 m	1	FO	3	1	Pseudocheilinus tetrataenia	Labridae	2	60	0	6.36	Secondary Consumer	Benthic Invertebrate Consumer	80	1	0	1	42	0	CK
2006	14-07-2006	11:35	13:25	LTER 1 Forereef Fish Transect 3 Swath 1 m	1	FO	3	1	Pseudocheilinus tetrataenia	Labridae	1	70	0	5.19	Secondary Consumer	Benthic Invertebrate Consumer	80	1	0	1	42	0	CK
2006	14-07-2006	11:35	13:25	LTER 1 Forereef Fish Transect 3 Swath 1 m	1	FO	3	1	Sargocentron microstoma	Holocentridae	1	100	0	20	Secondary Consumer	Benthic Invertebrate Consumer	80	1	0	1	42	0	CK
2006	14-07-2006	11:35	13:25	LTER 1 Forereef Fish Transect 3 Swath 5 m	1	FO	3	5	Acanthurus nigricans	Acanthuridae	1	140	0	70	Primary Consumer	Cropper	80	1	0	1	42	0	CK
2006	14-07-2006	11:35	13:25	LTER 1 Forereef Fish Transect 3 Swath 5 m	1	FO	3	5	Acanthurus nigricans	Acanthuridae	3	160	0	312.6	Primary Consumer	Cropper	80	1	0	1	42	0	CK
2006	14-07-2006	11:35	13:25	LTER 1 Forereef Fish Transect 3 Swath 5 m	1	FO	3	5	Acanthurus nigricans	Acanthuridae	4	180	0	592.2	Primary Consumer	Cropper	80	1	0	1	42	0	CK
2006	14-07-2006	11:35	13:25	LTER 1 Forereef Fish Transect 3 Swath 5 m	1	FO	3	5	Acanthurus nigricans	Acanthuridae	1	200	0	202.7	Primary Consumer	Cropper	80	1	0	1	42	0	CK
2006	14-07-2006	11:35	13:25	LTER 1 Forereef Fish Transect 3 Swath 5 m	1	FO	3	5	Acanthurus nigricauda	Acanthuridae	1	300	0	425.6	Primary Consumer	Sediment Sucker	80	1	0	1	42	0	CK
2006	14-07-2006	11:35	13:25	LTER 1 Forereef Fish Transect 3 Swath 5 m	1	FO	3	5	Acanthurus olivaceus	Acanthuridae	1	280	0	415	Primary Consumer	Sediment Sucker	80	1	0	1	42	0	CK
2006	14-07-2006	11:35	13:25	LTER 1 Forereef Fish Transect 3 Swath 5 m	1	FO	3	5	Acanthurus pyroferus	Acanthuridae	1	250	0	332.7	Primary Consumer	Sediment Sucker	80	1	0	1	42	0	CK
2006	14-07-2006	11:35	13:25	LTER 1 Forereef Fish Transect 3 Swath 5 m	1	FO	3	5	Acanthurus pyroferus	Acanthuridae	1	280	0	466.5	Primary Consumer	Sediment Sucker	80	1	0	1	42	0	CK
2006	14-07-2006	11:35	13:25	LTER 1 Forereef Fish Transect 3 Swath 5 m	1	FO	3	5	Acanthurus thompsoni	Acanthuridae	5	120	0	158.1	Planktivore	Planktivore_exclusively	80	1	0	1	42	0	CK
2006	14-07-2006	11:35	13:25	LTER 1 Forereef Fish Transect 3 Swath 5 m	1	FO	3	5	Acanthurus thompsoni	Acanthuridae	35	130	0	1405.4	Planktivore	Planktivore_exclusively	80	1	0	1	42	0	CK
2006	14-07-2006	11:35	13:25	LTER 1 Forereef Fish Transect 3 Swath 5 m	1	FO	3	5	Aulostomus chinensis	Aulostomidae	1	600	0	357.6	Piscivore_primarily	Piscivore	80	1	0	1	42	0	CK
2006	14-07-2006	11:35	13:25	LTER 1 Forereef Fish Transect 3 Swath 5 m	1	FO	3	5	Balistapus undulatus	Balistidae	2	100	0	28.2	Secondary Consumer	Omnivore	80	1	0	1	42	0	CK
2006	14-07-2006	11:35	13:25	LTER 1 Forereef Fish Transect 3 Swath 5 m	1	FO	3	5	Balistapus undulatus	Balistidae	1	160	0	69.4	Secondary Consumer	Omnivore	80	1	0	1	42	0	CK
2006	14-07-2006	11:35	13:25	LTER 1 Forereef Fish Transect 3 Swath 5 m	1	FO	3	5	Balistapus undulatus	Balistidae	1	170	0	85.3	Secondary Consumer	Omnivore	80	1	0	1	42	0	CK
2006	14-07-2006	11:35	13:25	LTER 1 Forereef Fish Transect 3 Swath 5 m	1	FO	3	5	Balistapus undulatus	Balistidae	2	180	0	207	Secondary Consumer	Omnivore	80	1	0	1	42	0	CK
2006	14-07-2006	11:35	13:25	LTER 1 Forereef Fish Transect 3 Swath 5 m	1	FO	3	5	Balistapus undulatus	Balistidae	1	200	0	148	Secondary Consumer	Omnivore	80	1	0	1	42	0	CK
2006	14-07-2006	11:35	13:25	LTER 1 Forereef Fish Transect 3 Swath 5 m	1	FO	3	5	Balistapus undulatus	Balistidae	1	250	0	315.6	Secondary Consumer	Omnivore	80	1	0	1	42	0	CK
2006	14-07-2006	11:35	13:25	LTER 1 Forereef Fish Transect 3 Swath 5 m	1	FO	3	5	Centropyge bispinosa	Pomacanthidae	1	70	0	10.65	Primary Consumer	Omnivore	80	1	0	1	42	0	CK
2006	14-07-2006	11:35	13:25	LTER 1 Forereef Fish Transect 3 Swath 5 m	1	FO	3	5	Centropyge bispinosa	Pomacanthidae	11	80	0	158.36	Primary Consumer	Omnivore	80	1	0	1	42	0	CK
2006	14-07-2006	11:35	13:25	LTER 1 Forereef Fish Transect 3 Swath 5 m	1	FO	3	5	Centropyge bispinosa	Pomacanthidae	6	90	0	112.72	Primary Consumer	Omnivore	80	1	0	1	42	0	CK
2006	14-07-2006	11:35	13:25	LTER 1 Forereef Fish Transect 3 Swath 5 m	1	FO	3	5	Centropyge bispinosa	Pomacanthidae	3	100	0	71.5	Primary Consumer	Omnivore	80	1	0	1	42	0	CK
2006	14-07-2006	11:35	13:25	LTER 1 Forereef Fish Transect 3 Swath 5 m	1	FO	3	5	Centropyge flavissima	Pomacanthidae	1	60	0	7.54	Primary Consumer	Omnivore	80	1	0	1	42	0	CK
2006	14-07-2006	11:35	13:25	LTER 1 Forereef Fish Transect 3 Swath 5 m	1	FO	3	5	Centropyge flavissima	Pomacanthidae	1	70	0	11.22	Primary Consumer	Omnivore	80	1	0	1	42	0	CK
2006	14-07-2006	11:35	13:25	LTER 1 Forereef Fish Transect 3 Swath 5 m	1	FO	3	5	Centropyge flavissima	Pomacanthidae	4	80	0	63.31	Primary Consumer	Omnivore	80	1	0	1	42	0	CK
2006	14-07-2006	11:35	13:25	LTER 1 Forereef Fish Transect 3 Swath 5 m	1	FO	3	5	Centropyge flavissima	Pomacanthidae	7	90	0	150.08	Primary Consumer	Omnivore	80	1	0	1	42	0	CK
2006	14-07-2006	11:35	13:25	LTER 1 Forereef Fish Transect 3 Swath 5 m	1	FO	3	5	Centropyge flavissima	Pomacanthidae	8	100	0	225	Primary Consumer	Omnivore	80	1	0	1	42	0	CK
2006	14-07-2006	11:35	13:25	LTER 1 Forereef Fish Transect 3 Swath 5 m	1	FO	3	5	Centropyge flavissima	Pomacanthidae	2	110	0	71.9	Primary Consumer	Omnivore	80	1	0	1	42	0	CK
2006	14-07-2006	11:35	13:25	LTER 1 Forereef Fish Transect 3 Swath 5 m	1	FO	3	5	Centropyge loricula	Pomacanthidae	1	100	0	28.1	Primary Consumer	Omnivore	80	1	0	1	42	0	CK
2006	14-07-2006	11:35	13:25	LTER 1 Forereef Fish Transect 3 Swath 5 m	1	FO	3	5	Cephalopholis argus	Serranidae	1	250	0	260.2	Piscivore_primarily	Piscivore	80	1	0	1	42	0	CK
2006	14-07-2006	11:35	13:25	LTER 1 Forereef Fish Transect 3 Swath 5 m	1	FO	3	5	Cephalopholis argus	Serranidae	1	280	0	373.2	Piscivore_primarily	Piscivore	80	1	0	1	42	0	CK
2006	14-07-2006	11:35	13:25	LTER 1 Forereef Fish Transect 3 Swath 5 m	1	FO	3	5	Cephalopholis argus	Serranidae	1	300	0	464.7	Piscivore_primarily	Piscivore	80	1	0	1	42	0	CK
2006	14-07-2006	11:35	13:25	LTER 1 Forereef Fish Transect 3 Swath 5 m	1	FO	3	5	Cephalopholis argus	Serranidae	1	350	0	758.9	Piscivore_primarily	Piscivore	80	1	0	1	42	0	CK
2006	14-07-2006	11:35	13:25	LTER 1 Forereef Fish Transect 3 Swath 5 m	1	FO	3	5	Cephalopholis argus	Serranidae	1	380	0	985.8	Piscivore_primarily	Piscivore	80	1	0	1	42	0	CK
2006	14-07-2006	11:35	13:25	LTER 1 Forereef Fish Transect 3 Swath 5 m	1	FO	3	5	Cephalopholis argus	Serranidae	1	400	0	1160.5	Piscivore_primarily	Piscivore	80	1	0	1	42	0	CK
2006	14-07-2006	11:35	13:25	LTER 1 Forereef Fish Transect 3 Swath 5 m	1	FO	3	5	Cephalopholis urodeta	Serranidae	1	120	0	31	Piscivore_primarily	Piscivore	80	1	0	1	42	0	CK
2006	14-07-2006	11:35	13:25	LTER 1 Forereef Fish Transect 3 Swath 5 m	1	FO	3	5	Cephalopholis urodeta	Serranidae	1	150	0	58.1	Piscivore_primarily	Piscivore	80	1	0	1	42	0	CK
2006	14-07-2006	11:35	13:25	LTER 1 Forereef Fish Transect 3 Swath 5 m	1	FO	3	5	Cephalopholis urodeta	Serranidae	2	200	0	261.6	Piscivore_primarily	Piscivore	80	1	0	1	42	0	CK
2006	14-07-2006	11:35	13:25	LTER 1 Forereef Fish Transect 3 Swath 5 m	1	FO	3	5	Cephalopholis urodeta	Serranidae	1	220	0	171.1	Piscivore_primarily	Piscivore	80	1	0	1	42	0	CK
2006	14-07-2006	11:35	13:25	LTER 1 Forereef Fish Transect 3 Swath 5 m	1	FO	3	5	Cephalopholis urodeta	Serranidae	1	230	0	193.9	Piscivore_primarily	Piscivore	80	1	0	1	42	0	CK
2006	14-07-2006	11:35	13:25	LTER 1 Forereef Fish Transect 3 Swath 5 m	1	FO	3	5	Cephalopholis urodeta	Serranidae	2	250	0	490.5	Piscivore_primarily	Piscivore	80	1	0	1	42	0	CK
2006	14-07-2006	11:35	13:25	LTER 1 Forereef Fish Transect 3 Swath 5 m	1	FO	3	5	Cephalopholis urodeta	Serranidae	1	300	0	410	Piscivore_primarily	Piscivore	80	1	0	1	42	0	CK
2006	14-07-2006	11:35	13:25	LTER 1 Forereef Fish Transect 3 Swath 5 m	1	FO	3	5	Cephalopholis urodeta	Serranidae	1	450	1	1285.3	Piscivore_primarily	Piscivore	80	1	0	1	42	0	CK
2006	14-07-2006	11:35	13:25	LTER 1 Forereef Fish Transect 3 Swath 5 m	1	FO	3	5	Chaetodon ornatissimus	Chaetodontidae	2	90	0	43.6	Secondary Consumer	Corallivore	80	1	0	1	42	0	CK
2006	14-07-2006	11:35	13:25	LTER 1 Forereef Fish Transect 3 Swath 5 m	1	FO	3	5	Chaetodon ornatissimus	Chaetodontidae	1	100	0	29.3	Secondary Consumer	Corallivore	80	1	0	1	42	0	CK
2006	14-07-2006	11:35	13:25	LTER 1 Forereef Fish Transect 3 Swath 5 m	1	FO	3	5	Chaetodon ornatissimus	Chaetodontidae	1	110	0	38.3	Secondary Consumer	Corallivore	80	1	0	1	42	0	CK
2006	14-07-2006	11:35	13:25	LTER 1 Forereef Fish Transect 3 Swath 5 m	1	FO	3	5	Chaetodon ornatissimus	Chaetodontidae	1	180	0	153.3	Secondary Consumer	Corallivore	80	1	0	1	42	0	CK
2006	14-07-2006	11:35	13:25	LTER 1 Forereef Fish Transect 3 Swath 5 m	1	FO	3	5	Chaetodon pelewensis	Chaetodontidae	2	90	0	42.84	Secondary Consumer	Corallivore	80	1	0	1	42	0	CK
2006	14-07-2006	11:35	13:25	LTER 1 Forereef Fish Transect 3 Swath 5 m	1	FO	3	5	Chaetodon pelewensis	Chaetodontidae	2	100	0	60.6	Secondary Consumer	Corallivore	80	1	0	1	42	0	CK
2006	14-07-2006	11:35	13:25	LTER 1 Forereef Fish Transect 3 Swath 5 m	1	FO	3	5	Chaetodon pelewensis	Chaetodontidae	1	110	0	41.5	Secondary Consumer	Corallivore	80	1	0	1	42	0	CK
2006	14-07-2006	11:35	13:25	LTER 1 Forereef Fish Transect 3 Swath 5 m	1	FO	3	5	Chaetodon pelewensis	Chaetodontidae	1	140	1	91.9	Secondary Consumer	Corallivore	80	1	0	1	42	0	CK
2006	14-07-2006	11:35	13:25	LTER 1 Forereef Fish Transect 3 Swath 5 m	1	FO	3	5	Chaetodon quadrimaculatus	Chaetodontidae	1	130	0	61.4	Secondary Consumer	Corallivore	80	1	0	1	42	0	CK
2006	14-07-2006	11:35	13:25	LTER 1 Forereef Fish Transect 3 Swath 5 m	1	FO	3	5	Chaetodon reticulatus	Chaetodontidae	5	80	0	78.25	Secondary Consumer	Corallivore	80	1	0	1	42	0	CK
2006	14-07-2006	11:35	13:25	LTER 1 Forereef Fish Transect 3 Swath 5 m	1	FO	3	5	Chaetodon reticulatus	Chaetodontidae	3	100	0	88	Secondary Consumer	Corallivore	80	1	0	1	42	0	CK
2006	14-07-2006	11:35	13:25	LTER 1 Forereef Fish Transect 3 Swath 5 m	1	FO	3	5	Chaetodon reticulatus	Chaetodontidae	2	110	0	76.7	Secondary Consumer	Corallivore	80	1	0	1	42	0	CK
2006	14-07-2006	11:35	13:25	LTER 1 Forereef Fish Transect 3 Swath 5 m	1	FO	3	5	Chaetodon reticulatus	Chaetodontidae	2	120	0	98	Secondary Consumer	Corallivore	80	1	0	1	42	0	CK
2006	14-07-2006	11:35	13:25	LTER 1 Forereef Fish Transect 3 Swath 5 m	1	FO	3	5	Chaetodon reticulatus	Chaetodontidae	1	130	0	61.4	Secondary Consumer	Corallivore	80	1	0	1	42	0	CK
2006	14-07-2006	11:35	13:25	LTER 1 Forereef Fish Transect 3 Swath 5 m	1	FO	3	5	Chaetodon reticulatus	Chaetodontidae	1	140	0	75.6	Secondary Consumer	Corallivore	80	1	0	1	42	0	CK
2006	14-07-2006	11:35	13:25	LTER 1 Forereef Fish Transect 3 Swath 5 m	1	FO	3	5	Chaetodon reticulatus	Chaetodontidae	2	150	0	183.6	Secondary Consumer	Corallivore	80	1	0	1	42	0	CK
2006	14-07-2006	11:35	13:25	LTER 1 Forereef Fish Transect 3 Swath 5 m	1	FO	3	5	Cheilinus oxycephalus	Labridae	1	130	0	39.5	Secondary Consumer	Benthic Invertebrate Consumer	80	1	0	1	42	0	CK
2006	14-07-2006	11:35	13:25	LTER 1 Forereef Fish Transect 3 Swath 5 m	1	FO	3	5	Cheilinus trilobatus	Labridae	1	200	0	154.7	Secondary Consumer	Benthic Invertebrate Consumer	80	1	0	1	42	0	CK
2006	14-07-2006	11:35	13:25	LTER 1 Forereef Fish Transect 3 Swath 5 m	1	FO	3	5	Chlorurus spilurus	Scaridae	4	200	0	708.6	Primary Consumer	Excavator	80	1	0	1	42	0	CK
2006	14-07-2006	11:35	13:25	LTER 1 Forereef Fish Transect 3 Swath 5 m	1	FO	3	5	Chlorurus spilurus	Scaridae	9	220	0	2115.9	Primary Consumer	Excavator	80	1	0	1	42	0	CK
2006	14-07-2006	11:35	13:25	LTER 1 Forereef Fish Transect 3 Swath 5 m	1	FO	3	5	Chlorurus spilurus	Scaridae	4	240	0	1217.6	Primary Consumer	Excavator	80	1	0	1	42	0	CK
2006	14-07-2006	11:35	13:25	LTER 1 Forereef Fish Transect 3 Swath 5 m	1	FO	3	5	Chlorurus spilurus	Scaridae	1	300	0	590.4	Primary Consumer	Excavator	80	1	0	1	42	0	CK
2006	14-07-2006	11:35	13:25	LTER 1 Forereef Fish Transect 3 Swath 5 m	1	FO	3	5	Chromis acares	Pomacentridae	41	40	0	47.68	Planktivore	Planktivore_exclusively	80	1	0	1	42	0	CK
2006	14-07-2006	11:35	13:25	LTER 1 Forereef Fish Transect 3 Swath 5 m	1	FO	3	5	Chromis acares	Pomacentridae	155	50	0	366.06	Planktivore	Planktivore_exclusively	80	1	0	1	42	0	CK
2006	14-07-2006	11:35	13:25	LTER 1 Forereef Fish Transect 3 Swath 5 m	1	FO	3	5	Chromis iomelas	Pomacentridae	116	50	0	179.71	Planktivore	Omnivore	80	1	0	1	42	0	CK
2006	14-07-2006	11:35	13:25	LTER 1 Forereef Fish Transect 3 Swath 5 m	1	FO	3	5	Chromis iomelas	Pomacentridae	2	60	0	5.74	Planktivore	Omnivore	80	1	0	1	42	0	CK
2006	14-07-2006	11:35	13:25	LTER 1 Forereef Fish Transect 3 Swath 5 m	1	FO	3	5	Cirrhilabrus exquisitus	Labridae	2	50	0	3.33	Planktivore	Planktivore_exclusively	80	1	0	1	42	0	CK
2006	14-07-2006	11:35	13:25	LTER 1 Forereef Fish Transect 3 Swath 5 m	1	FO	3	5	Coris gaimard	Labridae	1	200	0	111.3	Secondary Consumer	Benthic Invertebrate Consumer	80	1	0	1	42	0	CK
2006	14-07-2006	11:35	13:25	LTER 1 Forereef Fish Transect 3 Swath 5 m	1	FO	3	5	Coris gaimard	Labridae	1	320	0	513.7	Secondary Consumer	Benthic Invertebrate Consumer	80	1	0	1	42	0	CK
2006	14-07-2006	11:35	13:25	LTER 1 Forereef Fish Transect 3 Swath 5 m	1	FO	3	5	Ctenochaetus flavicauda	Acanthuridae	1	120	0	38.8	Primary Consumer	Brusher	80	1	0	1	42	0	CK
2006	14-07-2006	11:35	13:25	LTER 1 Forereef Fish Transect 3 Swath 5 m	1	FO	3	5	Ctenochaetus flavicauda	Acanthuridae	1	140	0	62.2	Primary Consumer	Brusher	80	1	0	1	42	0	CK
2006	14-07-2006	11:35	13:25	LTER 1 Forereef Fish Transect 3 Swath 5 m	1	FO	3	5	Ctenochaetus flavicauda	Acanthuridae	2	160	0	187.1	Primary Consumer	Brusher	80	1	0	1	42	0	CK
2006	14-07-2006	11:35	13:25	LTER 1 Forereef Fish Transect 3 Swath 5 m	1	FO	3	5	Ctenochaetus flavicauda	Acanthuridae	1	170	0	112.6	Primary Consumer	Brusher	80	1	0	1	42	0	CK
2006	14-07-2006	11:35	13:25	LTER 1 Forereef Fish Transect 3 Swath 5 m	1	FO	3	5	Ctenochaetus flavicauda	Acanthuridae	2	180	1	268.1	Primary Consumer	Brusher	80	1	0	1	42	0	CK
2006	14-07-2006	11:35	13:25	LTER 1 Forereef Fish Transect 3 Swath 5 m	1	FO	3	5	Ctenochaetus flavicauda	Acanthuridae	1	200	1	185	Primary Consumer	Brusher	80	1	0	1	42	0	CK
2006	14-07-2006	11:35	13:25	LTER 1 Forereef Fish Transect 3 Swath 5 m	1	FO	3	5	Ctenochaetus striatus	Acanthuridae	26	110	0	624.9	Primary Consumer	Brusher	80	1	0	1	42	0	CK
2006	14-07-2006	11:35	13:25	LTER 1 Forereef Fish Transect 3 Swath 5 m	1	FO	3	5	Ctenochaetus striatus	Acanthuridae	10	120	0	313.8	Primary Consumer	Brusher	80	1	0	1	42	0	CK
2006	14-07-2006	11:35	13:25	LTER 1 Forereef Fish Transect 3 Swath 5 m	1	FO	3	5	Ctenochaetus striatus	Acanthuridae	1	150	0	62.1	Primary Consumer	Brusher	80	1	0	1	42	0	CK
2006	14-07-2006	11:35	13:25	LTER 1 Forereef Fish Transect 3 Swath 5 m	1	FO	3	5	Ctenochaetus striatus	Acanthuridae	11	180	0	1195	Primary Consumer	Brusher	80	1	0	1	42	0	CK
2006	14-07-2006	11:35	13:25	LTER 1 Forereef Fish Transect 3 Swath 5 m	1	FO	3	5	Ctenochaetus striatus	Acanthuridae	14	200	0	2100.2	Primary Consumer	Brusher	80	1	0	1	42	0	CK
2006	14-07-2006	11:35	13:25	LTER 1 Forereef Fish Transect 3 Swath 5 m	1	FO	3	5	Ctenochaetus striatus	Acanthuridae	1	220	0	200.9	Primary Consumer	Brusher	80	1	0	1	42	0	CK
2006	14-07-2006	11:35	13:25	LTER 1 Forereef Fish Transect 3 Swath 5 m	1	FO	3	5	Ctenochaetus striatus	Acanthuridae	41	250	0	12182.7	Primary Consumer	Brusher	80	1	0	1	42	0	CK
2006	14-07-2006	11:35	13:25	LTER 1 Forereef Fish Transect 3 Swath 5 m	1	FO	3	5	Dascyllus flavicaudus	Pomacentridae	12	70	0	127.14	Planktivore	Omnivore	80	1	0	1	42	0	CK
2006	14-07-2006	11:35	13:25	LTER 1 Forereef Fish Transect 3 Swath 5 m	1	FO	3	5	Dascyllus flavicaudus	Pomacentridae	4	80	0	62.51	Planktivore	Omnivore	80	1	0	1	42	0	CK
2006	14-07-2006	11:35	13:25	LTER 1 Forereef Fish Transect 3 Swath 5 m	1	FO	3	5	Dascyllus flavicaudus	Pomacentridae	1	90	0	22.02	Planktivore	Omnivore	80	1	0	1	42	0	CK
2006	14-07-2006	11:35	13:25	LTER 1 Forereef Fish Transect 3 Swath 5 m	1	FO	3	5	Epibulus insidiator	Labridae	1	250	0	284.3	Piscivore_primarily	Piscivore	80	1	0	1	42	0	CK
2006	14-07-2006	11:35	13:25	LTER 1 Forereef Fish Transect 3 Swath 5 m	1	FO	3	5	Epibulus insidiator	Labridae	1	280	0	403	Piscivore_primarily	Piscivore	80	1	0	1	42	0	CK
2006	14-07-2006	11:35	13:25	LTER 1 Forereef Fish Transect 3 Swath 5 m	1	FO	3	5	Gomphosus varius	Labridae	1	80	0	5.08	Secondary Consumer	Benthic Invertebrate Consumer	80	1	0	1	42	0	CK
2006	14-07-2006	11:35	13:25	LTER 1 Forereef Fish Transect 3 Swath 5 m	1	FO	3	5	Gomphosus varius	Labridae	1	110	0	12	Secondary Consumer	Benthic Invertebrate Consumer	80	1	0	1	42	0	CK
2006	14-07-2006	11:35	13:25	LTER 1 Forereef Fish Transect 3 Swath 5 m	1	FO	3	5	Gomphosus varius	Labridae	1	240	0	99	Secondary Consumer	Benthic Invertebrate Consumer	80	1	0	1	42	0	CK
2006	14-07-2006	11:35	13:25	LTER 1 Forereef Fish Transect 3 Swath 5 m	1	FO	3	5	Gymnothorax meleagris	Muraenidae	2	-1	0	-1	Piscivore_primarily	Piscivore	80	1	0	1	42	0	CK
2006	14-07-2006	11:35	13:25	LTER 1 Forereef Fish Transect 3 Swath 5 m	1	FO	3	5	Halichoeres claudia	Labridae	1	60	0	3.38	Secondary Consumer	Benthic Invertebrate Consumer	80	1	0	1	42	0	CK
2006	14-07-2006	11:35	13:25	LTER 1 Forereef Fish Transect 3 Swath 5 m	1	FO	3	5	Halichoeres claudia	Labridae	2	90	0	22.67	Secondary Consumer	Benthic Invertebrate Consumer	80	1	0	1	42	0	CK
2006	14-07-2006	11:35	13:25	LTER 1 Forereef Fish Transect 3 Swath 5 m	1	FO	3	5	Halichoeres claudia	Labridae	1	100	0	15.5	Secondary Consumer	Benthic Invertebrate Consumer	80	1	0	1	42	0	CK
2006	14-07-2006	11:35	13:25	LTER 1 Forereef Fish Transect 3 Swath 5 m	1	FO	3	5	Halichoeres claudia	Labridae	1	120	0	26.8	Secondary Consumer	Benthic Invertebrate Consumer	80	1	0	1	42	0	CK
2006	14-07-2006	11:35	13:25	LTER 1 Forereef Fish Transect 3 Swath 5 m	1	FO	3	5	Halichoeres hortulanus	Labridae	1	280	0	336.3	Secondary Consumer	Benthic Invertebrate Consumer	80	1	0	1	42	0	CK
2006	14-07-2006	11:35	13:25	LTER 1 Forereef Fish Transect 3 Swath 5 m	1	FO	3	5	Labroides bicolor	Labridae	1	100	0	10	Secondary Consumer	Benthic Invertebrate Consumer	80	1	0	1	42	0	CK
2006	14-07-2006	11:35	13:25	LTER 1 Forereef Fish Transect 3 Swath 5 m	1	FO	3	5	Labroides bicolor	Labridae	1	120	0	18.1	Secondary Consumer	Benthic Invertebrate Consumer	80	1	0	1	42	0	CK
2006	14-07-2006	11:35	13:25	LTER 1 Forereef Fish Transect 3 Swath 5 m	1	FO	3	5	Labroides bicolor	Labridae	1	140	0	29.8	Secondary Consumer	Benthic Invertebrate Consumer	80	1	0	1	42	0	CK
2006	14-07-2006	11:35	13:25	LTER 1 Forereef Fish Transect 3 Swath 5 m	1	FO	3	5	Labroides dimidiatus	Labridae	1	50	0	1.07	Secondary Consumer	Benthic Invertebrate Consumer	80	1	0	1	42	0	CK
2006	14-07-2006	11:35	13:25	LTER 1 Forereef Fish Transect 3 Swath 5 m	1	FO	3	5	Labroides dimidiatus	Labridae	1	70	0	3.17	Secondary Consumer	Benthic Invertebrate Consumer	80	1	0	1	42	0	CK
2006	14-07-2006	11:35	13:25	LTER 1 Forereef Fish Transect 3 Swath 5 m	1	FO	3	5	Labroides dimidiatus	Labridae	2	90	0	14.29	Secondary Consumer	Benthic Invertebrate Consumer	80	1	0	1	42	0	CK
2006	14-07-2006	11:35	13:25	LTER 1 Forereef Fish Transect 3 Swath 5 m	1	FO	3	5	Melichthys vidua	Balistidae	1	300	0	585.8	Primary Consumer	Omnivore	80	1	0	1	42	0	CK
2006	14-07-2006	11:35	13:25	LTER 1 Forereef Fish Transect 3 Swath 5 m	1	FO	3	5	Melichthys vidua	Balistidae	1	320	0	729.2	Primary Consumer	Omnivore	80	1	0	1	42	0	CK
2006	14-07-2006	11:35	13:25	LTER 1 Forereef Fish Transect 3 Swath 5 m	1	FO	3	5	Naso lituratus	Acanthuridae	1	160	0	39.2	Primary Consumer	Browser	80	1	0	1	42	0	CK
2006	14-07-2006	11:35	13:25	LTER 1 Forereef Fish Transect 3 Swath 5 m	1	FO	3	5	Naso lituratus	Acanthuridae	1	180	0	57.5	Primary Consumer	Browser	80	1	0	1	42	0	CK
2006	14-07-2006	11:35	13:25	LTER 1 Forereef Fish Transect 3 Swath 5 m	1	FO	3	5	Naso lituratus	Acanthuridae	2	300	0	605	Primary Consumer	Browser	80	1	0	1	42	0	CK
2006	14-07-2006	11:35	13:25	LTER 1 Forereef Fish Transect 3 Swath 5 m	1	FO	3	5	Naso lituratus	Acanthuridae	1	320	0	373.1	Primary Consumer	Browser	80	1	0	1	42	0	CK
2006	14-07-2006	11:35	13:25	LTER 1 Forereef Fish Transect 3 Swath 5 m	1	FO	3	5	Naso lituratus	Acanthuridae	1	350	0	499.3	Primary Consumer	Browser	80	1	0	1	42	0	CK
2006	14-07-2006	11:35	13:25	LTER 1 Forereef Fish Transect 3 Swath 5 m	1	FO	3	5	Odonus niger	Balistidae	1	140	0	33.8	Planktivore	Planktivore_exclusively	80	1	0	1	42	0	CK
2006	14-07-2006	11:35	13:25	LTER 1 Forereef Fish Transect 3 Swath 5 m	1	FO	3	5	Odonus niger	Balistidae	1	160	0	53.1	Planktivore	Planktivore_exclusively	80	1	0	1	42	0	CK
2006	14-07-2006	11:35	13:25	LTER 1 Forereef Fish Transect 3 Swath 5 m	1	FO	3	5	Odonus niger	Balistidae	1	200	0	113.3	Planktivore	Planktivore_exclusively	80	1	0	1	42	0	CK
2006	14-07-2006	11:35	13:25	LTER 1 Forereef Fish Transect 3 Swath 5 m	1	FO	3	5	Ostracion meleagris	Ostraciidae	1	100	0	42.6	Secondary Consumer	Omnivore	80	1	0	1	42	0	CK
2006	14-07-2006	11:35	13:25	LTER 1 Forereef Fish Transect 3 Swath 5 m	1	FO	3	5	Oxycheilinus unifasciatus	Labridae	1	180	0	104.4	Piscivore_primarily	Piscivore	80	1	0	1	42	0	CK
2006	14-07-2006	11:35	13:25	LTER 1 Forereef Fish Transect 3 Swath 5 m	1	FO	3	5	Parupeneus multifasciatus	Mullidae	1	250	0	256.1	Secondary Consumer	Benthic Invertebrate Consumer	80	1	0	1	42	0	CK
2006	14-07-2006	11:35	13:25	LTER 1 Forereef Fish Transect 3 Swath 5 m	1	FO	3	5	Parupeneus multifasciatus	Mullidae	1	260	0	290.5	Secondary Consumer	Benthic Invertebrate Consumer	80	1	0	1	42	0	CK
2006	14-07-2006	11:35	13:25	LTER 1 Forereef Fish Transect 3 Swath 5 m	1	FO	3	5	Pygoplites diacanthus	Pomacanthidae	1	220	0	260.1	Secondary Consumer	Benthic Invertebrate Consumer	80	1	0	1	42	0	CK
2006	14-07-2006	11:35	13:25	LTER 1 Forereef Fish Transect 3 Swath 5 m	1	FO	3	5	Scarus oviceps	Scaridae	1	400	1	1273.2	Primary Consumer	Scraper	80	1	0	1	42	0	CK
2006	14-07-2006	11:35	13:25	LTER 1 Forereef Fish Transect 3 Swath 5 m	1	FO	3	5	Scarus oviceps	Scaridae	1	450	1	1803.5	Primary Consumer	Scraper	80	1	0	1	42	0	CK
2006	14-07-2006	11:35	13:25	LTER 1 Forereef Fish Transect 3 Swath 5 m	1	FO	3	5	Scarus psittacus	Scaridae	1	180	0	154	Primary Consumer	Scraper	80	1	0	1	42	0	CK
2006	14-07-2006	11:35	13:25	LTER 1 Forereef Fish Transect 3 Swath 5 m	1	FO	3	5	Scarus psittacus	Scaridae	2	200	0	436.9	Primary Consumer	Scraper	80	1	0	1	42	0	CK
2006	14-07-2006	11:35	13:25	LTER 1 Forereef Fish Transect 3 Swath 5 m	1	FO	3	5	Sufflamen bursa	Balistidae	1	180	0	153.9	Secondary Consumer	Omnivore	80	1	0	1	42	0	CK
2006	14-07-2006	11:35	13:25	LTER 1 Forereef Fish Transect 3 Swath 5 m	1	FO	3	5	Sufflamen bursa	Balistidae	1	200	0	209.5	Secondary Consumer	Omnivore	80	1	0	1	42	0	CK
2006	14-07-2006	11:35	13:25	LTER 1 Forereef Fish Transect 3 Swath 5 m	1	FO	3	5	Sufflamen bursa	Balistidae	1	220	0	277	Secondary Consumer	Omnivore	80	1	0	1	42	0	CK
2006	14-07-2006	11:35	13:25	LTER 1 Forereef Fish Transect 3 Swath 5 m	1	FO	3	5	Thalassoma lutescens	Labridae	1	180	0	85.6	Secondary Consumer	Benthic Invertebrate Consumer	80	1	0	1	42	0	CK
2006	14-07-2006	11:35	13:25	LTER 1 Forereef Fish Transect 3 Swath 5 m	1	FO	3	5	Zebrasoma scopas	Acanthuridae	2	40	0	3.69	Primary Consumer	Concealed Cropper	80	1	0	1	42	0	CK
2006	14-07-2006	11:35	13:25	LTER 1 Forereef Fish Transect 3 Swath 5 m	1	FO	3	5	Zebrasoma scopas	Acanthuridae	2	170	0	280.3	Primary Consumer	Concealed Cropper	80	1	0	1	42	0	CK
2006	14-07-2006	11:35	13:25	LTER 1 Forereef Fish Transect 3 Swath 5 m	1	FO	3	5	Zebrasoma scopas	Acanthuridae	3	180	0	498.9	Primary Consumer	Concealed Cropper	80	1	0	1	42	0	CK
2006	14-07-2006	11:35	13:25	LTER 1 Forereef Fish Transect 3 Swath 5 m	1	FO	3	5	Zebrasoma scopas	Acanthuridae	5	200	0	1139.8	Primary Consumer	Concealed Cropper	80	1	0	1	42	0	CK
2006	14-07-2006	11:35	13:25	LTER 1 Forereef Fish Transect 3 Swath 5 m	1	FO	3	5	Zebrasoma scopas	Acanthuridae	1	220	0	303.2	Primary Consumer	Concealed Cropper	80	1	0	1	42	0	CK
2006	14-07-2006	11:35	13:25	LTER 1 Forereef Fish Transect 3 Swath 5 m	1	FO	3	5	Zebrasoma scopas	Acanthuridae	20	250	1	8891.1	Primary Consumer	Concealed Cropper	80	1	0	1	42	0	CK
2006	14-07-2006	11:35	13:25	LTER 1 Forereef Fish Transect 3 Swath 5 m	1	FO	3	5	Zebrasoma velifer	Acanthuridae	1	280	0	481.8	Primary Consumer	Concealed Cropper	80	1	0	1	42	0	CK
2006	14-07-2006	11:35	13:25	LTER 1 Forereef Fish Transect 4 Swath 1 m	1	FO	4	1	Canthigaster solandri	Tetraodontidae	1	40	0	1.86	Primary Consumer	Omnivore	80	1	0	1	42	0	KS
2006	14-07-2006	11:35	13:25	LTER 1 Forereef Fish Transect 4 Swath 1 m	1	FO	4	1	Caracanthus maculatus	Scorpaenidae	12	40	0	16.63	Secondary Consumer	Benthic Invertebrate Consumer	80	1	0	1	42	0	KS
2006	14-07-2006	11:35	13:25	LTER 1 Forereef Fish Transect 4 Swath 1 m	1	FO	4	1	Neocirrhites armatus	Cirrhitidae	3	30	0	1.01	Secondary Consumer	Benthic Invertebrate Consumer	80	1	0	1	42	0	KS
2006	14-07-2006	11:35	13:25	LTER 1 Forereef Fish Transect 4 Swath 1 m	1	FO	4	1	Neocirrhites armatus	Cirrhitidae	13	50	0	23.26	Secondary Consumer	Benthic Invertebrate Consumer	80	1	0	1	42	0	KS
2006	14-07-2006	11:35	13:25	LTER 1 Forereef Fish Transect 4 Swath 1 m	1	FO	4	1	Neocirrhites armatus	Cirrhitidae	2	60	0	6.49	Secondary Consumer	Benthic Invertebrate Consumer	80	1	0	1	42	0	KS
2006	14-07-2006	11:35	13:25	LTER 1 Forereef Fish Transect 4 Swath 1 m	1	FO	4	1	Neoniphon argenteus	Holocentridae	1	90	0	12.46	Secondary Consumer	Benthic Invertebrate Consumer	80	1	0	1	42	0	KS
2006	14-07-2006	11:35	13:25	LTER 1 Forereef Fish Transect 4 Swath 1 m	1	FO	4	1	Paracirrhites arcatus	Cirrhitidae	1	20	0	0.09	Secondary Consumer	Benthic Invertebrate Consumer	80	1	0	1	42	0	KS
2006	14-07-2006	11:35	13:25	LTER 1 Forereef Fish Transect 4 Swath 1 m	1	FO	4	1	Paracirrhites arcatus	Cirrhitidae	1	30	0	0.34	Secondary Consumer	Benthic Invertebrate Consumer	80	1	0	1	42	0	KS
2006	14-07-2006	11:35	13:25	LTER 1 Forereef Fish Transect 4 Swath 1 m	1	FO	4	1	Paracirrhites arcatus	Cirrhitidae	1	40	0	0.86	Secondary Consumer	Benthic Invertebrate Consumer	80	1	0	1	42	0	KS
2006	14-07-2006	11:35	13:25	LTER 1 Forereef Fish Transect 4 Swath 1 m	1	FO	4	1	Paracirrhites arcatus	Cirrhitidae	1	50	0	1.79	Secondary Consumer	Benthic Invertebrate Consumer	80	1	0	1	42	0	KS
2006	14-07-2006	11:35	13:25	LTER 1 Forereef Fish Transect 4 Swath 1 m	1	FO	4	1	Paracirrhites arcatus	Cirrhitidae	4	60	0	12.99	Secondary Consumer	Benthic Invertebrate Consumer	80	1	0	1	42	0	KS
2006	14-07-2006	11:35	13:25	LTER 1 Forereef Fish Transect 4 Swath 1 m	1	FO	4	1	Paracirrhites arcatus	Cirrhitidae	1	70	0	5.37	Secondary Consumer	Benthic Invertebrate Consumer	80	1	0	1	42	0	KS
2006	14-07-2006	11:35	13:25	LTER 1 Forereef Fish Transect 4 Swath 1 m	1	FO	4	1	Paracirrhites arcatus	Cirrhitidae	3	80	0	24.94	Secondary Consumer	Benthic Invertebrate Consumer	80	1	0	1	42	0	KS
2006	14-07-2006	11:35	13:25	LTER 1 Forereef Fish Transect 4 Swath 1 m	1	FO	4	1	Plectroglyphidodon johnstonianus	Pomacentridae	4	40	0	9.45	Secondary Consumer	Omnivore	80	1	0	1	42	0	KS
2006	14-07-2006	11:35	13:25	LTER 1 Forereef Fish Transect 4 Swath 1 m	1	FO	4	1	Plectroglyphidodon johnstonianus	Pomacentridae	14	50	0	59.52	Secondary Consumer	Omnivore	80	1	0	1	42	0	KS
2006	14-07-2006	11:35	13:25	LTER 1 Forereef Fish Transect 4 Swath 1 m	1	FO	4	1	Plectroglyphidodon lacrymatus	Pomacentridae	1	20	0	0.12	Primary Consumer	Omnivore	80	1	0	1	42	0	KS
2006	14-07-2006	11:35	13:25	LTER 1 Forereef Fish Transect 4 Swath 1 m	1	FO	4	1	Plectroglyphidodon lacrymatus	Pomacentridae	3	40	0	3.4	Primary Consumer	Omnivore	80	1	0	1	42	0	KS
2006	14-07-2006	11:35	13:25	LTER 1 Forereef Fish Transect 4 Swath 1 m	1	FO	4	1	Plectroglyphidodon lacrymatus	Pomacentridae	3	50	0	6.93	Primary Consumer	Omnivore	80	1	0	1	42	0	KS
2006	14-07-2006	11:35	13:25	LTER 1 Forereef Fish Transect 4 Swath 1 m	1	FO	4	1	Plectroglyphidodon lacrymatus	Pomacentridae	8	60	0	33.09	Primary Consumer	Omnivore	80	1	0	1	42	0	KS
2006	14-07-2006	11:35	13:25	LTER 1 Forereef Fish Transect 4 Swath 1 m	1	FO	4	1	Pseudocheilinus hexataenia	Labridae	13	30	0	4.57	Secondary Consumer	Benthic Invertebrate Consumer	80	1	0	1	42	0	KS
2006	14-07-2006	11:35	13:25	LTER 1 Forereef Fish Transect 4 Swath 1 m	1	FO	4	1	Pseudocheilinus hexataenia	Labridae	8	40	0	7.01	Secondary Consumer	Benthic Invertebrate Consumer	80	1	0	1	42	0	KS
2006	14-07-2006	11:35	13:25	LTER 1 Forereef Fish Transect 4 Swath 1 m	1	FO	4	1	Pseudocheilinus hexataenia	Labridae	2	50	0	3.56	Secondary Consumer	Benthic Invertebrate Consumer	80	1	0	1	42	0	KS
2006	14-07-2006	11:35	13:25	LTER 1 Forereef Fish Transect 4 Swath 1 m	1	FO	4	1	Pseudocheilinus tetrataenia	Labridae	1	30	0	0.35	Secondary Consumer	Benthic Invertebrate Consumer	80	1	0	1	42	0	KS
2006	14-07-2006	11:35	13:25	LTER 1 Forereef Fish Transect 4 Swath 1 m	1	FO	4	1	Stegastes nigricans	Pomacentridae	2	40	0	3.84	Primary Consumer	Omnivore	80	1	0	1	42	0	KS
2006	14-07-2006	11:35	13:25	LTER 1 Forereef Fish Transect 4 Swath 1 m	1	FO	4	1	Stegastes nigricans	Pomacentridae	1	70	0	10.35	Primary Consumer	Omnivore	80	1	0	1	42	0	KS
2006	14-07-2006	11:35	13:25	LTER 1 Forereef Fish Transect 4 Swath 5 m	1	FO	4	5	Acanthurus achilles	Acanthuridae	1	80	0	10.98	Primary Consumer	Sediment Sucker	80	1	0	1	42	0	KS
2006	14-07-2006	11:35	13:25	LTER 1 Forereef Fish Transect 4 Swath 5 m	1	FO	4	5	Acanthurus nigricans	Acanthuridae	1	120	0	44.2	Primary Consumer	Cropper	80	1	0	1	42	0	KS
2006	14-07-2006	11:35	13:25	LTER 1 Forereef Fish Transect 4 Swath 5 m	1	FO	4	5	Acanthurus nigrofuscus	Acanthuridae	9	70	0	59.1	Primary Consumer	Cropper	80	1	0	1	42	0	KS
2006	14-07-2006	11:35	13:25	LTER 1 Forereef Fish Transect 4 Swath 5 m	1	FO	4	5	Acanthurus nigrofuscus	Acanthuridae	5	100	0	96.7	Primary Consumer	Cropper	80	1	0	1	42	0	KS
2006	14-07-2006	11:35	13:25	LTER 1 Forereef Fish Transect 4 Swath 5 m	1	FO	4	5	Acanthurus nigrofuscus	Acanthuridae	43	120	0	1444.1	Primary Consumer	Cropper	80	1	0	1	42	0	KS
2006	14-07-2006	11:35	13:25	LTER 1 Forereef Fish Transect 4 Swath 5 m	1	FO	4	5	Acanthurus olivaceus	Acanthuridae	2	120	0	66.3	Primary Consumer	Sediment Sucker	80	1	0	1	42	0	KS
2006	14-07-2006	11:35	13:25	LTER 1 Forereef Fish Transect 4 Swath 5 m	1	FO	4	5	Acanthurus pyroferus	Acanthuridae	2	30	0	1.19	Primary Consumer	Sediment Sucker	80	1	0	1	42	0	KS
2006	14-07-2006	11:35	13:25	LTER 1 Forereef Fish Transect 4 Swath 5 m	1	FO	4	5	Acanthurus pyroferus	Acanthuridae	1	120	0	37.3	Primary Consumer	Sediment Sucker	80	1	0	1	42	0	KS
2006	14-07-2006	11:35	13:25	LTER 1 Forereef Fish Transect 4 Swath 5 m	1	FO	4	5	Acanthurus pyroferus	Acanthuridae	1	140	0	59	Primary Consumer	Sediment Sucker	80	1	0	1	42	0	KS
2006	14-07-2006	11:35	13:25	LTER 1 Forereef Fish Transect 4 Swath 5 m	1	FO	4	5	Amanses scopas	Monacanthidae	1	100	0	12.8	Secondary Consumer	Omnivore	80	1	0	1	42	0	KS
2006	14-07-2006	11:35	13:25	LTER 1 Forereef Fish Transect 4 Swath 5 m	1	FO	4	5	Anampses twistii	Labridae	1	60	0	3.37	Secondary Consumer	Benthic Invertebrate Consumer	80	1	0	1	42	0	KS
2006	14-07-2006	11:35	13:25	LTER 1 Forereef Fish Transect 4 Swath 5 m	1	FO	4	5	Aulostomus chinensis	Aulostomidae	1	300	0	40	Piscivore_primarily	Piscivore	80	1	0	1	42	0	KS
2006	14-07-2006	11:35	13:25	LTER 1 Forereef Fish Transect 4 Swath 5 m	1	FO	4	5	Balistapus undulatus	Balistidae	1	70	0	4.2	Secondary Consumer	Omnivore	80	1	0	1	42	0	KS
2006	14-07-2006	11:35	13:25	LTER 1 Forereef Fish Transect 4 Swath 5 m	1	FO	4	5	Balistapus undulatus	Balistidae	1	80	0	6.61	Secondary Consumer	Omnivore	80	1	0	1	42	0	KS
2006	14-07-2006	11:35	13:25	LTER 1 Forereef Fish Transect 4 Swath 5 m	1	FO	4	5	Balistapus undulatus	Balistidae	1	100	0	14.1	Secondary Consumer	Omnivore	80	1	0	1	42	0	KS
2006	14-07-2006	11:35	13:25	LTER 1 Forereef Fish Transect 4 Swath 5 m	1	FO	4	5	Balistapus undulatus	Balistidae	1	120	0	26.2	Secondary Consumer	Omnivore	80	1	0	1	42	0	KS
2006	14-07-2006	11:35	13:25	LTER 1 Forereef Fish Transect 4 Swath 5 m	1	FO	4	5	Carcharhinus melanopterus	Carcharhinidae	1	1500	0	29986.4	Piscivore_primarily	Piscivore	80	1	0	1	42	0	KS
2006	14-07-2006	11:35	13:25	LTER 1 Forereef Fish Transect 4 Swath 5 m	1	FO	4	5	Centropyge bispinosa	Pomacanthidae	3	40	0	9.02	Primary Consumer	Omnivore	80	1	0	1	42	0	KS
2006	14-07-2006	11:35	13:25	LTER 1 Forereef Fish Transect 4 Swath 5 m	1	FO	4	5	Centropyge bispinosa	Pomacanthidae	3	50	0	14.93	Primary Consumer	Omnivore	80	1	0	1	42	0	KS
2006	14-07-2006	11:35	13:25	LTER 1 Forereef Fish Transect 4 Swath 5 m	1	FO	4	5	Centropyge bispinosa	Pomacanthidae	2	60	0	15.03	Primary Consumer	Omnivore	80	1	0	1	42	0	KS
2006	14-07-2006	11:35	13:25	LTER 1 Forereef Fish Transect 4 Swath 5 m	1	FO	4	5	Centropyge flavissima	Pomacanthidae	3	30	0	3.79	Primary Consumer	Omnivore	80	1	0	1	42	0	KS
2006	14-07-2006	11:35	13:25	LTER 1 Forereef Fish Transect 4 Swath 5 m	1	FO	4	5	Centropyge flavissima	Pomacanthidae	1	40	0	2.65	Primary Consumer	Omnivore	80	1	0	1	42	0	KS
2006	14-07-2006	11:35	13:25	LTER 1 Forereef Fish Transect 4 Swath 5 m	1	FO	4	5	Centropyge flavissima	Pomacanthidae	6	50	0	28.28	Primary Consumer	Omnivore	80	1	0	1	42	0	KS
2006	14-07-2006	11:35	13:25	LTER 1 Forereef Fish Transect 4 Swath 5 m	1	FO	4	5	Centropyge flavissima	Pomacanthidae	5	60	0	37.71	Primary Consumer	Omnivore	80	1	0	1	42	0	KS
2006	14-07-2006	11:35	13:25	LTER 1 Forereef Fish Transect 4 Swath 5 m	1	FO	4	5	Centropyge loricula	Pomacanthidae	2	50	0	9.43	Primary Consumer	Omnivore	80	1	0	1	42	0	KS
2006	14-07-2006	11:35	13:25	LTER 1 Forereef Fish Transect 4 Swath 5 m	1	FO	4	5	Centropyge loricula	Pomacanthidae	1	60	0	7.54	Primary Consumer	Omnivore	80	1	0	1	42	0	KS
2006	14-07-2006	11:35	13:25	LTER 1 Forereef Fish Transect 4 Swath 5 m	1	FO	4	5	Cephalopholis argus	Serranidae	1	100	0	14.1	Piscivore_primarily	Piscivore	80	1	0	1	42	0	KS
2006	14-07-2006	11:35	13:25	LTER 1 Forereef Fish Transect 4 Swath 5 m	1	FO	4	5	Cephalopholis argus	Serranidae	2	120	0	50.4	Piscivore_primarily	Piscivore	80	1	0	1	42	0	KS
2006	14-07-2006	11:35	13:25	LTER 1 Forereef Fish Transect 4 Swath 5 m	1	FO	4	5	Cephalopholis argus	Serranidae	2	150	0	102.5	Piscivore_primarily	Piscivore	80	1	0	1	42	0	KS
2006	14-07-2006	11:35	13:25	LTER 1 Forereef Fish Transect 4 Swath 5 m	1	FO	4	5	Cephalopholis argus	Serranidae	3	200	0	383.9	Piscivore_primarily	Piscivore	80	1	0	1	42	0	KS
2006	14-07-2006	11:35	13:25	LTER 1 Forereef Fish Transect 4 Swath 5 m	1	FO	4	5	Cephalopholis urodeta	Serranidae	1	100	0	18.5	Piscivore_primarily	Piscivore	80	1	0	1	42	0	KS
2006	14-07-2006	11:35	13:25	LTER 1 Forereef Fish Transect 4 Swath 5 m	1	FO	4	5	Cephalopholis urodeta	Serranidae	3	120	0	93	Piscivore_primarily	Piscivore	80	1	0	1	42	0	KS
2006	14-07-2006	11:35	13:25	LTER 1 Forereef Fish Transect 4 Swath 5 m	1	FO	4	5	Cephalopholis urodeta	Serranidae	1	150	0	58.1	Piscivore_primarily	Piscivore	80	1	0	1	42	0	KS
2006	14-07-2006	11:35	13:25	LTER 1 Forereef Fish Transect 4 Swath 5 m	1	FO	4	5	Chaetodon ornatissimus	Chaetodontidae	3	60	0	20.9	Secondary Consumer	Corallivore	80	1	0	1	42	0	KS
2006	14-07-2006	11:35	13:25	LTER 1 Forereef Fish Transect 4 Swath 5 m	1	FO	4	5	Chaetodon ornatissimus	Chaetodontidae	3	100	0	88	Secondary Consumer	Corallivore	80	1	0	1	42	0	KS
2006	14-07-2006	11:35	13:25	LTER 1 Forereef Fish Transect 4 Swath 5 m	1	FO	4	5	Chaetodon pelewensis	Chaetodontidae	1	40	0	1.48	Secondary Consumer	Corallivore	80	1	0	1	42	0	KS
2006	14-07-2006	11:35	13:25	LTER 1 Forereef Fish Transect 4 Swath 5 m	1	FO	4	5	Chaetodon pelewensis	Chaetodontidae	5	50	0	15.42	Secondary Consumer	Corallivore	80	1	0	1	42	0	KS
2006	14-07-2006	11:35	13:25	LTER 1 Forereef Fish Transect 4 Swath 5 m	1	FO	4	5	Chaetodon pelewensis	Chaetodontidae	8	70	0	74.83	Secondary Consumer	Corallivore	80	1	0	1	42	0	KS
2006	14-07-2006	11:35	13:25	LTER 1 Forereef Fish Transect 4 Swath 5 m	1	FO	4	5	Chaetodon reticulatus	Chaetodontidae	9	60	0	62.69	Secondary Consumer	Corallivore	80	1	0	1	42	0	KS
2006	14-07-2006	11:35	13:25	LTER 1 Forereef Fish Transect 4 Swath 5 m	1	FO	4	5	Chaetodon reticulatus	Chaetodontidae	7	80	0	109.55	Secondary Consumer	Corallivore	80	1	0	1	42	0	KS
2006	14-07-2006	11:35	13:25	LTER 1 Forereef Fish Transect 4 Swath 5 m	1	FO	4	5	Chaetodon reticulatus	Chaetodontidae	5	100	0	146.6	Secondary Consumer	Corallivore	80	1	0	1	42	0	KS
2006	14-07-2006	11:35	13:25	LTER 1 Forereef Fish Transect 4 Swath 5 m	1	FO	4	5	Chaetodon unimaculatus	Chaetodontidae	2	90	0	53.84	Secondary Consumer	Corallivore	80	1	0	1	42	0	KS
2006	14-07-2006	11:35	13:25	LTER 1 Forereef Fish Transect 4 Swath 5 m	1	FO	4	5	Cheilinus oxycephalus	Labridae	1	60	0	3.71	Secondary Consumer	Benthic Invertebrate Consumer	80	1	0	1	42	0	KS
2006	14-07-2006	11:35	13:25	LTER 1 Forereef Fish Transect 4 Swath 5 m	1	FO	4	5	Chlorurus spilurus	Scaridae	13	100	0	294.1	Primary Consumer	Excavator	80	1	0	1	42	0	KS
2006	14-07-2006	11:35	13:25	LTER 1 Forereef Fish Transect 4 Swath 5 m	1	FO	4	5	Chlorurus spilurus	Scaridae	4	120	0	155.5	Primary Consumer	Excavator	80	1	0	1	42	0	KS
2006	14-07-2006	11:35	13:25	LTER 1 Forereef Fish Transect 4 Swath 5 m	1	FO	4	5	Chlorurus spilurus	Scaridae	1	180	0	129.6	Primary Consumer	Excavator	80	1	0	1	42	0	KS
2006	14-07-2006	11:35	13:25	LTER 1 Forereef Fish Transect 4 Swath 5 m	1	FO	4	5	Chlorurus spilurus	Scaridae	3	200	0	531.5	Primary Consumer	Excavator	80	1	0	1	42	0	KS
2006	14-07-2006	11:35	13:25	LTER 1 Forereef Fish Transect 4 Swath 5 m	1	FO	4	5	Chromis acares	Pomacentridae	70	20	0	9.01	Planktivore	Planktivore_exclusively	80	1	0	1	42	0	KS
2006	14-07-2006	11:35	13:25	LTER 1 Forereef Fish Transect 4 Swath 5 m	1	FO	4	5	Chromis iomelas	Pomacentridae	96	30	0	26.42	Planktivore	Omnivore	80	1	0	1	42	0	KS
2006	14-07-2006	11:35	13:25	LTER 1 Forereef Fish Transect 4 Swath 5 m	1	FO	4	5	Chromis margaritifer	Pomacentridae	15	40	0	11.47	Planktivore	Omnivore	80	1	0	1	42	0	KS
2006	14-07-2006	11:35	13:25	LTER 1 Forereef Fish Transect 4 Swath 5 m	1	FO	4	5	Cirrhilabrus exquisitus	Labridae	10	30	0	3.28	Planktivore	Planktivore_exclusively	80	1	0	1	42	0	KS
2006	14-07-2006	11:35	13:25	LTER 1 Forereef Fish Transect 4 Swath 5 m	1	FO	4	5	Cirrhilabrus scottorum	Labridae	30	60	0	95.38	Secondary Consumer	Benthic Invertebrate Consumer	80	1	0	1	42	0	KS
2006	14-07-2006	11:35	13:25	LTER 1 Forereef Fish Transect 4 Swath 5 m	1	FO	4	5	Ctenochaetus flavicauda	Acanthuridae	1	60	0	4.67	Primary Consumer	Brusher	80	1	0	1	42	0	KS
2006	14-07-2006	11:35	13:25	LTER 1 Forereef Fish Transect 4 Swath 5 m	1	FO	4	5	Ctenochaetus flavicauda	Acanthuridae	2	70	0	14.96	Primary Consumer	Brusher	80	1	0	1	42	0	KS
2006	14-07-2006	11:35	13:25	LTER 1 Forereef Fish Transect 4 Swath 5 m	1	FO	4	5	Ctenochaetus flavicauda	Acanthuridae	6	80	0	67.49	Primary Consumer	Brusher	80	1	0	1	42	0	KS
2006	14-07-2006	11:35	13:25	LTER 1 Forereef Fish Transect 4 Swath 5 m	1	FO	4	5	Ctenochaetus striatus	Acanthuridae	13	60	0	48.81	Primary Consumer	Brusher	80	1	0	1	42	0	KS
2006	14-07-2006	11:35	13:25	LTER 1 Forereef Fish Transect 4 Swath 5 m	1	FO	4	5	Ctenochaetus striatus	Acanthuridae	1	80	0	9.06	Primary Consumer	Brusher	80	1	0	1	42	0	KS
2006	14-07-2006	11:35	13:25	LTER 1 Forereef Fish Transect 4 Swath 5 m	1	FO	4	5	Ctenochaetus striatus	Acanthuridae	7	120	0	219.6	Primary Consumer	Brusher	80	1	0	1	42	0	KS
2006	14-07-2006	11:35	13:25	LTER 1 Forereef Fish Transect 4 Swath 5 m	1	FO	4	5	Dascyllus flavicaudus	Pomacentridae	6	30	0	5.4	Planktivore	Omnivore	80	1	0	1	42	0	KS
2006	14-07-2006	11:35	13:25	LTER 1 Forereef Fish Transect 4 Swath 5 m	1	FO	4	5	Dascyllus flavicaudus	Pomacentridae	64	50	0	254.62	Planktivore	Omnivore	80	1	0	1	42	0	KS
2006	14-07-2006	11:35	13:25	LTER 1 Forereef Fish Transect 4 Swath 5 m	1	FO	4	5	Epibulus insidiator	Labridae	1	100	0	16.9	Piscivore_primarily	Piscivore	80	1	0	1	42	0	KS
2006	14-07-2006	11:35	13:25	LTER 1 Forereef Fish Transect 4 Swath 5 m	1	FO	4	5	Epibulus insidiator	Labridae	1	110	0	22.7	Piscivore_primarily	Piscivore	80	1	0	1	42	0	KS
2006	14-07-2006	11:35	13:25	LTER 1 Forereef Fish Transect 4 Swath 5 m	1	FO	4	5	Epibulus insidiator	Labridae	2	120	0	59.2	Piscivore_primarily	Piscivore	80	1	0	1	42	0	KS
2006	14-07-2006	11:35	13:25	LTER 1 Forereef Fish Transect 4 Swath 5 m	1	FO	4	5	Epibulus insidiator	Labridae	1	150	0	58.9	Piscivore_primarily	Piscivore	80	1	0	1	42	0	KS
2006	14-07-2006	11:35	13:25	LTER 1 Forereef Fish Transect 4 Swath 5 m	1	FO	4	5	Gomphosus varius	Labridae	1	30	0	0.36	Secondary Consumer	Benthic Invertebrate Consumer	80	1	0	1	42	0	KS
2006	14-07-2006	11:35	13:25	LTER 1 Forereef Fish Transect 4 Swath 5 m	1	FO	4	5	Gomphosus varius	Labridae	1	40	0	0.78	Secondary Consumer	Benthic Invertebrate Consumer	80	1	0	1	42	0	KS
2006	14-07-2006	11:35	13:25	LTER 1 Forereef Fish Transect 4 Swath 5 m	1	FO	4	5	Gomphosus varius	Labridae	1	60	0	2.33	Secondary Consumer	Benthic Invertebrate Consumer	80	1	0	1	42	0	KS
2006	14-07-2006	11:35	13:25	LTER 1 Forereef Fish Transect 4 Swath 5 m	1	FO	4	5	Gomphosus varius	Labridae	1	70	0	3.54	Secondary Consumer	Benthic Invertebrate Consumer	80	1	0	1	42	0	KS
2006	14-07-2006	11:35	13:25	LTER 1 Forereef Fish Transect 4 Swath 5 m	1	FO	4	5	Gomphosus varius	Labridae	1	110	0	12	Secondary Consumer	Benthic Invertebrate Consumer	80	1	0	1	42	0	KS
2006	14-07-2006	11:35	13:25	LTER 1 Forereef Fish Transect 4 Swath 5 m	1	FO	4	5	Gomphosus varius	Labridae	2	120	0	30.4	Secondary Consumer	Benthic Invertebrate Consumer	80	1	0	1	42	0	KS
2006	14-07-2006	11:35	13:25	LTER 1 Forereef Fish Transect 4 Swath 5 m	1	FO	4	5	Gomphosus varius	Labridae	1	150	0	27.8	Secondary Consumer	Benthic Invertebrate Consumer	80	1	0	1	42	0	KS
2006	14-07-2006	11:35	13:25	LTER 1 Forereef Fish Transect 4 Swath 5 m	1	FO	4	5	Halichoeres claudia	Labridae	1	20	0	0.13	Secondary Consumer	Benthic Invertebrate Consumer	80	1	0	1	42	0	KS
2006	14-07-2006	11:35	13:25	LTER 1 Forereef Fish Transect 4 Swath 5 m	1	FO	4	5	Halichoeres claudia	Labridae	1	50	0	1.96	Secondary Consumer	Benthic Invertebrate Consumer	80	1	0	1	42	0	KS
2006	14-07-2006	11:35	13:25	LTER 1 Forereef Fish Transect 4 Swath 5 m	1	FO	4	5	Halichoeres claudia	Labridae	1	60	0	3.38	Secondary Consumer	Benthic Invertebrate Consumer	80	1	0	1	42	0	KS
2006	14-07-2006	11:35	13:25	LTER 1 Forereef Fish Transect 4 Swath 5 m	1	FO	4	5	Halichoeres claudia	Labridae	4	70	0	21.4	Secondary Consumer	Benthic Invertebrate Consumer	80	1	0	1	42	0	KS
2006	14-07-2006	11:35	13:25	LTER 1 Forereef Fish Transect 4 Swath 5 m	1	FO	4	5	Labroides bicolor	Labridae	1	60	0	1.93	Secondary Consumer	Benthic Invertebrate Consumer	80	1	0	1	42	0	KS
2006	14-07-2006	11:35	13:25	LTER 1 Forereef Fish Transect 4 Swath 5 m	1	FO	4	5	Labroides bicolor	Labridae	1	70	0	3.17	Secondary Consumer	Benthic Invertebrate Consumer	80	1	0	1	42	0	KS
2006	14-07-2006	11:35	13:25	LTER 1 Forereef Fish Transect 4 Swath 5 m	1	FO	4	5	Labroides dimidiatus	Labridae	1	60	0	1.93	Secondary Consumer	Benthic Invertebrate Consumer	80	1	0	1	42	0	KS
2006	14-07-2006	11:35	13:25	LTER 1 Forereef Fish Transect 4 Swath 5 m	1	FO	4	5	Macropharyngodon meleagris	Labridae	2	30	0	0.7	Secondary Consumer	Benthic Invertebrate Consumer	80	1	0	1	42	0	KS
2006	14-07-2006	11:35	13:25	LTER 1 Forereef Fish Transect 4 Swath 5 m	1	FO	4	5	Melichthys niger	Balistidae	37	120	0	967.7	Primary Consumer	Omnivore	80	1	0	1	42	0	KS
2006	14-07-2006	11:35	13:25	LTER 1 Forereef Fish Transect 4 Swath 5 m	1	FO	4	5	Melichthys vidua	Balistidae	4	150	0	223.1	Primary Consumer	Omnivore	80	1	0	1	42	0	KS
2006	14-07-2006	11:35	13:25	LTER 1 Forereef Fish Transect 4 Swath 5 m	1	FO	4	5	Naso lituratus	Acanthuridae	3	80	0	12.37	Primary Consumer	Browser	80	1	0	1	42	0	KS
2006	14-07-2006	11:35	13:25	LTER 1 Forereef Fish Transect 4 Swath 5 m	1	FO	4	5	Naso lituratus	Acanthuridae	1	90	0	6.05	Primary Consumer	Browser	80	1	0	1	42	0	KS
2006	14-07-2006	11:35	13:25	LTER 1 Forereef Fish Transect 4 Swath 5 m	1	FO	4	5	Naso lituratus	Acanthuridae	1	120	0	15.4	Primary Consumer	Browser	80	1	0	1	42	0	KS
2006	14-07-2006	11:35	13:25	LTER 1 Forereef Fish Transect 4 Swath 5 m	1	FO	4	5	Naso lituratus	Acanthuridae	1	150	0	31.8	Primary Consumer	Browser	80	1	0	1	42	0	KS
2006	14-07-2006	11:35	13:25	LTER 1 Forereef Fish Transect 4 Swath 5 m	1	FO	4	5	Nemateleotris magnifica	Gobiidae	1	50	0	2.09	Planktivore	Planktivore_exclusively	80	1	0	1	42	0	KS
2006	14-07-2006	11:35	13:25	LTER 1 Forereef Fish Transect 4 Swath 5 m	1	FO	4	5	Novaculichthys taeniourus	Labridae	1	200	0	145.9	Secondary Consumer	Benthic Invertebrate Consumer	80	1	0	1	42	0	KS
2006	14-07-2006	11:35	13:25	LTER 1 Forereef Fish Transect 4 Swath 5 m	1	FO	4	5	Parupeneus multifasciatus	Mullidae	1	100	0	13.5	Secondary Consumer	Benthic Invertebrate Consumer	80	1	0	1	42	0	KS
2006	14-07-2006	11:35	13:25	LTER 1 Forereef Fish Transect 4 Swath 5 m	1	FO	4	5	Parupeneus multifasciatus	Mullidae	1	120	0	24.3	Secondary Consumer	Benthic Invertebrate Consumer	80	1	0	1	42	0	KS
2006	14-07-2006	11:35	13:25	LTER 1 Forereef Fish Transect 4 Swath 5 m	1	FO	4	5	Parupeneus multifasciatus	Mullidae	1	150	0	49.7	Secondary Consumer	Benthic Invertebrate Consumer	80	1	0	1	42	0	KS
2006	14-07-2006	11:35	13:25	LTER 1 Forereef Fish Transect 4 Swath 5 m	1	FO	4	5	Pomacanthus imperator	Pomacanthidae	2	120	0	116.5	Secondary Consumer	Omnivore	80	1	0	1	42	0	KS
2006	14-07-2006	11:35	13:25	LTER 1 Forereef Fish Transect 4 Swath 5 m	1	FO	4	5	Pomachromis fuscidorsalis	Pomacentridae	6	40	0	7.37	Planktivore	Planktivore_exclusively	80	1	0	1	42	0	KS
2006	14-07-2006	11:35	13:25	LTER 1 Forereef Fish Transect 4 Swath 5 m	1	FO	4	5	Pseudojuloides atavai	Labridae	1	30	0	0.35	Secondary Consumer	Benthic Invertebrate Consumer	80	1	0	1	42	0	KS
2006	14-07-2006	11:35	13:25	LTER 1 Forereef Fish Transect 4 Swath 5 m	1	FO	4	5	Pseudojuloides atavai	Labridae	1	100	0	16.1	Secondary Consumer	Benthic Invertebrate Consumer	80	1	0	1	42	0	KS
2006	14-07-2006	11:35	13:25	LTER 1 Forereef Fish Transect 4 Swath 5 m	1	FO	4	5	Scarus oviceps	Scaridae	1	150	0	70.1	Primary Consumer	Scraper	80	1	0	1	42	0	KS
2006	14-07-2006	11:35	13:25	LTER 1 Forereef Fish Transect 4 Swath 5 m	1	FO	4	5	Sphyraena sp. 1	Sphyraenidae	1	1000	0	4477.5	Piscivore_primarily	Piscivore	80	1	0	1	42	0	KS
2006	14-07-2006	11:35	13:25	LTER 1 Forereef Fish Transect 4 Swath 5 m	1	FO	4	5	Sufflamen bursa	Balistidae	6	100	0	165.1	Secondary Consumer	Omnivore	80	1	0	1	42	0	KS
2006	14-07-2006	11:35	13:25	LTER 1 Forereef Fish Transect 4 Swath 5 m	1	FO	4	5	Thalassoma lutescens	Labridae	1	60	0	3.03	Secondary Consumer	Benthic Invertebrate Consumer	80	1	0	1	42	0	KS
2006	14-07-2006	11:35	13:25	LTER 1 Forereef Fish Transect 4 Swath 5 m	1	FO	4	5	Thalassoma lutescens	Labridae	1	70	0	4.84	Secondary Consumer	Benthic Invertebrate Consumer	80	1	0	1	42	0	KS
2006	14-07-2006	11:35	13:25	LTER 1 Forereef Fish Transect 4 Swath 5 m	1	FO	4	5	Thalassoma lutescens	Labridae	1	100	0	14.3	Secondary Consumer	Benthic Invertebrate Consumer	80	1	0	1	42	0	KS
2006	14-07-2006	11:35	13:25	LTER 1 Forereef Fish Transect 4 Swath 5 m	1	FO	4	5	Thalassoma quinquevittatum	Labridae	1	70	0	5.1	Secondary Consumer	Benthic Invertebrate Consumer	80	1	0	1	42	0	KS
2006	14-07-2006	11:35	13:25	LTER 1 Forereef Fish Transect 4 Swath 5 m	1	FO	4	5	Zanclus cornutus	Zanclidae	1	100	0	34.5	Secondary Consumer	Omnivore	80	1	0	1	42	0	KS
2006	14-07-2006	11:35	13:25	LTER 1 Forereef Fish Transect 4 Swath 5 m	1	FO	4	5	Zebrasoma scopas	Acanthuridae	2	60	0	12.41	Primary Consumer	Concealed Cropper	80	1	0	1	42	0	KS
2006	14-07-2006	11:35	13:25	LTER 1 Forereef Fish Transect 4 Swath 5 m	1	FO	4	5	Zebrasoma scopas	Acanthuridae	7	80	0	102.79	Primary Consumer	Concealed Cropper	80	1	0	1	42	0	KS
2006	14-07-2006	11:35	13:25	LTER 1 Forereef Fish Transect 4 Swath 5 m	1	FO	4	5	Zebrasoma scopas	Acanthuridae	5	90	0	104.45	Primary Consumer	Concealed Cropper	80	1	0	1	42	0	KS
2006	14-07-2006	11:35	13:25	LTER 1 Forereef Fish Transect 4 Swath 5 m	1	FO	4	5	Zebrasoma scopas	Acanthuridae	3	100	0	85.9	Primary Consumer	Concealed Cropper	80	1	0	1	42	0	KS
2006	14-07-2006	11:35	13:25	LTER 1 Forereef Fish Transect 4 Swath 5 m	1	FO	4	5	Zebrasoma velifer	Acanthuridae	1	40	0	1.82	Primary Consumer	Concealed Cropper	80	1	0	1	42	0	KS
2006	10-07-2006	15:20	16:15	LTER 1 Fringing Reef Fish Transect 1 Swath 1 m	1	FR	1	1	Canthigaster solandri	Tetraodontidae	1	65	0	7.89	Primary Consumer	Omnivore	60	1	0	0	-1	0	GB
2006	10-07-2006	15:20	16:15	LTER 1 Fringing Reef Fish Transect 1 Swath 1 m	1	FR	1	1	Dascyllus flavicaudus	Pomacentridae	16	60	0	108.22	Planktivore	Omnivore	60	1	0	0	-1	0	GB
2006	10-07-2006	15:20	16:15	LTER 1 Fringing Reef Fish Transect 1 Swath 1 m	1	FR	1	1	Dascyllus flavicaudus	Pomacentridae	10	65	0	85.39	Planktivore	Omnivore	60	1	0	0	-1	0	GB
2006	10-07-2006	15:20	16:15	LTER 1 Fringing Reef Fish Transect 1 Swath 1 m	1	FR	1	1	Epinephelus merra	Serranidae	1	75	0	6.22	Piscivore_primarily	Piscivore	60	1	0	0	-1	0	GB
2006	10-07-2006	15:20	16:15	LTER 1 Fringing Reef Fish Transect 1 Swath 1 m	1	FR	1	1	Myripristis berndti	Holocentridae	1	70	0	6.66	Planktivore	Planktivore_exclusively	60	1	0	0	-1	0	GB
2006	10-07-2006	15:20	16:15	LTER 1 Fringing Reef Fish Transect 1 Swath 1 m	1	FR	1	1	Myripristis berndti	Holocentridae	1	75	0	8.2	Planktivore	Planktivore_exclusively	60	1	0	0	-1	0	GB
2006	10-07-2006	15:20	16:15	LTER 1 Fringing Reef Fish Transect 1 Swath 1 m	1	FR	1	1	Myripristis berndti	Holocentridae	1	80	0	9.95	Planktivore	Planktivore_exclusively	60	1	0	0	-1	0	GB
2006	10-07-2006	15:20	16:15	LTER 1 Fringing Reef Fish Transect 1 Swath 1 m	1	FR	1	1	Saurida gracilis	Synodontidae	1	35	0	0.28	Piscivore_primarily	Piscivore	60	1	0	0	-1	0	GB
2006	10-07-2006	15:20	16:15	LTER 1 Fringing Reef Fish Transect 1 Swath 1 m	1	FR	1	1	Stegastes nigricans	Pomacentridae	2	35	0	2.57	Primary Consumer	Omnivore	60	1	0	0	-1	0	GB
2006	10-07-2006	15:20	16:15	LTER 1 Fringing Reef Fish Transect 1 Swath 1 m	1	FR	1	1	Stegastes nigricans	Pomacentridae	1	40	0	1.92	Primary Consumer	Omnivore	60	1	0	0	-1	0	GB
2006	10-07-2006	15:20	16:15	LTER 1 Fringing Reef Fish Transect 1 Swath 1 m	1	FR	1	1	Stegastes nigricans	Pomacentridae	1	65	0	8.28	Primary Consumer	Omnivore	60	1	0	0	-1	0	GB
2006	10-07-2006	15:20	16:15	LTER 1 Fringing Reef Fish Transect 1 Swath 1 m	1	FR	1	1	Stegastes nigricans	Pomacentridae	1	70	0	10.35	Primary Consumer	Omnivore	60	1	0	0	-1	0	GB
2006	10-07-2006	15:20	16:15	LTER 1 Fringing Reef Fish Transect 1 Swath 5 m	1	FR	1	5	Acanthurus pyroferus	Acanthuridae	1	65	0	5.98	Primary Consumer	Sediment Sucker	60	1	0	0	-1	0	GB
2006	10-07-2006	15:20	16:15	LTER 1 Fringing Reef Fish Transect 1 Swath 5 m	1	FR	1	5	Acanthurus pyroferus	Acanthuridae	1	70	0	7.46	Primary Consumer	Sediment Sucker	60	1	0	0	-1	0	GB
2006	10-07-2006	15:20	16:15	LTER 1 Fringing Reef Fish Transect 1 Swath 5 m	1	FR	1	5	Acanthurus pyroferus	Acanthuridae	2	75	0	18.34	Primary Consumer	Sediment Sucker	60	1	0	0	-1	0	GB
2006	10-07-2006	15:20	16:15	LTER 1 Fringing Reef Fish Transect 1 Swath 5 m	1	FR	1	5	Acanthurus pyroferus	Acanthuridae	1	80	0	11.11	Primary Consumer	Sediment Sucker	60	1	0	0	-1	0	GB
2006	10-07-2006	15:20	16:15	LTER 1 Fringing Reef Fish Transect 1 Swath 5 m	1	FR	1	5	Acanthurus pyroferus	Acanthuridae	3	85	0	39.95	Primary Consumer	Sediment Sucker	60	1	0	0	-1	0	GB
2006	10-07-2006	15:20	16:15	LTER 1 Fringing Reef Fish Transect 1 Swath 5 m	1	FR	1	5	Anampses twistii	Labridae	1	55	0	2.64	Secondary Consumer	Benthic Invertebrate Consumer	60	1	0	0	-1	0	GB
2006	10-07-2006	15:20	16:15	LTER 1 Fringing Reef Fish Transect 1 Swath 5 m	1	FR	1	5	Anampses twistii	Labridae	1	60	0	3.37	Secondary Consumer	Benthic Invertebrate Consumer	60	1	0	0	-1	0	GB
2006	10-07-2006	15:20	16:15	LTER 1 Fringing Reef Fish Transect 1 Swath 5 m	1	FR	1	5	Anampses twistii	Labridae	1	65	0	4.21	Secondary Consumer	Benthic Invertebrate Consumer	60	1	0	0	-1	0	GB
2006	10-07-2006	15:20	16:15	LTER 1 Fringing Reef Fish Transect 1 Swath 5 m	1	FR	1	5	Balistapus undulatus	Balistidae	3	70	0	12.6	Secondary Consumer	Omnivore	60	1	0	0	-1	0	GB
2006	10-07-2006	15:20	16:15	LTER 1 Fringing Reef Fish Transect 1 Swath 5 m	1	FR	1	5	Balistapus undulatus	Balistidae	1	85	0	8.12	Secondary Consumer	Omnivore	60	1	0	0	-1	0	GB
2006	10-07-2006	15:20	16:15	LTER 1 Fringing Reef Fish Transect 1 Swath 5 m	1	FR	1	5	Balistapus undulatus	Balistidae	1	110	0	19.5	Secondary Consumer	Omnivore	60	1	0	0	-1	0	GB
2006	10-07-2006	15:20	16:15	LTER 1 Fringing Reef Fish Transect 1 Swath 5 m	1	FR	1	5	Centropyge bispinosa	Pomacanthidae	2	35	0	4.45	Primary Consumer	Omnivore	60	1	0	0	-1	0	GB
2006	10-07-2006	15:20	16:15	LTER 1 Fringing Reef Fish Transect 1 Swath 5 m	1	FR	1	5	Centropyge bispinosa	Pomacanthidae	1	40	0	3.01	Primary Consumer	Omnivore	60	1	0	0	-1	0	GB
2006	10-07-2006	15:20	16:15	LTER 1 Fringing Reef Fish Transect 1 Swath 5 m	1	FR	1	5	Centropyge bispinosa	Pomacanthidae	2	45	0	7.84	Primary Consumer	Omnivore	60	1	0	0	-1	0	GB
2006	10-07-2006	15:20	16:15	LTER 1 Fringing Reef Fish Transect 1 Swath 5 m	1	FR	1	5	Centropyge flavissima	Pomacanthidae	1	60	0	7.54	Primary Consumer	Omnivore	60	1	0	0	-1	0	GB
2006	10-07-2006	15:20	16:15	LTER 1 Fringing Reef Fish Transect 1 Swath 5 m	1	FR	1	5	Centropyge flavissima	Pomacanthidae	3	65	0	27.81	Primary Consumer	Omnivore	60	1	0	0	-1	0	GB
2006	10-07-2006	15:20	16:15	LTER 1 Fringing Reef Fish Transect 1 Swath 5 m	1	FR	1	5	Chaetodon auriga	Chaetodontidae	1	110	0	35.7	Secondary Consumer	Corallivore	60	1	0	0	-1	0	GB
2006	10-07-2006	15:20	16:15	LTER 1 Fringing Reef Fish Transect 1 Swath 5 m	1	FR	1	5	Chaetodon citrinellus	Chaetodontidae	1	45	0	2.51	Secondary Consumer	Corallivore	60	1	0	0	-1	0	GB
2006	10-07-2006	15:20	16:15	LTER 1 Fringing Reef Fish Transect 1 Swath 5 m	1	FR	1	5	Chaetodon lunulatus	Chaetodontidae	3	50	0	12.51	Secondary Consumer	Corallivore	60	1	0	0	-1	0	GB
2006	10-07-2006	15:20	16:15	LTER 1 Fringing Reef Fish Transect 1 Swath 5 m	1	FR	1	5	Chaetodon vagabundus	Chaetodontidae	1	60	0	5.72	Secondary Consumer	Corallivore	60	1	0	0	-1	0	GB
2006	10-07-2006	15:20	16:15	LTER 1 Fringing Reef Fish Transect 1 Swath 5 m	1	FR	1	5	Chaetodon vagabundus	Chaetodontidae	1	70	0	9.05	Secondary Consumer	Corallivore	60	1	0	0	-1	0	GB
2006	10-07-2006	15:20	16:15	LTER 1 Fringing Reef Fish Transect 1 Swath 5 m	1	FR	1	5	Cheilinus chlorourus	Labridae	1	55	0	3.24	Secondary Consumer	Benthic Invertebrate Consumer	60	1	0	0	-1	0	GB
2006	10-07-2006	15:20	16:15	LTER 1 Fringing Reef Fish Transect 1 Swath 5 m	1	FR	1	5	Cheilinus chlorourus	Labridae	1	60	0	4.2	Secondary Consumer	Benthic Invertebrate Consumer	60	1	0	0	-1	0	GB
2006	10-07-2006	15:20	16:15	LTER 1 Fringing Reef Fish Transect 1 Swath 5 m	1	FR	1	5	Cheilinus chlorourus	Labridae	1	65	0	5.34	Secondary Consumer	Benthic Invertebrate Consumer	60	1	0	0	-1	0	GB
2006	10-07-2006	15:20	16:15	LTER 1 Fringing Reef Fish Transect 1 Swath 5 m	1	FR	1	5	Chlorurus spilurus	Scaridae	2	110	0	60.1	Primary Consumer	Excavator	60	1	0	0	-1	0	GB
2006	10-07-2006	15:20	16:15	LTER 1 Fringing Reef Fish Transect 1 Swath 5 m	1	FR	1	5	Chlorurus spilurus	Scaridae	1	120	0	38.9	Primary Consumer	Excavator	60	1	0	0	-1	0	GB
2006	10-07-2006	15:20	16:15	LTER 1 Fringing Reef Fish Transect 1 Swath 5 m	1	FR	1	5	Chromis margaritifer	Pomacentridae	1	40	0	0.76	Planktivore	Omnivore	60	1	0	0	-1	0	GB
2006	10-07-2006	15:20	16:15	LTER 1 Fringing Reef Fish Transect 1 Swath 5 m	1	FR	1	5	Chromis margaritifer	Pomacentridae	3	45	0	3.33	Planktivore	Omnivore	60	1	0	0	-1	0	GB
2006	10-07-2006	15:20	16:15	LTER 1 Fringing Reef Fish Transect 1 Swath 5 m	1	FR	1	5	Chromis viridis	Pomacentridae	10	40	0	11.98	Planktivore	Omnivore	60	1	0	0	-1	0	GB
2006	10-07-2006	15:20	16:15	LTER 1 Fringing Reef Fish Transect 1 Swath 5 m	1	FR	1	5	Ctenochaetus striatus	Acanthuridae	6	45	0	9.33	Primary Consumer	Brusher	60	1	0	0	-1	0	GB
2006	10-07-2006	15:20	16:15	LTER 1 Fringing Reef Fish Transect 1 Swath 5 m	1	FR	1	5	Ctenochaetus striatus	Acanthuridae	20	50	0	42.96	Primary Consumer	Brusher	60	1	0	0	-1	0	GB
2006	10-07-2006	15:20	16:15	LTER 1 Fringing Reef Fish Transect 1 Swath 5 m	1	FR	1	5	Diodon hystrix	Diodontidae	1	250	0	552.3	Secondary Consumer	Benthic Invertebrate Consumer	60	1	0	0	-1	0	GB
2006	10-07-2006	15:20	16:15	LTER 1 Fringing Reef Fish Transect 1 Swath 5 m	1	FR	1	5	Forcipiger flavissimus	Chaetodontidae	1	85	0	18.64	Secondary Consumer	Benthic Invertebrate Consumer	60	1	0	0	-1	0	GB
2006	10-07-2006	15:20	16:15	LTER 1 Fringing Reef Fish Transect 1 Swath 5 m	1	FR	1	5	Forcipiger flavissimus	Chaetodontidae	1	100	0	29.6	Secondary Consumer	Benthic Invertebrate Consumer	60	1	0	0	-1	0	GB
2006	10-07-2006	15:20	16:15	LTER 1 Fringing Reef Fish Transect 1 Swath 5 m	1	FR	1	5	Forcipiger flavissimus	Chaetodontidae	1	120	0	49.7	Secondary Consumer	Benthic Invertebrate Consumer	60	1	0	0	-1	0	GB
2006	10-07-2006	15:20	16:15	LTER 1 Fringing Reef Fish Transect 1 Swath 5 m	1	FR	1	5	Gnathodentex aureolineatus	Lethrinidae	1	75	0	6.18	Secondary Consumer	Benthic Invertebrate Consumer	60	1	0	0	-1	0	GB
2006	10-07-2006	15:20	16:15	LTER 1 Fringing Reef Fish Transect 1 Swath 5 m	1	FR	1	5	Gnathodentex aureolineatus	Lethrinidae	5	100	0	74.5	Secondary Consumer	Benthic Invertebrate Consumer	60	1	0	0	-1	0	GB
2006	10-07-2006	15:20	16:15	LTER 1 Fringing Reef Fish Transect 1 Swath 5 m	1	FR	1	5	Gnathodentex aureolineatus	Lethrinidae	14	110	0	279.5	Secondary Consumer	Benthic Invertebrate Consumer	60	1	0	0	-1	0	GB
2006	10-07-2006	15:20	16:15	LTER 1 Fringing Reef Fish Transect 1 Swath 5 m	1	FR	1	5	Halichoeres trimaculatus	Labridae	1	45	0	1.68	Secondary Consumer	Benthic Invertebrate Consumer	60	1	0	0	-1	0	GB
2006	10-07-2006	15:20	16:15	LTER 1 Fringing Reef Fish Transect 1 Swath 5 m	1	FR	1	5	Heniochus chrysostomus	Chaetodontidae	2	100	0	58.9	Secondary Consumer	Corallivore	60	1	0	0	-1	0	GB
2006	10-07-2006	15:20	16:15	LTER 1 Fringing Reef Fish Transect 1 Swath 5 m	1	FR	1	5	Labroides dimidiatus	Labridae	1	50	0	1.07	Secondary Consumer	Benthic Invertebrate Consumer	60	1	0	0	-1	0	GB
2006	10-07-2006	15:20	16:15	LTER 1 Fringing Reef Fish Transect 1 Swath 5 m	1	FR	1	5	Monotaxis grandoculis	Lethrinidae	2	110	0	44.7	Secondary Consumer	Benthic Invertebrate Consumer	60	1	0	0	-1	0	GB
2006	10-07-2006	15:20	16:15	LTER 1 Fringing Reef Fish Transect 1 Swath 5 m	1	FR	1	5	Monotaxis grandoculis	Lethrinidae	1	150	0	57.1	Secondary Consumer	Benthic Invertebrate Consumer	60	1	0	0	-1	0	GB
2006	10-07-2006	15:20	16:15	LTER 1 Fringing Reef Fish Transect 1 Swath 5 m	1	FR	1	5	Mulloidichthys flavolineatus	Mullidae	6	110	0	92.7	Secondary Consumer	Benthic Invertebrate Consumer	60	1	0	0	-1	0	GB
2006	10-07-2006	15:20	16:15	LTER 1 Fringing Reef Fish Transect 1 Swath 5 m	1	FR	1	5	Mulloidichthys flavolineatus	Mullidae	12	120	0	242.7	Secondary Consumer	Benthic Invertebrate Consumer	60	1	0	0	-1	0	GB
2006	10-07-2006	15:20	16:15	LTER 1 Fringing Reef Fish Transect 1 Swath 5 m	1	FR	1	5	Mulloidichthys flavolineatus	Mullidae	4	150	0	161.6	Secondary Consumer	Benthic Invertebrate Consumer	60	1	0	0	-1	0	GB
2006	10-07-2006	15:20	16:15	LTER 1 Fringing Reef Fish Transect 1 Swath 5 m	1	FR	1	5	Mulloidichthys flavolineatus	Mullidae	1	200	0	98.6	Secondary Consumer	Benthic Invertebrate Consumer	60	1	0	0	-1	0	GB
2006	10-07-2006	15:20	16:15	LTER 1 Fringing Reef Fish Transect 1 Swath 5 m	1	FR	1	5	Naso lituratus	Acanthuridae	1	75	0	3.34	Primary Consumer	Browser	60	1	0	0	-1	0	GB
2006	10-07-2006	15:20	16:15	LTER 1 Fringing Reef Fish Transect 1 Swath 5 m	1	FR	1	5	Ostracion meleagris	Ostraciidae	1	45	0	5.69	Secondary Consumer	Omnivore	60	1	0	0	-1	0	GB
2006	10-07-2006	15:20	16:15	LTER 1 Fringing Reef Fish Transect 1 Swath 5 m	1	FR	1	5	Parapercis millepunctata	Pinguipedidae	1	75	0	5	Secondary Consumer	Benthic Invertebrate Consumer	60	1	0	0	-1	0	GB
2006	10-07-2006	15:20	16:15	LTER 1 Fringing Reef Fish Transect 1 Swath 5 m	1	FR	1	5	Parapercis millepunctata	Pinguipedidae	1	85	0	7.23	Secondary Consumer	Benthic Invertebrate Consumer	60	1	0	0	-1	0	GB
2006	10-07-2006	15:20	16:15	LTER 1 Fringing Reef Fish Transect 1 Swath 5 m	1	FR	1	5	Parupeneus insularis	Mullidae	2	70	0	9.12	Secondary Consumer	Benthic Invertebrate Consumer	60	1	0	0	-1	0	GB
2006	10-07-2006	15:20	16:15	LTER 1 Fringing Reef Fish Transect 1 Swath 5 m	1	FR	1	5	Parupeneus insularis	Mullidae	2	75	0	11.32	Secondary Consumer	Benthic Invertebrate Consumer	60	1	0	0	-1	0	GB
2006	10-07-2006	15:20	16:15	LTER 1 Fringing Reef Fish Transect 1 Swath 5 m	1	FR	1	5	Parupeneus insularis	Mullidae	1	100	0	13.9	Secondary Consumer	Benthic Invertebrate Consumer	60	1	0	0	-1	0	GB
2006	10-07-2006	15:20	16:15	LTER 1 Fringing Reef Fish Transect 1 Swath 5 m	1	FR	1	5	Parupeneus multifasciatus	Mullidae	1	85	0	8.02	Secondary Consumer	Benthic Invertebrate Consumer	60	1	0	0	-1	0	GB
2006	10-07-2006	15:20	16:15	LTER 1 Fringing Reef Fish Transect 1 Swath 5 m	1	FR	1	5	Pygoplites diacanthus	Pomacanthidae	1	100	0	30.5	Secondary Consumer	Benthic Invertebrate Consumer	60	1	0	0	-1	0	GB
2006	10-07-2006	15:20	16:15	LTER 1 Fringing Reef Fish Transect 1 Swath 5 m	1	FR	1	5	Pygoplites diacanthus	Pomacanthidae	1	120	0	50.1	Secondary Consumer	Benthic Invertebrate Consumer	60	1	0	0	-1	0	GB
2006	10-07-2006	15:20	16:15	LTER 1 Fringing Reef Fish Transect 1 Swath 5 m	1	FR	1	5	Scarus oviceps	Scaridae	1	70	0	7.37	Primary Consumer	Scraper	60	1	0	0	-1	0	GB
2006	10-07-2006	15:20	16:15	LTER 1 Fringing Reef Fish Transect 1 Swath 5 m	1	FR	1	5	Scarus oviceps	Scaridae	1	75	0	9.03	Primary Consumer	Scraper	60	1	0	0	-1	0	GB
2006	10-07-2006	15:20	16:15	LTER 1 Fringing Reef Fish Transect 1 Swath 5 m	1	FR	1	5	Scarus oviceps	Scaridae	1	100	0	21.1	Primary Consumer	Scraper	60	1	0	0	-1	0	GB
2006	10-07-2006	15:20	16:15	LTER 1 Fringing Reef Fish Transect 1 Swath 5 m	1	FR	1	5	Scarus oviceps	Scaridae	1	110	0	28	Primary Consumer	Scraper	60	1	0	0	-1	0	GB
2006	10-07-2006	15:20	16:15	LTER 1 Fringing Reef Fish Transect 1 Swath 5 m	1	FR	1	5	Scarus psittacus	Scaridae	1	90	0	15.43	Primary Consumer	Scraper	60	1	0	0	-1	0	GB
2006	10-07-2006	15:20	16:15	LTER 1 Fringing Reef Fish Transect 1 Swath 5 m	1	FR	1	5	Stethojulis bandanensis	Labridae	1	45	0	1.48	Secondary Consumer	Benthic Invertebrate Consumer	60	1	0	0	-1	0	GB
2006	10-07-2006	15:20	16:15	LTER 1 Fringing Reef Fish Transect 1 Swath 5 m	1	FR	1	5	Sufflamen bursa	Balistidae	1	100	0	27.5	Secondary Consumer	Omnivore	60	1	0	0	-1	0	GB
2006	10-07-2006	15:20	16:15	LTER 1 Fringing Reef Fish Transect 1 Swath 5 m	1	FR	1	5	Sufflamen bursa	Balistidae	1	110	0	36.4	Secondary Consumer	Omnivore	60	1	0	0	-1	0	GB
2006	10-07-2006	15:20	16:15	LTER 1 Fringing Reef Fish Transect 1 Swath 5 m	1	FR	1	5	Thalassoma hardwicke	Labridae	1	65	0	4.69	Secondary Consumer	Benthic Invertebrate Consumer	60	1	0	0	-1	0	GB
2006	10-07-2006	15:20	16:15	LTER 1 Fringing Reef Fish Transect 1 Swath 5 m	1	FR	1	5	Thalassoma hardwicke	Labridae	2	75	0	14.37	Secondary Consumer	Benthic Invertebrate Consumer	60	1	0	0	-1	0	GB
2006	10-07-2006	15:20	16:15	LTER 1 Fringing Reef Fish Transect 1 Swath 5 m	1	FR	1	5	Thalassoma hardwicke	Labridae	1	85	0	10.43	Secondary Consumer	Benthic Invertebrate Consumer	60	1	0	0	-1	0	GB
2006	10-07-2006	15:20	16:15	LTER 1 Fringing Reef Fish Transect 1 Swath 5 m	1	FR	1	5	Thalassoma hardwicke	Labridae	3	100	0	50.8	Secondary Consumer	Benthic Invertebrate Consumer	60	1	0	0	-1	0	GB
2006	10-07-2006	15:20	16:15	LTER 1 Fringing Reef Fish Transect 1 Swath 5 m	1	FR	1	5	Zanclus cornutus	Zanclidae	1	110	0	47.5	Secondary Consumer	Omnivore	60	1	0	0	-1	0	GB
2006	10-07-2006	15:20	16:15	LTER 1 Fringing Reef Fish Transect 1 Swath 5 m	1	FR	1	5	Zanclus cornutus	Zanclidae	1	120	0	63.7	Secondary Consumer	Omnivore	60	1	0	0	-1	0	GB
2006	10-07-2006	15:20	16:15	LTER 1 Fringing Reef Fish Transect 1 Swath 5 m	1	FR	1	5	Zebrasoma scopas	Acanthuridae	4	50	0	14.39	Primary Consumer	Concealed Cropper	60	1	0	0	-1	0	GB
2006	10-07-2006	15:20	16:15	LTER 1 Fringing Reef Fish Transect 1 Swath 5 m	1	FR	1	5	Zebrasoma scopas	Acanthuridae	1	60	0	6.21	Primary Consumer	Concealed Cropper	60	1	0	0	-1	0	GB
2006	10-07-2006	15:20	16:15	LTER 1 Fringing Reef Fish Transect 1 Swath 5 m	1	FR	1	5	Zebrasoma scopas	Acanthuridae	1	65	0	7.89	Primary Consumer	Concealed Cropper	60	1	0	0	-1	0	GB
2006	10-07-2006	15:20	16:15	LTER 1 Fringing Reef Fish Transect 1 Swath 5 m	1	FR	1	5	Zebrasoma scopas	Acanthuridae	4	70	0	39.39	Primary Consumer	Concealed Cropper	60	1	0	0	-1	0	GB
2006	10-07-2006	15:20	16:15	LTER 1 Fringing Reef Fish Transect 1 Swath 5 m	1	FR	1	5	Zebrasoma scopas	Acanthuridae	3	75	0	36.31	Primary Consumer	Concealed Cropper	60	1	0	0	-1	0	GB
2006	10-07-2006	15:20	16:15	LTER 1 Fringing Reef Fish Transect 2 Swath 1 m	1	FR	2	1	Canthigaster solandri	Tetraodontidae	2	60	0	12.44	Primary Consumer	Omnivore	60	1	0	0	-1	0	AB
2006	10-07-2006	15:20	16:15	LTER 1 Fringing Reef Fish Transect 2 Swath 1 m	1	FR	2	1	Pseudocheilinus hexataenia	Labridae	1	30	0	0.35	Secondary Consumer	Benthic Invertebrate Consumer	60	1	0	0	-1	0	AB
2006	10-07-2006	15:20	16:15	LTER 1 Fringing Reef Fish Transect 2 Swath 1 m	1	FR	2	1	Sargocentron microstoma	Holocentridae	1	70	0	6.75	Secondary Consumer	Benthic Invertebrate Consumer	60	1	0	0	-1	0	AB
2006	10-07-2006	15:20	16:15	LTER 1 Fringing Reef Fish Transect 2 Swath 1 m	1	FR	2	1	Stegastes nigricans	Pomacentridae	1	80	0	15.47	Primary Consumer	Omnivore	60	1	0	0	-1	0	AB
2006	10-07-2006	15:20	16:15	LTER 1 Fringing Reef Fish Transect 2 Swath 1 m	1	FR	2	1	Stegastes nigricans	Pomacentridae	1	100	0	30.3	Primary Consumer	Omnivore	60	1	0	0	-1	0	AB
2006	10-07-2006	15:20	16:15	LTER 1 Fringing Reef Fish Transect 2 Swath 1 m	1	FR	2	1	Stegastes nigricans	Pomacentridae	1	120	0	52.4	Primary Consumer	Omnivore	60	1	0	0	-1	0	AB
2006	10-07-2006	15:20	16:15	LTER 1 Fringing Reef Fish Transect 2 Swath 1 m	1	FR	2	1	Stegastes nigricans	Pomacentridae	1	130	0	66.7	Primary Consumer	Omnivore	60	1	0	0	-1	0	AB
2006	10-07-2006	15:20	16:15	LTER 1 Fringing Reef Fish Transect 2 Swath 5 m	1	FR	2	5	Acanthurus nigrofuscus	Acanthuridae	1	60	0	4.12	Primary Consumer	Cropper	60	1	0	0	-1	0	AB
2006	10-07-2006	15:20	16:15	LTER 1 Fringing Reef Fish Transect 2 Swath 5 m	1	FR	2	5	Acanthurus nigrofuscus	Acanthuridae	2	70	0	13.13	Primary Consumer	Cropper	60	1	0	0	-1	0	AB
2006	10-07-2006	15:20	16:15	LTER 1 Fringing Reef Fish Transect 2 Swath 5 m	1	FR	2	5	Acanthurus nigrofuscus	Acanthuridae	1	75	0	8.09	Primary Consumer	Cropper	60	1	0	0	-1	0	AB
2006	10-07-2006	15:20	16:15	LTER 1 Fringing Reef Fish Transect 2 Swath 5 m	1	FR	2	5	Acanthurus nigrofuscus	Acanthuridae	10	80	0	98.39	Primary Consumer	Cropper	60	1	0	0	-1	0	AB
2006	10-07-2006	15:20	16:15	LTER 1 Fringing Reef Fish Transect 2 Swath 5 m	1	FR	2	5	Acanthurus nigrofuscus	Acanthuridae	6	90	0	84.33	Primary Consumer	Cropper	60	1	0	0	-1	0	AB
2006	10-07-2006	15:20	16:15	LTER 1 Fringing Reef Fish Transect 2 Swath 5 m	1	FR	2	5	Acanthurus nigrofuscus	Acanthuridae	5	120	0	167.9	Primary Consumer	Cropper	60	1	0	0	-1	0	AB
2006	10-07-2006	15:20	16:15	LTER 1 Fringing Reef Fish Transect 2 Swath 5 m	1	FR	2	5	Acanthurus pyroferus	Acanthuridae	1	110	0	28.7	Primary Consumer	Sediment Sucker	60	1	0	0	-1	0	AB
2006	10-07-2006	15:20	16:15	LTER 1 Fringing Reef Fish Transect 2 Swath 5 m	1	FR	2	5	Aulostomus chinensis	Aulostomidae	1	270	0	28.7	Piscivore_primarily	Piscivore	60	1	0	0	-1	0	AB
2006	10-07-2006	15:20	16:15	LTER 1 Fringing Reef Fish Transect 2 Swath 5 m	1	FR	2	5	Balistapus undulatus	Balistidae	1	180	0	103.5	Secondary Consumer	Omnivore	60	1	0	0	-1	0	AB
2006	10-07-2006	15:20	16:15	LTER 1 Fringing Reef Fish Transect 2 Swath 5 m	1	FR	2	5	Balistapus undulatus	Balistidae	1	190	0	124.4	Secondary Consumer	Omnivore	60	1	0	0	-1	0	AB
2006	10-07-2006	15:20	16:15	LTER 1 Fringing Reef Fish Transect 2 Swath 5 m	1	FR	2	5	Carangidae sp. 1	Perciformes	14	230	0	1901	Piscivore_primarily	Piscivore	60	1	0	0	-1	0	AB
2006	10-07-2006	15:20	16:15	LTER 1 Fringing Reef Fish Transect 2 Swath 5 m	1	FR	2	5	Centropyge bispinosa	Pomacanthidae	1	30	0	1.57	Primary Consumer	Omnivore	60	1	0	0	-1	0	AB
2006	10-07-2006	15:20	16:15	LTER 1 Fringing Reef Fish Transect 2 Swath 5 m	1	FR	2	5	Centropyge bispinosa	Pomacanthidae	2	60	0	15.03	Primary Consumer	Omnivore	60	1	0	0	-1	0	AB
2006	10-07-2006	15:20	16:15	LTER 1 Fringing Reef Fish Transect 2 Swath 5 m	1	FR	2	5	Centropyge bispinosa	Pomacanthidae	1	70	0	10.65	Primary Consumer	Omnivore	60	1	0	0	-1	0	AB
2006	10-07-2006	15:20	16:15	LTER 1 Fringing Reef Fish Transect 2 Swath 5 m	1	FR	2	5	Centropyge bispinosa	Pomacanthidae	3	80	0	43.19	Primary Consumer	Omnivore	60	1	0	0	-1	0	AB
2006	10-07-2006	15:20	16:15	LTER 1 Fringing Reef Fish Transect 2 Swath 5 m	1	FR	2	5	Centropyge bispinosa	Pomacanthidae	1	90	0	18.79	Primary Consumer	Omnivore	60	1	0	0	-1	0	AB
2006	10-07-2006	15:20	16:15	LTER 1 Fringing Reef Fish Transect 2 Swath 5 m	1	FR	2	5	Centropyge flavissima	Pomacanthidae	1	80	0	15.83	Primary Consumer	Omnivore	60	1	0	0	-1	0	AB
2006	10-07-2006	15:20	16:15	LTER 1 Fringing Reef Fish Transect 2 Swath 5 m	1	FR	2	5	Chaetodon citrinellus	Chaetodontidae	2	70	0	17.53	Secondary Consumer	Corallivore	60	1	0	0	-1	0	AB
2006	10-07-2006	15:20	16:15	LTER 1 Fringing Reef Fish Transect 2 Swath 5 m	1	FR	2	5	Chaetodon lunula	Chaetodontidae	1	120	0	49	Secondary Consumer	Corallivore	60	1	0	0	-1	0	AB
2006	10-07-2006	15:20	16:15	LTER 1 Fringing Reef Fish Transect 2 Swath 5 m	1	FR	2	5	Chaetodon lunula	Chaetodontidae	2	140	0	151.2	Secondary Consumer	Corallivore	60	1	0	0	-1	0	AB
2006	10-07-2006	15:20	16:15	LTER 1 Fringing Reef Fish Transect 2 Swath 5 m	1	FR	2	5	Chaetodon lunula	Chaetodontidae	1	170	0	130.5	Secondary Consumer	Corallivore	60	1	0	0	-1	0	AB
2006	10-07-2006	15:20	16:15	LTER 1 Fringing Reef Fish Transect 2 Swath 5 m	1	FR	2	5	Chaetodon lunula	Chaetodontidae	1	180	0	153.3	Secondary Consumer	Corallivore	60	1	0	0	-1	0	AB
2006	10-07-2006	15:20	16:15	LTER 1 Fringing Reef Fish Transect 2 Swath 5 m	1	FR	2	5	Chaetodon lunulatus	Chaetodontidae	2	120	0	98	Secondary Consumer	Corallivore	60	1	0	0	-1	0	AB
2006	10-07-2006	15:20	16:15	LTER 1 Fringing Reef Fish Transect 2 Swath 5 m	1	FR	2	5	Chaetodon ornatissimus	Chaetodontidae	1	160	0	110.1	Secondary Consumer	Corallivore	60	1	0	0	-1	0	AB
2006	10-07-2006	15:20	16:15	LTER 1 Fringing Reef Fish Transect 2 Swath 5 m	1	FR	2	5	Chaetodon vagabundus	Chaetodontidae	1	100	0	26.1	Secondary Consumer	Corallivore	60	1	0	0	-1	0	AB
2006	10-07-2006	15:20	16:15	LTER 1 Fringing Reef Fish Transect 2 Swath 5 m	1	FR	2	5	Cheilinus trilobatus	Labridae	1	95	0	15.86	Secondary Consumer	Benthic Invertebrate Consumer	60	1	0	0	-1	0	AB
2006	10-07-2006	15:20	16:15	LTER 1 Fringing Reef Fish Transect 2 Swath 5 m	1	FR	2	5	Cheilinus trilobatus	Labridae	1	120	0	32.4	Secondary Consumer	Benthic Invertebrate Consumer	60	1	0	0	-1	0	AB
2006	10-07-2006	15:20	16:15	LTER 1 Fringing Reef Fish Transect 2 Swath 5 m	1	FR	2	5	Cheilinus trilobatus	Labridae	1	170	0	94.1	Secondary Consumer	Benthic Invertebrate Consumer	60	1	0	0	-1	0	AB
2006	10-07-2006	15:20	16:15	LTER 1 Fringing Reef Fish Transect 2 Swath 5 m	1	FR	2	5	Chlorurus spilurus	Scaridae	5	25	0	1.85	Primary Consumer	Excavator	60	1	0	0	-1	0	AB
2006	10-07-2006	15:20	16:15	LTER 1 Fringing Reef Fish Transect 2 Swath 5 m	1	FR	2	5	Chlorurus spilurus	Scaridae	1	30	0	0.63	Primary Consumer	Excavator	60	1	0	0	-1	0	AB
2006	10-07-2006	15:20	16:15	LTER 1 Fringing Reef Fish Transect 2 Swath 5 m	1	FR	2	5	Chlorurus spilurus	Scaridae	2	80	0	23.33	Primary Consumer	Excavator	60	1	0	0	-1	0	AB
2006	10-07-2006	15:20	16:15	LTER 1 Fringing Reef Fish Transect 2 Swath 5 m	1	FR	2	5	Chlorurus spilurus	Scaridae	10	100	0	226.3	Primary Consumer	Excavator	60	1	0	0	-1	0	AB
2006	10-07-2006	15:20	16:15	LTER 1 Fringing Reef Fish Transect 2 Swath 5 m	1	FR	2	5	Chlorurus spilurus	Scaridae	1	110	0	30	Primary Consumer	Excavator	60	1	0	0	-1	0	AB
2006	10-07-2006	15:20	16:15	LTER 1 Fringing Reef Fish Transect 2 Swath 5 m	1	FR	2	5	Chlorurus spilurus	Scaridae	2	150	0	150.8	Primary Consumer	Excavator	60	1	0	0	-1	0	AB
2006	10-07-2006	15:20	16:15	LTER 1 Fringing Reef Fish Transect 2 Swath 5 m	1	FR	2	5	Chlorurus spilurus	Scaridae	1	160	0	91.3	Primary Consumer	Excavator	60	1	0	0	-1	0	AB
2006	10-07-2006	15:20	16:15	LTER 1 Fringing Reef Fish Transect 2 Swath 5 m	1	FR	2	5	Chlorurus spilurus	Scaridae	1	200	0	177.2	Primary Consumer	Excavator	60	1	0	0	-1	0	AB
2006	10-07-2006	15:20	16:15	LTER 1 Fringing Reef Fish Transect 2 Swath 5 m	1	FR	2	5	Chromis margaritifer	Pomacentridae	2	60	0	5.54	Planktivore	Omnivore	60	1	0	0	-1	0	AB
2006	10-07-2006	15:20	16:15	LTER 1 Fringing Reef Fish Transect 2 Swath 5 m	1	FR	2	5	Chromis margaritifer	Pomacentridae	5	70	0	22.59	Planktivore	Omnivore	60	1	0	0	-1	0	AB
2006	10-07-2006	15:20	16:15	LTER 1 Fringing Reef Fish Transect 2 Swath 5 m	1	FR	2	5	Ctenochaetus striatus	Acanthuridae	1	30	0	0.45	Primary Consumer	Brusher	60	1	0	0	-1	0	AB
2006	10-07-2006	15:20	16:15	LTER 1 Fringing Reef Fish Transect 2 Swath 5 m	1	FR	2	5	Ctenochaetus striatus	Acanthuridae	2	80	0	18.12	Primary Consumer	Brusher	60	1	0	0	-1	0	AB
2006	10-07-2006	15:20	16:15	LTER 1 Fringing Reef Fish Transect 2 Swath 5 m	1	FR	2	5	Ctenochaetus striatus	Acanthuridae	2	90	0	26	Primary Consumer	Brusher	60	1	0	0	-1	0	AB
2006	10-07-2006	15:20	16:15	LTER 1 Fringing Reef Fish Transect 2 Swath 5 m	1	FR	2	5	Ctenochaetus striatus	Acanthuridae	2	100	0	35.9	Primary Consumer	Brusher	60	1	0	0	-1	0	AB
2006	10-07-2006	15:20	16:15	LTER 1 Fringing Reef Fish Transect 2 Swath 5 m	1	FR	2	5	Ctenochaetus striatus	Acanthuridae	1	110	0	24	Primary Consumer	Brusher	60	1	0	0	-1	0	AB
2006	10-07-2006	15:20	16:15	LTER 1 Fringing Reef Fish Transect 2 Swath 5 m	1	FR	2	5	Ctenochaetus striatus	Acanthuridae	4	120	0	125.5	Primary Consumer	Brusher	60	1	0	0	-1	0	AB
2006	10-07-2006	15:20	16:15	LTER 1 Fringing Reef Fish Transect 2 Swath 5 m	1	FR	2	5	Ctenochaetus striatus	Acanthuridae	10	130	0	400.9	Primary Consumer	Brusher	60	1	0	0	-1	0	AB
2006	10-07-2006	15:20	16:15	LTER 1 Fringing Reef Fish Transect 2 Swath 5 m	1	FR	2	5	Ctenochaetus striatus	Acanthuridae	1	150	0	62.1	Primary Consumer	Brusher	60	1	0	0	-1	0	AB
2006	10-07-2006	15:20	16:15	LTER 1 Fringing Reef Fish Transect 2 Swath 5 m	1	FR	2	5	Ctenochaetus striatus	Acanthuridae	1	180	0	108.6	Primary Consumer	Brusher	60	1	0	0	-1	0	AB
2006	10-07-2006	15:20	16:15	LTER 1 Fringing Reef Fish Transect 2 Swath 5 m	1	FR	2	5	Dascyllus flavicaudus	Pomacentridae	1	70	0	10.59	Planktivore	Omnivore	60	1	0	0	-1	0	AB
2006	10-07-2006	15:20	16:15	LTER 1 Fringing Reef Fish Transect 2 Swath 5 m	1	FR	2	5	Dascyllus flavicaudus	Pomacentridae	6	80	0	93.77	Planktivore	Omnivore	60	1	0	0	-1	0	AB
2006	10-07-2006	15:20	16:15	LTER 1 Fringing Reef Fish Transect 2 Swath 5 m	1	FR	2	5	Dascyllus flavicaudus	Pomacentridae	1	90	0	22.02	Planktivore	Omnivore	60	1	0	0	-1	0	AB
2006	10-07-2006	15:20	16:15	LTER 1 Fringing Reef Fish Transect 2 Swath 5 m	1	FR	2	5	Dascyllus flavicaudus	Pomacentridae	10	110	0	394.9	Planktivore	Omnivore	60	1	0	0	-1	0	AB
2006	10-07-2006	15:20	16:15	LTER 1 Fringing Reef Fish Transect 2 Swath 5 m	1	FR	2	5	Dascyllus flavicaudus	Pomacentridae	4	120	0	203.5	Planktivore	Omnivore	60	1	0	0	-1	0	AB
2006	10-07-2006	15:20	16:15	LTER 1 Fringing Reef Fish Transect 2 Swath 5 m	1	FR	2	5	Epinephelus merra	Serranidae	1	100	0	14.6	Piscivore_primarily	Piscivore	60	1	0	0	-1	0	AB
2006	10-07-2006	15:20	16:15	LTER 1 Fringing Reef Fish Transect 2 Swath 5 m	1	FR	2	5	Epinephelus merra	Serranidae	1	170	0	70.5	Piscivore_primarily	Piscivore	60	1	0	0	-1	0	AB
2006	10-07-2006	15:20	16:15	LTER 1 Fringing Reef Fish Transect 2 Swath 5 m	1	FR	2	5	Epinephelus merra	Serranidae	1	190	0	98	Piscivore_primarily	Piscivore	60	1	0	0	-1	0	AB
2006	10-07-2006	15:20	16:15	LTER 1 Fringing Reef Fish Transect 2 Swath 5 m	1	FR	2	5	Epinephelus merra	Serranidae	1	220	0	151.5	Piscivore_primarily	Piscivore	60	1	0	0	-1	0	AB
2006	10-07-2006	15:20	16:15	LTER 1 Fringing Reef Fish Transect 2 Swath 5 m	1	FR	2	5	Forcipiger flavissimus	Chaetodontidae	2	130	0	124.9	Secondary Consumer	Benthic Invertebrate Consumer	60	1	0	0	-1	0	AB
2006	10-07-2006	15:20	16:15	LTER 1 Fringing Reef Fish Transect 2 Swath 5 m	1	FR	2	5	Gnathodentex aureolineatus	Lethrinidae	1	130	0	33.3	Secondary Consumer	Benthic Invertebrate Consumer	60	1	0	0	-1	0	AB
2006	10-07-2006	15:20	16:15	LTER 1 Fringing Reef Fish Transect 2 Swath 5 m	1	FR	2	5	Gnathodentex aureolineatus	Lethrinidae	2	140	0	83.6	Secondary Consumer	Benthic Invertebrate Consumer	60	1	0	0	-1	0	AB
2006	10-07-2006	15:20	16:15	LTER 1 Fringing Reef Fish Transect 2 Swath 5 m	1	FR	2	5	Halichoeres trimaculatus	Labridae	1	80	0	8.13	Secondary Consumer	Benthic Invertebrate Consumer	60	1	0	0	-1	0	AB
2006	10-07-2006	15:20	16:15	LTER 1 Fringing Reef Fish Transect 2 Swath 5 m	1	FR	2	5	Heniochus chrysostomus	Chaetodontidae	2	80	0	28.43	Secondary Consumer	Corallivore	60	1	0	0	-1	0	AB
2006	10-07-2006	15:20	16:15	LTER 1 Fringing Reef Fish Transect 2 Swath 5 m	1	FR	2	5	Labroides bicolor	Labridae	1	70	0	3.17	Secondary Consumer	Benthic Invertebrate Consumer	60	1	0	0	-1	0	AB
2006	10-07-2006	15:20	16:15	LTER 1 Fringing Reef Fish Transect 2 Swath 5 m	1	FR	2	5	Labroides bicolor	Labridae	2	80	0	9.77	Secondary Consumer	Benthic Invertebrate Consumer	60	1	0	0	-1	0	AB
2006	10-07-2006	15:20	16:15	LTER 1 Fringing Reef Fish Transect 2 Swath 5 m	1	FR	2	5	Monotaxis grandoculis	Lethrinidae	1	100	0	16.8	Secondary Consumer	Benthic Invertebrate Consumer	60	1	0	0	-1	0	AB
2006	10-07-2006	15:20	16:15	LTER 1 Fringing Reef Fish Transect 2 Swath 5 m	1	FR	2	5	Naso lituratus	Acanthuridae	2	130	0	39.9	Primary Consumer	Browser	60	1	0	0	-1	0	AB
2006	10-07-2006	15:20	16:15	LTER 1 Fringing Reef Fish Transect 2 Swath 5 m	1	FR	2	5	Ostracion meleagris	Ostraciidae	1	110	0	54.1	Secondary Consumer	Omnivore	60	1	0	0	-1	0	AB
2006	10-07-2006	15:20	16:15	LTER 1 Fringing Reef Fish Transect 2 Swath 5 m	1	FR	2	5	Parapercis millepunctata	Pinguipedidae	1	110	0	15.4	Secondary Consumer	Benthic Invertebrate Consumer	60	1	0	0	-1	0	AB
2006	10-07-2006	15:20	16:15	LTER 1 Fringing Reef Fish Transect 2 Swath 5 m	1	FR	2	5	Parupeneus multifasciatus	Mullidae	2	90	0	19.26	Secondary Consumer	Benthic Invertebrate Consumer	60	1	0	0	-1	0	AB
2006	10-07-2006	15:20	16:15	LTER 1 Fringing Reef Fish Transect 2 Swath 5 m	1	FR	2	5	Parupeneus multifasciatus	Mullidae	3	110	0	55	Secondary Consumer	Benthic Invertebrate Consumer	60	1	0	0	-1	0	AB
2006	10-07-2006	15:20	16:15	LTER 1 Fringing Reef Fish Transect 2 Swath 5 m	1	FR	2	5	Parupeneus multifasciatus	Mullidae	1	120	0	24.3	Secondary Consumer	Benthic Invertebrate Consumer	60	1	0	0	-1	0	AB
2006	10-07-2006	15:20	16:15	LTER 1 Fringing Reef Fish Transect 2 Swath 5 m	1	FR	2	5	Parupeneus pleurostigma	Mullidae	3	90	0	28.05	Secondary Consumer	Benthic Invertebrate Consumer	60	1	0	0	-1	0	AB
2006	10-07-2006	15:20	16:15	LTER 1 Fringing Reef Fish Transect 2 Swath 5 m	1	FR	2	5	Parupeneus pleurostigma	Mullidae	2	210	0	265.2	Secondary Consumer	Benthic Invertebrate Consumer	60	1	0	0	-1	0	AB
2006	10-07-2006	15:20	16:15	LTER 1 Fringing Reef Fish Transect 2 Swath 5 m	1	FR	2	5	Parupeneus pleurostigma	Mullidae	5	220	0	767	Secondary Consumer	Benthic Invertebrate Consumer	60	1	0	0	-1	0	AB
2006	10-07-2006	15:20	16:15	LTER 1 Fringing Reef Fish Transect 2 Swath 5 m	1	FR	2	5	Pygoplites diacanthus	Pomacanthidae	1	140	0	76.1	Secondary Consumer	Benthic Invertebrate Consumer	60	1	0	0	-1	0	AB
2006	10-07-2006	15:20	16:15	LTER 1 Fringing Reef Fish Transect 2 Swath 5 m	1	FR	2	5	Scarus oviceps	Scaridae	1	130	0	45.9	Primary Consumer	Scraper	60	1	0	0	-1	0	AB
2006	10-07-2006	15:20	16:15	LTER 1 Fringing Reef Fish Transect 2 Swath 5 m	1	FR	2	5	Scarus oviceps	Scaridae	1	180	0	120.2	Primary Consumer	Scraper	60	1	0	0	-1	0	AB
2006	10-07-2006	15:20	16:15	LTER 1 Fringing Reef Fish Transect 2 Swath 5 m	1	FR	2	5	Sufflamen bursa	Balistidae	1	120	0	46.9	Secondary Consumer	Omnivore	60	1	0	0	-1	0	AB
2006	10-07-2006	15:20	16:15	LTER 1 Fringing Reef Fish Transect 2 Swath 5 m	1	FR	2	5	Sufflamen bursa	Balistidae	1	140	0	73.7	Secondary Consumer	Omnivore	60	1	0	0	-1	0	AB
2006	10-07-2006	15:20	16:15	LTER 1 Fringing Reef Fish Transect 2 Swath 5 m	1	FR	2	5	Sufflamen bursa	Balistidae	1	170	0	130.2	Secondary Consumer	Omnivore	60	1	0	0	-1	0	AB
2006	10-07-2006	15:20	16:15	LTER 1 Fringing Reef Fish Transect 2 Swath 5 m	1	FR	2	5	Thalassoma hardwicke	Labridae	4	120	0	116.5	Secondary Consumer	Benthic Invertebrate Consumer	60	1	0	0	-1	0	AB
2006	10-07-2006	15:20	16:15	LTER 1 Fringing Reef Fish Transect 2 Swath 5 m	1	FR	2	5	Thalassoma hardwicke	Labridae	1	130	0	37	Secondary Consumer	Benthic Invertebrate Consumer	60	1	0	0	-1	0	AB
2006	10-07-2006	15:20	16:15	LTER 1 Fringing Reef Fish Transect 2 Swath 5 m	1	FR	2	5	Thalassoma hardwicke	Labridae	3	150	0	169.8	Secondary Consumer	Benthic Invertebrate Consumer	60	1	0	0	-1	0	AB
2006	10-07-2006	15:20	16:15	LTER 1 Fringing Reef Fish Transect 2 Swath 5 m	1	FR	2	5	Zanclus cornutus	Zanclidae	3	120	0	191.1	Secondary Consumer	Omnivore	60	1	0	0	-1	0	AB
2006	10-07-2006	15:20	16:15	LTER 1 Fringing Reef Fish Transect 2 Swath 5 m	1	FR	2	5	Zebrasoma scopas	Acanthuridae	2	20	0	0.46	Primary Consumer	Concealed Cropper	60	1	0	0	-1	0	AB
2006	10-07-2006	15:20	16:15	LTER 1 Fringing Reef Fish Transect 2 Swath 5 m	1	FR	2	5	Zebrasoma scopas	Acanthuridae	1	90	0	20.89	Primary Consumer	Concealed Cropper	60	1	0	0	-1	0	AB
2006	10-07-2006	15:20	16:15	LTER 1 Fringing Reef Fish Transect 2 Swath 5 m	1	FR	2	5	Zebrasoma scopas	Acanthuridae	1	110	0	38.1	Primary Consumer	Concealed Cropper	60	1	0	0	-1	0	AB
2006	10-07-2006	15:20	16:15	LTER 1 Fringing Reef Fish Transect 2 Swath 5 m	1	FR	2	5	Zebrasoma scopas	Acanthuridae	5	120	0	247.1	Primary Consumer	Concealed Cropper	60	1	0	0	-1	0	AB
2006	10-07-2006	15:20	16:15	LTER 1 Fringing Reef Fish Transect 2 Swath 5 m	1	FR	2	5	Zebrasoma scopas	Acanthuridae	7	130	0	439.6	Primary Consumer	Concealed Cropper	60	1	0	0	-1	0	AB
2006	10-07-2006	15:20	16:15	LTER 1 Fringing Reef Fish Transect 2 Swath 5 m	1	FR	2	5	Zebrasoma scopas	Acanthuridae	7	140	0	548.7	Primary Consumer	Concealed Cropper	60	1	0	0	-1	0	AB
2006	10-07-2006	15:20	16:15	LTER 1 Fringing Reef Fish Transect 2 Swath 5 m	1	FR	2	5	Zebrasoma scopas	Acanthuridae	1	150	0	96.4	Primary Consumer	Concealed Cropper	60	1	0	0	-1	0	AB
2006	10-07-2006	15:20	16:15	LTER 1 Fringing Reef Fish Transect 2 Swath 5 m	1	FR	2	5	Zebrasoma scopas	Acanthuridae	2	180	0	332.6	Primary Consumer	Concealed Cropper	60	1	0	0	-1	0	AB
2006	10-07-2006	15:20	16:15	LTER 1 Fringing Reef Fish Transect 2 Swath 5 m	1	FR	2	5	Zebrasoma velifer	Acanthuridae	1	220	0	241.4	Primary Consumer	Concealed Cropper	60	1	0	0	-1	0	AB
2006	10-07-2006	15:20	16:15	LTER 1 Fringing Reef Fish Transect 3 Swath 1 m	1	FR	3	1	Canthigaster solandri	Tetraodontidae	2	70	0	19.69	Primary Consumer	Omnivore	60	1	0	0	-1	0	CK
2006	10-07-2006	15:20	16:15	LTER 1 Fringing Reef Fish Transect 3 Swath 1 m	1	FR	3	1	Canthigaster solandri	Tetraodontidae	1	80	0	14.65	Primary Consumer	Omnivore	60	1	0	0	-1	0	CK
2006	10-07-2006	15:20	16:15	LTER 1 Fringing Reef Fish Transect 3 Swath 1 m	1	FR	3	1	Gnatholepis anjerensis	Gobiidae	1	40	0	0.88	Secondary Consumer	Benthic Invertebrate Consumer	60	1	0	0	-1	0	CK
2006	10-07-2006	15:20	16:15	LTER 1 Fringing Reef Fish Transect 3 Swath 1 m	1	FR	3	1	Gobiidae unidentified 1	Perciformes	1	20	0	0.16	Secondary Consumer	Benthic Invertebrate Consumer	60	1	0	0	-1	0	CK
2006	10-07-2006	15:20	16:15	LTER 1 Fringing Reef Fish Transect 3 Swath 1 m	1	FR	3	1	Gobiidae unidentified 1	Perciformes	3	30	0	1.41	Secondary Consumer	Benthic Invertebrate Consumer	60	1	0	0	-1	0	CK
2006	10-07-2006	15:20	16:15	LTER 1 Fringing Reef Fish Transect 3 Swath 1 m	1	FR	3	1	Myripristis berndti	Holocentridae	1	220	0	207.5	Planktivore	Planktivore_exclusively	60	1	0	0	-1	0	CK
2006	10-07-2006	15:20	16:15	LTER 1 Fringing Reef Fish Transect 3 Swath 5 m	1	FR	3	5	Acanthurus pyroferus	Acanthuridae	1	130	0	47.3	Primary Consumer	Sediment Sucker	60	1	0	0	-1	0	CK
2006	10-07-2006	15:20	16:15	LTER 1 Fringing Reef Fish Transect 3 Swath 5 m	1	FR	3	5	Acanthurus pyroferus	Acanthuridae	1	140	0	59	Primary Consumer	Sediment Sucker	60	1	0	0	-1	0	CK
2006	10-07-2006	15:20	16:15	LTER 1 Fringing Reef Fish Transect 3 Swath 5 m	1	FR	3	5	Acanthurus pyroferus	Acanthuridae	1	200	0	171	Primary Consumer	Sediment Sucker	60	1	0	0	-1	0	CK
2006	10-07-2006	15:20	16:15	LTER 1 Fringing Reef Fish Transect 3 Swath 5 m	1	FR	3	5	Centropyge bispinosa	Pomacanthidae	2	60	0	15.03	Primary Consumer	Omnivore	60	1	0	0	-1	0	CK
2006	10-07-2006	15:20	16:15	LTER 1 Fringing Reef Fish Transect 3 Swath 5 m	1	FR	3	5	Centropyge bispinosa	Pomacanthidae	3	70	0	31.94	Primary Consumer	Omnivore	60	1	0	0	-1	0	CK
2006	10-07-2006	15:20	16:15	LTER 1 Fringing Reef Fish Transect 3 Swath 5 m	1	FR	3	5	Centropyge bispinosa	Pomacanthidae	3	80	0	43.19	Primary Consumer	Omnivore	60	1	0	0	-1	0	CK
2006	10-07-2006	15:20	16:15	LTER 1 Fringing Reef Fish Transect 3 Swath 5 m	1	FR	3	5	Centropyge flavissima	Pomacanthidae	1	70	0	11.22	Primary Consumer	Omnivore	60	1	0	0	-1	0	CK
2006	10-07-2006	15:20	16:15	LTER 1 Fringing Reef Fish Transect 3 Swath 5 m	1	FR	3	5	Centropyge flavissima	Pomacanthidae	1	90	0	21.44	Primary Consumer	Omnivore	60	1	0	0	-1	0	CK
2006	10-07-2006	15:20	16:15	LTER 1 Fringing Reef Fish Transect 3 Swath 5 m	1	FR	3	5	Centropyge flavissima	Pomacanthidae	3	100	0	84.4	Primary Consumer	Omnivore	60	1	0	0	-1	0	CK
2006	10-07-2006	15:20	16:15	LTER 1 Fringing Reef Fish Transect 3 Swath 5 m	1	FR	3	5	Centropyge flavissima	Pomacanthidae	1	120	0	45	Primary Consumer	Omnivore	60	1	0	0	-1	0	CK
2006	10-07-2006	15:20	16:15	LTER 1 Fringing Reef Fish Transect 3 Swath 5 m	1	FR	3	5	Cephalopholis argus	Serranidae	1	180	0	91.5	Piscivore_primarily	Piscivore	60	1	0	0	-1	0	CK
2006	10-07-2006	15:20	16:15	LTER 1 Fringing Reef Fish Transect 3 Swath 5 m	1	FR	3	5	Cephalopholis argus	Serranidae	1	220	0	173.3	Piscivore_primarily	Piscivore	60	1	0	0	-1	0	CK
2006	10-07-2006	15:20	16:15	LTER 1 Fringing Reef Fish Transect 3 Swath 5 m	1	FR	3	5	Cephalopholis argus	Serranidae	1	300	0	464.7	Piscivore_primarily	Piscivore	60	1	0	0	-1	0	CK
2006	10-07-2006	15:20	16:15	LTER 1 Fringing Reef Fish Transect 3 Swath 5 m	1	FR	3	5	Chaetodon auriga	Chaetodontidae	1	150	0	85.8	Secondary Consumer	Corallivore	60	1	0	0	-1	0	CK
2006	10-07-2006	15:20	16:15	LTER 1 Fringing Reef Fish Transect 3 Swath 5 m	1	FR	3	5	Chaetodon citrinellus	Chaetodontidae	1	60	0	5.66	Secondary Consumer	Corallivore	60	1	0	0	-1	0	CK
2006	10-07-2006	15:20	16:15	LTER 1 Fringing Reef Fish Transect 3 Swath 5 m	1	FR	3	5	Chaetodon citrinellus	Chaetodontidae	1	90	0	17.87	Secondary Consumer	Corallivore	60	1	0	0	-1	0	CK
2006	10-07-2006	15:20	16:15	LTER 1 Fringing Reef Fish Transect 3 Swath 5 m	1	FR	3	5	Chaetodon ornatissimus	Chaetodontidae	1	130	0	61.4	Secondary Consumer	Corallivore	60	1	0	0	-1	0	CK
2006	10-07-2006	15:20	16:15	LTER 1 Fringing Reef Fish Transect 3 Swath 5 m	1	FR	3	5	Chaetodon ornatissimus	Chaetodontidae	1	150	0	91.8	Secondary Consumer	Corallivore	60	1	0	0	-1	0	CK
2006	10-07-2006	15:20	16:15	LTER 1 Fringing Reef Fish Transect 3 Swath 5 m	1	FR	3	5	Cheilinus chlorourus	Labridae	1	150	0	65.2	Secondary Consumer	Benthic Invertebrate Consumer	60	1	0	0	-1	0	CK
2006	10-07-2006	15:20	16:15	LTER 1 Fringing Reef Fish Transect 3 Swath 5 m	1	FR	3	5	Cheilinus trilobatus	Labridae	1	120	0	32.4	Secondary Consumer	Benthic Invertebrate Consumer	60	1	0	0	-1	0	CK
2006	10-07-2006	15:20	16:15	LTER 1 Fringing Reef Fish Transect 3 Swath 5 m	1	FR	3	5	Cheilinus trilobatus	Labridae	1	160	0	78.1	Secondary Consumer	Benthic Invertebrate Consumer	60	1	0	0	-1	0	CK
2006	10-07-2006	15:20	16:15	LTER 1 Fringing Reef Fish Transect 3 Swath 5 m	1	FR	3	5	Cheilinus trilobatus	Labridae	1	180	0	112	Secondary Consumer	Benthic Invertebrate Consumer	60	1	0	0	-1	0	CK
2006	10-07-2006	15:20	16:15	LTER 1 Fringing Reef Fish Transect 3 Swath 5 m	1	FR	3	5	Cheilinus trilobatus	Labridae	1	200	0	154.7	Secondary Consumer	Benthic Invertebrate Consumer	60	1	0	0	-1	0	CK
2006	10-07-2006	15:20	16:15	LTER 1 Fringing Reef Fish Transect 3 Swath 5 m	1	FR	3	5	Cheilinus trilobatus	Labridae	1	250	0	306.1	Secondary Consumer	Benthic Invertebrate Consumer	60	1	0	0	-1	0	CK
2006	10-07-2006	15:20	16:15	LTER 1 Fringing Reef Fish Transect 3 Swath 5 m	1	FR	3	5	Chlorurus spilurus	Scaridae	1	100	0	22.6	Primary Consumer	Excavator	60	1	0	0	-1	0	CK
2006	10-07-2006	15:20	16:15	LTER 1 Fringing Reef Fish Transect 3 Swath 5 m	1	FR	3	5	Chlorurus spilurus	Scaridae	1	120	0	38.9	Primary Consumer	Excavator	60	1	0	0	-1	0	CK
2006	10-07-2006	15:20	16:15	LTER 1 Fringing Reef Fish Transect 3 Swath 5 m	1	FR	3	5	Chlorurus spilurus	Scaridae	1	160	0	91.3	Primary Consumer	Excavator	60	1	0	0	-1	0	CK
2006	10-07-2006	15:20	16:15	LTER 1 Fringing Reef Fish Transect 3 Swath 5 m	1	FR	3	5	Chromis iomelas	Pomacentridae	1	40	0	0.73	Planktivore	Omnivore	60	1	0	0	-1	0	CK
2006	10-07-2006	15:20	16:15	LTER 1 Fringing Reef Fish Transect 3 Swath 5 m	1	FR	3	5	Chromis iomelas	Pomacentridae	2	50	0	3.1	Planktivore	Omnivore	60	1	0	0	-1	0	CK
2006	10-07-2006	15:20	16:15	LTER 1 Fringing Reef Fish Transect 3 Swath 5 m	1	FR	3	5	Chromis margaritifer	Pomacentridae	11	50	0	17.08	Planktivore	Omnivore	60	1	0	0	-1	0	CK
2006	10-07-2006	15:20	16:15	LTER 1 Fringing Reef Fish Transect 3 Swath 5 m	1	FR	3	5	Chromis margaritifer	Pomacentridae	8	60	0	22.16	Planktivore	Omnivore	60	1	0	0	-1	0	CK
2006	10-07-2006	15:20	16:15	LTER 1 Fringing Reef Fish Transect 3 Swath 5 m	1	FR	3	5	Chromis margaritifer	Pomacentridae	4	80	0	27.62	Planktivore	Omnivore	60	1	0	0	-1	0	CK
2006	10-07-2006	15:20	16:15	LTER 1 Fringing Reef Fish Transect 3 Swath 5 m	1	FR	3	5	Chromis viridis	Pomacentridae	7	70	0	42.51	Planktivore	Omnivore	60	1	0	0	-1	0	CK
2006	10-07-2006	15:20	16:15	LTER 1 Fringing Reef Fish Transect 3 Swath 5 m	1	FR	3	5	Chromis viridis	Pomacentridae	1	80	0	8.94	Planktivore	Omnivore	60	1	0	0	-1	0	CK
2006	10-07-2006	15:20	16:15	LTER 1 Fringing Reef Fish Transect 3 Swath 5 m	1	FR	3	5	Ctenochaetus striatus	Acanthuridae	3	90	0	39	Primary Consumer	Brusher	60	1	0	0	-1	0	CK
2006	10-07-2006	15:20	16:15	LTER 1 Fringing Reef Fish Transect 3 Swath 5 m	1	FR	3	5	Ctenochaetus striatus	Acanthuridae	4	100	0	71.8	Primary Consumer	Brusher	60	1	0	0	-1	0	CK
2006	10-07-2006	15:20	16:15	LTER 1 Fringing Reef Fish Transect 3 Swath 5 m	1	FR	3	5	Ctenochaetus striatus	Acanthuridae	11	110	0	264.4	Primary Consumer	Brusher	60	1	0	0	-1	0	CK
2006	10-07-2006	15:20	16:15	LTER 1 Fringing Reef Fish Transect 3 Swath 5 m	1	FR	3	5	Ctenochaetus striatus	Acanthuridae	1	120	0	31.4	Primary Consumer	Brusher	60	1	0	0	-1	0	CK
2006	10-07-2006	15:20	16:15	LTER 1 Fringing Reef Fish Transect 3 Swath 5 m	1	FR	3	5	Ctenochaetus striatus	Acanthuridae	19	130	0	761.8	Primary Consumer	Brusher	60	1	0	0	-1	0	CK
2006	10-07-2006	15:20	16:15	LTER 1 Fringing Reef Fish Transect 3 Swath 5 m	1	FR	3	5	Ctenochaetus striatus	Acanthuridae	1	140	0	50.3	Primary Consumer	Brusher	60	1	0	0	-1	0	CK
2006	10-07-2006	15:20	16:15	LTER 1 Fringing Reef Fish Transect 3 Swath 5 m	1	FR	3	5	Ctenochaetus striatus	Acanthuridae	2	160	0	151.5	Primary Consumer	Brusher	60	1	0	0	-1	0	CK
2006	10-07-2006	15:20	16:15	LTER 1 Fringing Reef Fish Transect 3 Swath 5 m	1	FR	3	5	Ctenochaetus striatus	Acanthuridae	1	170	0	91.2	Primary Consumer	Brusher	60	1	0	0	-1	0	CK
2006	10-07-2006	15:20	16:15	LTER 1 Fringing Reef Fish Transect 3 Swath 5 m	1	FR	3	5	Epibulus insidiator	Labridae	1	200	0	142.9	Piscivore_primarily	Piscivore	60	1	0	0	-1	0	CK
2006	10-07-2006	15:20	16:15	LTER 1 Fringing Reef Fish Transect 3 Swath 5 m	1	FR	3	5	Epinephelus merra	Serranidae	1	110	0	19.4	Piscivore_primarily	Piscivore	60	1	0	0	-1	0	CK
2006	10-07-2006	15:20	16:15	LTER 1 Fringing Reef Fish Transect 3 Swath 5 m	1	FR	3	5	Epinephelus merra	Serranidae	1	160	0	58.9	Piscivore_primarily	Piscivore	60	1	0	0	-1	0	CK
2006	10-07-2006	15:20	16:15	LTER 1 Fringing Reef Fish Transect 3 Swath 5 m	1	FR	3	5	Epinephelus merra	Serranidae	1	170	0	70.5	Piscivore_primarily	Piscivore	60	1	0	0	-1	0	CK
2006	10-07-2006	15:20	16:15	LTER 1 Fringing Reef Fish Transect 3 Swath 5 m	1	FR	3	5	Epinephelus merra	Serranidae	1	200	0	114.2	Piscivore_primarily	Piscivore	60	1	0	0	-1	0	CK
2006	10-07-2006	15:20	16:15	LTER 1 Fringing Reef Fish Transect 3 Swath 5 m	1	FR	3	5	Forcipiger flavissimus	Chaetodontidae	1	100	0	29.6	Secondary Consumer	Benthic Invertebrate Consumer	60	1	0	0	-1	0	CK
2006	10-07-2006	15:20	16:15	LTER 1 Fringing Reef Fish Transect 3 Swath 5 m	1	FR	3	5	Forcipiger flavissimus	Chaetodontidae	1	110	0	38.8	Secondary Consumer	Benthic Invertebrate Consumer	60	1	0	0	-1	0	CK
2006	10-07-2006	15:20	16:15	LTER 1 Fringing Reef Fish Transect 3 Swath 5 m	1	FR	3	5	Forcipiger flavissimus	Chaetodontidae	1	130	0	62.5	Secondary Consumer	Benthic Invertebrate Consumer	60	1	0	0	-1	0	CK
2006	10-07-2006	15:20	16:15	LTER 1 Fringing Reef Fish Transect 3 Swath 5 m	1	FR	3	5	Gnathodentex aureolineatus	Lethrinidae	1	180	0	90.2	Secondary Consumer	Benthic Invertebrate Consumer	60	1	0	0	-1	0	CK
2006	10-07-2006	15:20	16:15	LTER 1 Fringing Reef Fish Transect 3 Swath 5 m	1	FR	3	5	Halichoeres hortulanus	Labridae	1	190	0	105.6	Secondary Consumer	Benthic Invertebrate Consumer	60	1	0	0	-1	0	CK
2006	10-07-2006	15:20	16:15	LTER 1 Fringing Reef Fish Transect 3 Swath 5 m	1	FR	3	5	Heniochus chrysostomus	Chaetodontidae	1	130	0	69.3	Secondary Consumer	Corallivore	60	1	0	0	-1	0	CK
2006	10-07-2006	15:20	16:15	LTER 1 Fringing Reef Fish Transect 3 Swath 5 m	1	FR	3	5	Labroides bicolor	Labridae	1	100	0	10	Secondary Consumer	Benthic Invertebrate Consumer	60	1	0	0	-1	0	CK
2006	10-07-2006	15:20	16:15	LTER 1 Fringing Reef Fish Transect 3 Swath 5 m	1	FR	3	5	Labroides bicolor	Labridae	1	160	1	45.9	Secondary Consumer	Benthic Invertebrate Consumer	60	1	0	0	-1	0	CK
2006	10-07-2006	15:20	16:15	LTER 1 Fringing Reef Fish Transect 3 Swath 5 m	1	FR	3	5	Monotaxis grandoculis	Lethrinidae	1	130	0	37	Secondary Consumer	Benthic Invertebrate Consumer	60	1	0	0	-1	0	CK
2006	10-07-2006	15:20	16:15	LTER 1 Fringing Reef Fish Transect 3 Swath 5 m	1	FR	3	5	Naso lituratus	Acanthuridae	1	150	0	31.8	Primary Consumer	Browser	60	1	0	0	-1	0	CK
2006	10-07-2006	15:20	16:15	LTER 1 Fringing Reef Fish Transect 3 Swath 5 m	1	FR	3	5	Naso lituratus	Acanthuridae	1	160	0	39.2	Primary Consumer	Browser	60	1	0	0	-1	0	CK
2006	10-07-2006	15:20	16:15	LTER 1 Fringing Reef Fish Transect 3 Swath 5 m	1	FR	3	5	Ostracion cubicus	Ostraciidae	1	220	0	310.1	Primary Consumer	Omnivore	60	1	0	0	-1	0	CK
2006	10-07-2006	15:20	16:15	LTER 1 Fringing Reef Fish Transect 3 Swath 5 m	1	FR	3	5	Ostracion meleagris	Ostraciidae	1	90	0	32.63	Secondary Consumer	Omnivore	60	1	0	0	-1	0	CK
2006	10-07-2006	15:20	16:15	LTER 1 Fringing Reef Fish Transect 3 Swath 5 m	1	FR	3	5	Oxycheilinus unifasciatus	Labridae	1	180	0	104.4	Piscivore_primarily	Piscivore	60	1	0	0	-1	0	CK
2006	10-07-2006	15:20	16:15	LTER 1 Fringing Reef Fish Transect 3 Swath 5 m	1	FR	3	5	Parupeneus multifasciatus	Mullidae	1	200	0	125.1	Secondary Consumer	Benthic Invertebrate Consumer	60	1	0	0	-1	0	CK
2006	10-07-2006	15:20	16:15	LTER 1 Fringing Reef Fish Transect 3 Swath 5 m	1	FR	3	5	Parupeneus multifasciatus	Mullidae	1	220	0	169.9	Secondary Consumer	Benthic Invertebrate Consumer	60	1	0	0	-1	0	CK
2006	10-07-2006	15:20	16:15	LTER 1 Fringing Reef Fish Transect 3 Swath 5 m	1	FR	3	5	Pygoplites diacanthus	Pomacanthidae	1	130	0	62.2	Secondary Consumer	Benthic Invertebrate Consumer	60	1	0	0	-1	0	CK
2006	10-07-2006	15:20	16:15	LTER 1 Fringing Reef Fish Transect 3 Swath 5 m	1	FR	3	5	Pygoplites diacanthus	Pomacanthidae	1	160	0	109.4	Secondary Consumer	Benthic Invertebrate Consumer	60	1	0	0	-1	0	CK
2006	10-07-2006	15:20	16:15	LTER 1 Fringing Reef Fish Transect 3 Swath 5 m	1	FR	3	5	Sufflamen bursa	Balistidae	1	180	0	153.9	Secondary Consumer	Omnivore	60	1	0	0	-1	0	CK
2006	10-07-2006	15:20	16:15	LTER 1 Fringing Reef Fish Transect 3 Swath 5 m	1	FR	3	5	Thalassoma hardwicke	Labridae	2	130	0	73.9	Secondary Consumer	Benthic Invertebrate Consumer	60	1	0	0	-1	0	CK
2006	10-07-2006	15:20	16:15	LTER 1 Fringing Reef Fish Transect 3 Swath 5 m	1	FR	3	5	Thalassoma hardwicke	Labridae	1	160	0	68.6	Secondary Consumer	Benthic Invertebrate Consumer	60	1	0	0	-1	0	CK
2006	10-07-2006	15:20	16:15	LTER 1 Fringing Reef Fish Transect 3 Swath 5 m	1	FR	3	5	Zanclus cornutus	Zanclidae	2	200	0	712.6	Secondary Consumer	Omnivore	60	1	0	0	-1	0	CK
2006	10-07-2006	15:20	16:15	LTER 1 Fringing Reef Fish Transect 3 Swath 5 m	1	FR	3	5	Zebrasoma scopas	Acanthuridae	2	110	0	76.2	Primary Consumer	Concealed Cropper	60	1	0	0	-1	0	CK
2006	10-07-2006	15:20	16:15	LTER 1 Fringing Reef Fish Transect 3 Swath 5 m	1	FR	3	5	Zebrasoma scopas	Acanthuridae	3	160	0	350.7	Primary Consumer	Concealed Cropper	60	1	0	0	-1	0	CK
2006	10-07-2006	15:20	16:15	LTER 1 Fringing Reef Fish Transect 3 Swath 5 m	1	FR	3	5	Zebrasoma scopas	Acanthuridae	1	170	0	140.2	Primary Consumer	Concealed Cropper	60	1	0	0	-1	0	CK
2006	10-07-2006	15:20	16:15	LTER 1 Fringing Reef Fish Transect 3 Swath 5 m	1	FR	3	5	Zebrasoma scopas	Acanthuridae	1	180	0	166.3	Primary Consumer	Concealed Cropper	60	1	0	0	-1	0	CK
2006	10-07-2006	15:20	16:15	LTER 1 Fringing Reef Fish Transect 3 Swath 5 m	1	FR	3	5	Zebrasoma scopas	Acanthuridae	2	200	0	455.9	Primary Consumer	Concealed Cropper	60	1	0	0	-1	0	CK
2006	10-07-2006	15:20	16:15	LTER 1 Fringing Reef Fish Transect 3 Swath 5 m	1	FR	3	5	Zebrasoma scopas	Acanthuridae	2	220	0	606.4	Primary Consumer	Concealed Cropper	60	1	0	0	-1	0	CK
2006	10-07-2006	15:20	16:15	LTER 1 Fringing Reef Fish Transect 3 Swath 5 m	1	FR	3	5	Zebrasoma scopas	Acanthuridae	1	230	0	346.4	Primary Consumer	Concealed Cropper	60	1	0	0	-1	0	CK
2006	10-07-2006	15:20	16:15	LTER 1 Fringing Reef Fish Transect 3 Swath 5 m	1	FR	3	5	Zebrasoma velifer	Acanthuridae	1	40	0	1.82	Primary Consumer	Concealed Cropper	60	1	0	0	-1	0	CK
2006	10-07-2006	15:20	16:15	LTER 1 Fringing Reef Fish Transect 3 Swath 5 m	1	FR	3	5	Zebrasoma velifer	Acanthuridae	2	50	0	6.91	Primary Consumer	Concealed Cropper	60	1	0	0	-1	0	CK
2006	10-07-2006	15:20	16:15	LTER 1 Fringing Reef Fish Transect 4 Swath 1 m	1	FR	4	1	Canthigaster solandri	Tetraodontidae	1	30	0	0.79	Primary Consumer	Omnivore	60	1	0	0	-1	0	KS
2006	10-07-2006	15:20	16:15	LTER 1 Fringing Reef Fish Transect 4 Swath 1 m	1	FR	4	1	Canthigaster solandri	Tetraodontidae	1	50	0	3.61	Primary Consumer	Omnivore	60	1	0	0	-1	0	KS
2006	10-07-2006	15:20	16:15	LTER 1 Fringing Reef Fish Transect 4 Swath 1 m	1	FR	4	1	Canthigaster solandri	Tetraodontidae	2	60	0	12.44	Primary Consumer	Omnivore	60	1	0	0	-1	0	KS
2006	10-07-2006	15:20	16:15	LTER 1 Fringing Reef Fish Transect 4 Swath 1 m	1	FR	4	1	Fusigobius neophytus	Gobiidae	2	30	0	0.94	Secondary Consumer	Benthic Invertebrate Consumer	60	1	0	0	-1	0	KS
2006	10-07-2006	15:20	16:15	LTER 1 Fringing Reef Fish Transect 4 Swath 1 m	1	FR	4	1	Gnatholepis anjerensis	Gobiidae	1	30	0	0.39	Secondary Consumer	Benthic Invertebrate Consumer	60	1	0	0	-1	0	KS
2006	10-07-2006	15:20	16:15	LTER 1 Fringing Reef Fish Transect 4 Swath 1 m	1	FR	4	1	Parapercis millepunctata	Pinguipedidae	1	90	0	8.55	Secondary Consumer	Benthic Invertebrate Consumer	60	1	0	0	-1	0	KS
2006	10-07-2006	15:20	16:15	LTER 1 Fringing Reef Fish Transect 4 Swath 1 m	1	FR	4	1	Pseudocheilinus hexataenia	Labridae	1	50	0	1.78	Secondary Consumer	Benthic Invertebrate Consumer	60	1	0	0	-1	0	KS
2006	10-07-2006	15:20	16:15	LTER 1 Fringing Reef Fish Transect 4 Swath 5 m	1	FR	4	5	Acanthurus nigrofuscus	Acanthuridae	14	80	0	137.74	Primary Consumer	Cropper	60	1	0	0	-1	0	KS
2006	10-07-2006	15:20	16:15	LTER 1 Fringing Reef Fish Transect 4 Swath 5 m	1	FR	4	5	Acanthurus nigrofuscus	Acanthuridae	9	90	0	126.49	Primary Consumer	Cropper	60	1	0	0	-1	0	KS
2006	10-07-2006	15:20	16:15	LTER 1 Fringing Reef Fish Transect 4 Swath 5 m	1	FR	4	5	Acanthurus nigrofuscus	Acanthuridae	1	100	0	19.3	Primary Consumer	Cropper	60	1	0	0	-1	0	KS
2006	10-07-2006	15:20	16:15	LTER 1 Fringing Reef Fish Transect 4 Swath 5 m	1	FR	4	5	Acanthurus nigrofuscus	Acanthuridae	3	110	0	77.4	Primary Consumer	Cropper	60	1	0	0	-1	0	KS
2006	10-07-2006	15:20	16:15	LTER 1 Fringing Reef Fish Transect 4 Swath 5 m	1	FR	4	5	Acanthurus pyroferus	Acanthuridae	1	110	0	28.7	Primary Consumer	Sediment Sucker	60	1	0	0	-1	0	KS
2006	10-07-2006	15:20	16:15	LTER 1 Fringing Reef Fish Transect 4 Swath 5 m	1	FR	4	5	Acanthurus pyroferus	Acanthuridae	1	190	0	146.7	Primary Consumer	Sediment Sucker	60	1	0	0	-1	0	KS
2006	10-07-2006	15:20	16:15	LTER 1 Fringing Reef Fish Transect 4 Swath 5 m	1	FR	4	5	Acanthurus triostegus	Acanthuridae	80	200	0	13739.9	Primary Consumer	Cropper	60	1	0	0	-1	0	KS
2006	10-07-2006	15:20	16:15	LTER 1 Fringing Reef Fish Transect 4 Swath 5 m	1	FR	4	5	Aulostomus chinensis	Aulostomidae	1	400	0	99.3	Piscivore_primarily	Piscivore	60	1	0	0	-1	0	KS
2006	10-07-2006	15:20	16:15	LTER 1 Fringing Reef Fish Transect 4 Swath 5 m	1	FR	4	5	Balistapus undulatus	Balistidae	1	150	0	55.8	Secondary Consumer	Omnivore	60	1	0	0	-1	0	KS
2006	10-07-2006	15:20	16:15	LTER 1 Fringing Reef Fish Transect 4 Swath 5 m	1	FR	4	5	Balistapus undulatus	Balistidae	1	180	0	103.5	Secondary Consumer	Omnivore	60	1	0	0	-1	0	KS
2006	10-07-2006	15:20	16:15	LTER 1 Fringing Reef Fish Transect 4 Swath 5 m	1	FR	4	5	Canthigaster solandri	Tetraodontidae	1	40	0	1.86	Primary Consumer	Omnivore	60	1	0	0	-1	0	KS
2006	10-07-2006	15:20	16:15	LTER 1 Fringing Reef Fish Transect 4 Swath 5 m	1	FR	4	5	Canthigaster solandri	Tetraodontidae	1	60	0	6.22	Primary Consumer	Omnivore	60	1	0	0	-1	0	KS
2006	10-07-2006	15:20	16:15	LTER 1 Fringing Reef Fish Transect 4 Swath 5 m	1	FR	4	5	Centropyge bispinosa	Pomacanthidae	1	50	0	4.98	Primary Consumer	Omnivore	60	1	0	0	-1	0	KS
2006	10-07-2006	15:20	16:15	LTER 1 Fringing Reef Fish Transect 4 Swath 5 m	1	FR	4	5	Centropyge flavissima	Pomacanthidae	6	90	0	128.64	Primary Consumer	Omnivore	60	1	0	0	-1	0	KS
2006	10-07-2006	15:20	16:15	LTER 1 Fringing Reef Fish Transect 4 Swath 5 m	1	FR	4	5	Cephalopholis argus	Serranidae	1	80	0	6.94	Piscivore_primarily	Piscivore	60	1	0	0	-1	0	KS
2006	10-07-2006	15:20	16:15	LTER 1 Fringing Reef Fish Transect 4 Swath 5 m	1	FR	4	5	Chaetodon citrinellus	Chaetodontidae	2	90	0	35.74	Secondary Consumer	Corallivore	60	1	0	0	-1	0	KS
2006	10-07-2006	15:20	16:15	LTER 1 Fringing Reef Fish Transect 4 Swath 5 m	1	FR	4	5	Chaetodon ephippium	Chaetodontidae	2	200	0	432.2	Secondary Consumer	Corallivore	60	1	0	0	-1	0	KS
2006	10-07-2006	15:20	16:15	LTER 1 Fringing Reef Fish Transect 4 Swath 5 m	1	FR	4	5	Chaetodon lunula	Chaetodontidae	2	140	0	151.2	Secondary Consumer	Corallivore	60	1	0	0	-1	0	KS
2006	10-07-2006	15:20	16:15	LTER 1 Fringing Reef Fish Transect 4 Swath 5 m	1	FR	4	5	Chaetodon vagabundus	Chaetodontidae	2	180	0	299.9	Secondary Consumer	Corallivore	60	1	0	0	-1	0	KS
2006	10-07-2006	15:20	16:15	LTER 1 Fringing Reef Fish Transect 4 Swath 5 m	1	FR	4	5	Cheilinus trilobatus	Labridae	1	120	0	32.4	Secondary Consumer	Benthic Invertebrate Consumer	60	1	0	0	-1	0	KS
2006	10-07-2006	15:20	16:15	LTER 1 Fringing Reef Fish Transect 4 Swath 5 m	1	FR	4	5	Chlorurus spilurus	Scaridae	7	30	0	4.44	Primary Consumer	Excavator	60	1	0	0	-1	0	KS
2006	10-07-2006	15:20	16:15	LTER 1 Fringing Reef Fish Transect 4 Swath 5 m	1	FR	4	5	Chromis iomelas	Pomacentridae	2	40	0	1.46	Planktivore	Omnivore	60	1	0	0	-1	0	KS
2006	10-07-2006	15:20	16:15	LTER 1 Fringing Reef Fish Transect 4 Swath 5 m	1	FR	4	5	Chromis margaritifer	Pomacentridae	3	50	0	4.66	Planktivore	Omnivore	60	1	0	0	-1	0	KS
2006	10-07-2006	15:20	16:15	LTER 1 Fringing Reef Fish Transect 4 Swath 5 m	1	FR	4	5	Chromis viridis	Pomacentridae	1	60	0	3.88	Planktivore	Omnivore	60	1	0	0	-1	0	KS
2006	10-07-2006	15:20	16:15	LTER 1 Fringing Reef Fish Transect 4 Swath 5 m	1	FR	4	5	Ctenochaetus flavicauda	Acanthuridae	3	100	0	66.7	Primary Consumer	Brusher	60	1	0	0	-1	0	KS
2006	10-07-2006	15:20	16:15	LTER 1 Fringing Reef Fish Transect 4 Swath 5 m	1	FR	4	5	Ctenochaetus flavicauda	Acanthuridae	1	110	0	29.8	Primary Consumer	Brusher	60	1	0	0	-1	0	KS
2006	10-07-2006	15:20	16:15	LTER 1 Fringing Reef Fish Transect 4 Swath 5 m	1	FR	4	5	Ctenochaetus flavicauda	Acanthuridae	1	150	0	76.8	Primary Consumer	Brusher	60	1	0	0	-1	0	KS
2006	10-07-2006	15:20	16:15	LTER 1 Fringing Reef Fish Transect 4 Swath 5 m	1	FR	4	5	Dascyllus aruanus	Pomacentridae	3	30	0	2.68	Planktivore	Omnivore	60	1	0	0	-1	0	KS
2006	10-07-2006	15:20	16:15	LTER 1 Fringing Reef Fish Transect 4 Swath 5 m	1	FR	4	5	Dascyllus flavicaudus	Pomacentridae	4	40	0	8.31	Planktivore	Omnivore	60	1	0	0	-1	0	KS
2006	10-07-2006	15:20	16:15	LTER 1 Fringing Reef Fish Transect 4 Swath 5 m	1	FR	4	5	Dascyllus flavicaudus	Pomacentridae	9	70	0	95.35	Planktivore	Omnivore	60	1	0	0	-1	0	KS
2006	10-07-2006	15:20	16:15	LTER 1 Fringing Reef Fish Transect 4 Swath 5 m	1	FR	4	5	Fistularia commersonii	Fistulariidae	1	1500	0	2146.3	Piscivore_primarily	Piscivore	60	1	0	0	-1	0	KS
2006	10-07-2006	15:20	16:15	LTER 1 Fringing Reef Fish Transect 4 Swath 5 m	1	FR	4	5	Forcipiger longirostris	Chaetodontidae	1	90	0	21.93	Secondary Consumer	Benthic Invertebrate Consumer	60	1	0	0	-1	0	KS
2006	10-07-2006	15:20	16:15	LTER 1 Fringing Reef Fish Transect 4 Swath 5 m	1	FR	4	5	Gnathodentex aureolineatus	Lethrinidae	1	200	0	124.6	Secondary Consumer	Benthic Invertebrate Consumer	60	1	0	0	-1	0	KS
2006	10-07-2006	15:20	16:15	LTER 1 Fringing Reef Fish Transect 4 Swath 5 m	1	FR	4	5	Labridae unidentified 1	Perciformes	1	50	0	1.78	Secondary Consumer	Benthic Invertebrate Consumer	60	1	0	0	-1	0	KS
2006	10-07-2006	15:20	16:15	LTER 1 Fringing Reef Fish Transect 4 Swath 5 m	1	FR	4	5	Labroides bicolor	Labridae	1	70	0	3.17	Secondary Consumer	Benthic Invertebrate Consumer	60	1	0	0	-1	0	KS
2006	10-07-2006	15:20	16:15	LTER 1 Fringing Reef Fish Transect 4 Swath 5 m	1	FR	4	5	Monotaxis grandoculis	Lethrinidae	2	90	0	24.37	Secondary Consumer	Benthic Invertebrate Consumer	60	1	0	0	-1	0	KS
2006	10-07-2006	15:20	16:15	LTER 1 Fringing Reef Fish Transect 4 Swath 5 m	1	FR	4	5	Naso lituratus	Acanthuridae	2	90	0	12.09	Primary Consumer	Browser	60	1	0	0	-1	0	KS
2006	10-07-2006	15:20	16:15	LTER 1 Fringing Reef Fish Transect 4 Swath 5 m	1	FR	4	5	Ostracion meleagris	Ostraciidae	1	70	0	17.33	Secondary Consumer	Omnivore	60	1	0	0	-1	0	KS
2006	10-07-2006	15:20	16:15	LTER 1 Fringing Reef Fish Transect 4 Swath 5 m	1	FR	4	5	Ostracion meleagris	Ostraciidae	1	200	0	243.9	Secondary Consumer	Omnivore	60	1	0	0	-1	0	KS
2006	10-07-2006	15:20	16:15	LTER 1 Fringing Reef Fish Transect 4 Swath 5 m	1	FR	4	5	Parupeneus multifasciatus	Mullidae	1	130	0	31.4	Secondary Consumer	Benthic Invertebrate Consumer	60	1	0	0	-1	0	KS
2006	10-07-2006	15:20	16:15	LTER 1 Fringing Reef Fish Transect 4 Swath 5 m	1	FR	4	5	Parupeneus multifasciatus	Mullidae	1	140	0	39.8	Secondary Consumer	Benthic Invertebrate Consumer	60	1	0	0	-1	0	KS
2006	10-07-2006	15:20	16:15	LTER 1 Fringing Reef Fish Transect 4 Swath 5 m	1	FR	4	5	Pomacentrus pavo	Pomacentridae	3	70	0	13.96	Planktivore	Omnivore	60	1	0	0	-1	0	KS
2006	10-07-2006	15:20	16:15	LTER 1 Fringing Reef Fish Transect 4 Swath 5 m	1	FR	4	5	Scarus psittacus	Scaridae	1	160	0	104.2	Primary Consumer	Scraper	60	1	0	0	-1	0	KS
2006	10-07-2006	15:20	16:15	LTER 1 Fringing Reef Fish Transect 4 Swath 5 m	1	FR	4	5	Thalassoma hardwicke	Labridae	1	80	0	8.71	Secondary Consumer	Benthic Invertebrate Consumer	60	1	0	0	-1	0	KS
2006	10-07-2006	15:20	16:15	LTER 1 Fringing Reef Fish Transect 4 Swath 5 m	1	FR	4	5	Thalassoma hardwicke	Labridae	3	110	0	67.4	Secondary Consumer	Benthic Invertebrate Consumer	60	1	0	0	-1	0	KS
2006	10-07-2006	15:20	16:15	LTER 1 Fringing Reef Fish Transect 4 Swath 5 m	1	FR	4	5	Zanclus cornutus	Zanclidae	1	150	0	135.1	Secondary Consumer	Omnivore	60	1	0	0	-1	0	KS
2006	10-07-2006	15:20	16:15	LTER 1 Fringing Reef Fish Transect 4 Swath 5 m	1	FR	4	5	Zebrasoma scopas	Acanthuridae	3	100	0	85.9	Primary Consumer	Concealed Cropper	60	1	0	0	-1	0	KS
2006	10-07-2006	15:20	16:15	LTER 1 Fringing Reef Fish Transect 4 Swath 5 m	1	FR	4	5	Zebrasoma scopas	Acanthuridae	8	110	0	304.7	Primary Consumer	Concealed Cropper	60	1	0	0	-1	0	KS
2006	10-07-2006	15:20	16:15	LTER 1 Fringing Reef Fish Transect 4 Swath 5 m	1	FR	4	5	Zebrasoma velifer	Acanthuridae	1	40	0	1.82	Primary Consumer	Concealed Cropper	60	1	0	0	-1	0	KS
2006	11-07-2006	09:05	10:35	LTER 2 Backreef Fish Transect 1 Swath 1 m	2	BA	1	1	Canthigaster solandri	Tetraodontidae	1	55	0	4.8	Primary Consumer	Omnivore	60	1	0	0	-1	0	GB
2006	11-07-2006	09:05	10:35	LTER 2 Backreef Fish Transect 1 Swath 1 m	2	BA	1	1	Ctenogobiops feroculus	Gobiidae	1	20	0	0.16	Secondary Consumer	Benthic Invertebrate Consumer	60	1	0	0	-1	0	GB
2006	11-07-2006	09:05	10:35	LTER 2 Backreef Fish Transect 1 Swath 1 m	2	BA	1	1	Ctenogobiops feroculus	Gobiidae	1	30	0	0.47	Secondary Consumer	Benthic Invertebrate Consumer	60	1	0	0	-1	0	GB
2006	11-07-2006	09:05	10:35	LTER 2 Backreef Fish Transect 1 Swath 1 m	2	BA	1	1	Echidna nebulosa	Muraenidae	1	300	0	103.7	Secondary Consumer	Benthic Invertebrate Consumer	60	1	0	0	-1	0	GB
2006	11-07-2006	09:05	10:35	LTER 2 Backreef Fish Transect 1 Swath 1 m	2	BA	1	1	Epinephelus merra	Serranidae	1	50	0	1.87	Piscivore_primarily	Piscivore	60	1	0	0	-1	0	GB
2006	11-07-2006	09:05	10:35	LTER 2 Backreef Fish Transect 1 Swath 1 m	2	BA	1	1	Paracirrhites arcatus	Cirrhitidae	1	80	0	8.31	Secondary Consumer	Benthic Invertebrate Consumer	60	1	0	0	-1	0	GB
2006	11-07-2006	09:05	10:35	LTER 2 Backreef Fish Transect 1 Swath 1 m	2	BA	1	1	Pseudocheilinus hexataenia	Labridae	1	25	0	0.2	Secondary Consumer	Benthic Invertebrate Consumer	60	1	0	0	-1	0	GB
2006	11-07-2006	09:05	10:35	LTER 2 Backreef Fish Transect 1 Swath 1 m	2	BA	1	1	Stegastes nigricans	Pomacentridae	1	30	0	0.81	Primary Consumer	Omnivore	60	1	0	0	-1	0	GB
2006	11-07-2006	09:05	10:35	LTER 2 Backreef Fish Transect 1 Swath 1 m	2	BA	1	1	Stegastes nigricans	Pomacentridae	1	40	0	1.92	Primary Consumer	Omnivore	60	1	0	0	-1	0	GB
2006	11-07-2006	09:05	10:35	LTER 2 Backreef Fish Transect 1 Swath 1 m	2	BA	1	1	Stegastes nigricans	Pomacentridae	5	50	0	18.79	Primary Consumer	Omnivore	60	1	0	0	-1	0	GB
2006	11-07-2006	09:05	10:35	LTER 2 Backreef Fish Transect 1 Swath 1 m	2	BA	1	1	Stegastes nigricans	Pomacentridae	2	60	0	13.01	Primary Consumer	Omnivore	60	1	0	0	-1	0	GB
2006	11-07-2006	09:05	10:35	LTER 2 Backreef Fish Transect 1 Swath 1 m	2	BA	1	1	Stegastes nigricans	Pomacentridae	2	70	0	20.69	Primary Consumer	Omnivore	60	1	0	0	-1	0	GB
2006	11-07-2006	09:05	10:35	LTER 2 Backreef Fish Transect 1 Swath 1 m	2	BA	1	1	Stegastes nigricans	Pomacentridae	1	80	0	15.47	Primary Consumer	Omnivore	60	1	0	0	-1	0	GB
2006	11-07-2006	09:05	10:35	LTER 2 Backreef Fish Transect 1 Swath 5 m	2	BA	1	5	Acanthurus nigrofuscus	Acanthuridae	2	100	0	38.7	Primary Consumer	Cropper	60	1	0	0	-1	0	GB
2006	11-07-2006	09:05	10:35	LTER 2 Backreef Fish Transect 1 Swath 5 m	2	BA	1	5	Acanthurus triostegus	Acanthuridae	1	120	0	46.2	Primary Consumer	Cropper	60	1	0	0	-1	0	GB
2006	11-07-2006	09:05	10:35	LTER 2 Backreef Fish Transect 1 Swath 5 m	2	BA	1	5	Anampses twistii	Labridae	1	110	0	18.3	Secondary Consumer	Benthic Invertebrate Consumer	60	1	0	0	-1	0	GB
2006	11-07-2006	09:05	10:35	LTER 2 Backreef Fish Transect 1 Swath 5 m	2	BA	1	5	Balistapus undulatus	Balistidae	2	110	0	38.9	Secondary Consumer	Omnivore	60	1	0	0	-1	0	GB
2006	11-07-2006	09:05	10:35	LTER 2 Backreef Fish Transect 1 Swath 5 m	2	BA	1	5	Balistapus undulatus	Balistidae	1	150	0	55.8	Secondary Consumer	Omnivore	60	1	0	0	-1	0	GB
2006	11-07-2006	09:05	10:35	LTER 2 Backreef Fish Transect 1 Swath 5 m	2	BA	1	5	Centropyge flavissima	Pomacanthidae	2	50	0	9.43	Primary Consumer	Omnivore	60	1	0	0	-1	0	GB
2006	11-07-2006	09:05	10:35	LTER 2 Backreef Fish Transect 1 Swath 5 m	2	BA	1	5	Chaetodon citrinellus	Chaetodontidae	2	50	0	6.76	Secondary Consumer	Corallivore	60	1	0	0	-1	0	GB
2006	11-07-2006	09:05	10:35	LTER 2 Backreef Fish Transect 1 Swath 5 m	2	BA	1	5	Chaetodon citrinellus	Chaetodontidae	1	60	0	5.66	Secondary Consumer	Corallivore	60	1	0	0	-1	0	GB
2006	11-07-2006	09:05	10:35	LTER 2 Backreef Fish Transect 1 Swath 5 m	2	BA	1	5	Chaetodon lunula	Chaetodontidae	1	150	0	91.8	Secondary Consumer	Corallivore	60	1	0	0	-1	0	GB
2006	11-07-2006	09:05	10:35	LTER 2 Backreef Fish Transect 1 Swath 5 m	2	BA	1	5	Chaetodon lunulatus	Chaetodontidae	3	110	0	115	Secondary Consumer	Corallivore	60	1	0	0	-1	0	GB
2006	11-07-2006	09:05	10:35	LTER 2 Backreef Fish Transect 1 Swath 5 m	2	BA	1	5	Chaetodon lunulatus	Chaetodontidae	2	120	0	98	Secondary Consumer	Corallivore	60	1	0	0	-1	0	GB
2006	11-07-2006	09:05	10:35	LTER 2 Backreef Fish Transect 1 Swath 5 m	2	BA	1	5	Chaetodon pelewensis	Chaetodontidae	2	50	0	6.17	Secondary Consumer	Corallivore	60	1	0	0	-1	0	GB
2006	11-07-2006	09:05	10:35	LTER 2 Backreef Fish Transect 1 Swath 5 m	2	BA	1	5	Chaetodon pelewensis	Chaetodontidae	1	100	0	30.3	Secondary Consumer	Corallivore	60	1	0	0	-1	0	GB
2006	11-07-2006	09:05	10:35	LTER 2 Backreef Fish Transect 1 Swath 5 m	2	BA	1	5	Chaetodon reticulatus	Chaetodontidae	1	110	0	38.3	Secondary Consumer	Corallivore	60	1	0	0	-1	0	GB
2006	11-07-2006	09:05	10:35	LTER 2 Backreef Fish Transect 1 Swath 5 m	2	BA	1	5	Chaetodon unimaculatus	Chaetodontidae	1	110	0	47.5	Secondary Consumer	Corallivore	60	1	0	0	-1	0	GB
2006	11-07-2006	09:05	10:35	LTER 2 Backreef Fish Transect 1 Swath 5 m	2	BA	1	5	Cheilinus chlorourus	Labridae	1	100	0	19.4	Secondary Consumer	Benthic Invertebrate Consumer	60	1	0	0	-1	0	GB
2006	11-07-2006	09:05	10:35	LTER 2 Backreef Fish Transect 1 Swath 5 m	2	BA	1	5	Cheilinus chlorourus	Labridae	1	130	0	42.5	Secondary Consumer	Benthic Invertebrate Consumer	60	1	0	0	-1	0	GB
2006	11-07-2006	09:05	10:35	LTER 2 Backreef Fish Transect 1 Swath 5 m	2	BA	1	5	Chlorurus spilurus	Scaridae	2	110	0	60.1	Primary Consumer	Excavator	60	1	0	0	-1	0	GB
2006	11-07-2006	09:05	10:35	LTER 2 Backreef Fish Transect 1 Swath 5 m	2	BA	1	5	Chlorurus spilurus	Scaridae	1	200	0	177.2	Primary Consumer	Excavator	60	1	0	0	-1	0	GB
2006	11-07-2006	09:05	10:35	LTER 2 Backreef Fish Transect 1 Swath 5 m	2	BA	1	5	Ctenochaetus striatus	Acanthuridae	10	50	0	21.48	Primary Consumer	Brusher	60	1	0	0	-1	0	GB
2006	11-07-2006	09:05	10:35	LTER 2 Backreef Fish Transect 1 Swath 5 m	2	BA	1	5	Ctenochaetus striatus	Acanthuridae	5	80	0	45.31	Primary Consumer	Brusher	60	1	0	0	-1	0	GB
2006	11-07-2006	09:05	10:35	LTER 2 Backreef Fish Transect 1 Swath 5 m	2	BA	1	5	Ctenochaetus striatus	Acanthuridae	8	100	0	143.6	Primary Consumer	Brusher	60	1	0	0	-1	0	GB
2006	11-07-2006	09:05	10:35	LTER 2 Backreef Fish Transect 1 Swath 5 m	2	BA	1	5	Ctenochaetus striatus	Acanthuridae	2	120	0	62.8	Primary Consumer	Brusher	60	1	0	0	-1	0	GB
2006	11-07-2006	09:05	10:35	LTER 2 Backreef Fish Transect 1 Swath 5 m	2	BA	1	5	Ctenochaetus striatus	Acanthuridae	1	150	0	62.1	Primary Consumer	Brusher	60	1	0	0	-1	0	GB
2006	11-07-2006	09:05	10:35	LTER 2 Backreef Fish Transect 1 Swath 5 m	2	BA	1	5	Ctenochaetus striatus	Acanthuridae	1	160	0	75.7	Primary Consumer	Brusher	60	1	0	0	-1	0	GB
2006	11-07-2006	09:05	10:35	LTER 2 Backreef Fish Transect 1 Swath 5 m	2	BA	1	5	Fistularia commersonii	Fistulariidae	1	800	0	315.9	Piscivore_primarily	Piscivore	60	1	0	0	-1	0	GB
2006	11-07-2006	09:05	10:35	LTER 2 Backreef Fish Transect 1 Swath 5 m	2	BA	1	5	Gomphosus varius	Labridae	1	110	0	12	Secondary Consumer	Benthic Invertebrate Consumer	60	1	0	0	-1	0	GB
2006	11-07-2006	09:05	10:35	LTER 2 Backreef Fish Transect 1 Swath 5 m	2	BA	1	5	Gomphosus varius	Labridae	1	150	0	27.8	Secondary Consumer	Benthic Invertebrate Consumer	60	1	0	0	-1	0	GB
2006	11-07-2006	09:05	10:35	LTER 2 Backreef Fish Transect 1 Swath 5 m	2	BA	1	5	Halichoeres trimaculatus	Labridae	1	80	0	8.13	Secondary Consumer	Benthic Invertebrate Consumer	60	1	0	0	-1	0	GB
2006	11-07-2006	09:05	10:35	LTER 2 Backreef Fish Transect 1 Swath 5 m	2	BA	1	5	Halichoeres trimaculatus	Labridae	1	120	0	24.7	Secondary Consumer	Benthic Invertebrate Consumer	60	1	0	0	-1	0	GB
2006	11-07-2006	09:05	10:35	LTER 2 Backreef Fish Transect 1 Swath 5 m	2	BA	1	5	Heniochus chrysostomus	Chaetodontidae	1	120	0	53.3	Secondary Consumer	Corallivore	60	1	0	0	-1	0	GB
2006	11-07-2006	09:05	10:35	LTER 2 Backreef Fish Transect 1 Swath 5 m	2	BA	1	5	Monotaxis grandoculis	Lethrinidae	1	130	0	37	Secondary Consumer	Benthic Invertebrate Consumer	60	1	0	0	-1	0	GB
2006	11-07-2006	09:05	10:35	LTER 2 Backreef Fish Transect 1 Swath 5 m	2	BA	1	5	Monotaxis grandoculis	Lethrinidae	1	150	0	57.1	Secondary Consumer	Benthic Invertebrate Consumer	60	1	0	0	-1	0	GB
2006	11-07-2006	09:05	10:35	LTER 2 Backreef Fish Transect 1 Swath 5 m	2	BA	1	5	Mulloidichthys flavolineatus	Mullidae	4	110	0	61.8	Secondary Consumer	Benthic Invertebrate Consumer	60	1	0	0	-1	0	GB
2006	11-07-2006	09:05	10:35	LTER 2 Backreef Fish Transect 1 Swath 5 m	2	BA	1	5	Naso lituratus	Acanthuridae	2	60	0	3.24	Primary Consumer	Browser	60	1	0	0	-1	0	GB
2006	11-07-2006	09:05	10:35	LTER 2 Backreef Fish Transect 1 Swath 5 m	2	BA	1	5	Naso lituratus	Acanthuridae	3	100	0	25.5	Primary Consumer	Browser	60	1	0	0	-1	0	GB
2006	11-07-2006	09:05	10:35	LTER 2 Backreef Fish Transect 1 Swath 5 m	2	BA	1	5	Naso lituratus	Acanthuridae	3	110	0	34.8	Primary Consumer	Browser	60	1	0	0	-1	0	GB
2006	11-07-2006	09:05	10:35	LTER 2 Backreef Fish Transect 1 Swath 5 m	2	BA	1	5	Naso lituratus	Acanthuridae	1	150	0	31.8	Primary Consumer	Browser	60	1	0	0	-1	0	GB
2006	11-07-2006	09:05	10:35	LTER 2 Backreef Fish Transect 1 Swath 5 m	2	BA	1	5	Parupeneus insularis	Mullidae	1	50	0	1.59	Secondary Consumer	Benthic Invertebrate Consumer	60	1	0	0	-1	0	GB
2006	11-07-2006	09:05	10:35	LTER 2 Backreef Fish Transect 1 Swath 5 m	2	BA	1	5	Plagiotremus tapeinosoma	Blenniidae	1	110	0	5.6	Secondary Consumer	Fish Scale Consumer	60	1	0	0	-1	0	GB
2006	11-07-2006	09:05	10:35	LTER 2 Backreef Fish Transect 1 Swath 5 m	2	BA	1	5	Scarus psittacus	Scaridae	2	120	0	80.2	Primary Consumer	Scraper	60	1	0	0	-1	0	GB
2006	11-07-2006	09:05	10:35	LTER 2 Backreef Fish Transect 1 Swath 5 m	2	BA	1	5	Scarus psittacus	Scaridae	1	130	0	52.3	Primary Consumer	Scraper	60	1	0	0	-1	0	GB
2006	11-07-2006	09:05	10:35	LTER 2 Backreef Fish Transect 1 Swath 5 m	2	BA	1	5	Scarus psittacus	Scaridae	1	150	0	84.1	Primary Consumer	Scraper	60	1	0	0	-1	0	GB
2006	11-07-2006	09:05	10:35	LTER 2 Backreef Fish Transect 1 Swath 5 m	2	BA	1	5	Thalassoma hardwicke	Labridae	3	50	0	6.44	Secondary Consumer	Benthic Invertebrate Consumer	60	1	0	0	-1	0	GB
2006	11-07-2006	09:05	10:35	LTER 2 Backreef Fish Transect 1 Swath 5 m	2	BA	1	5	Thalassoma hardwicke	Labridae	3	80	0	26.12	Secondary Consumer	Benthic Invertebrate Consumer	60	1	0	0	-1	0	GB
2006	11-07-2006	09:05	10:35	LTER 2 Backreef Fish Transect 1 Swath 5 m	2	BA	1	5	Thalassoma hardwicke	Labridae	3	100	0	50.8	Secondary Consumer	Benthic Invertebrate Consumer	60	1	0	0	-1	0	GB
2006	11-07-2006	09:05	10:35	LTER 2 Backreef Fish Transect 1 Swath 5 m	2	BA	1	5	Thalassoma hardwicke	Labridae	2	110	0	44.9	Secondary Consumer	Benthic Invertebrate Consumer	60	1	0	0	-1	0	GB
2006	11-07-2006	09:05	10:35	LTER 2 Backreef Fish Transect 1 Swath 5 m	2	BA	1	5	Thalassoma hardwicke	Labridae	1	150	0	56.6	Secondary Consumer	Benthic Invertebrate Consumer	60	1	0	0	-1	0	GB
2006	11-07-2006	09:05	10:35	LTER 2 Backreef Fish Transect 1 Swath 5 m	2	BA	1	5	Thalassoma hardwicke	Labridae	1	180	0	97.4	Secondary Consumer	Benthic Invertebrate Consumer	60	1	0	0	-1	0	GB
2006	11-07-2006	09:05	10:35	LTER 2 Backreef Fish Transect 1 Swath 5 m	2	BA	1	5	Zanclus cornutus	Zanclidae	3	100	0	103.4	Secondary Consumer	Omnivore	60	1	0	0	-1	0	GB
2006	11-07-2006	09:05	10:35	LTER 2 Backreef Fish Transect 1 Swath 5 m	2	BA	1	5	Zanclus cornutus	Zanclidae	1	110	0	47.5	Secondary Consumer	Omnivore	60	1	0	0	-1	0	GB
2006	11-07-2006	09:05	10:35	LTER 2 Backreef Fish Transect 1 Swath 5 m	2	BA	1	5	Zanclus cornutus	Zanclidae	2	120	0	127.4	Secondary Consumer	Omnivore	60	1	0	0	-1	0	GB
2006	11-07-2006	09:05	10:35	LTER 2 Backreef Fish Transect 1 Swath 5 m	2	BA	1	5	Zebrasoma scopas	Acanthuridae	1	50	0	3.6	Primary Consumer	Concealed Cropper	60	1	0	0	-1	0	GB
2006	11-07-2006	09:05	10:35	LTER 2 Backreef Fish Transect 1 Swath 5 m	2	BA	1	5	Zebrasoma scopas	Acanthuridae	4	60	0	24.83	Primary Consumer	Concealed Cropper	60	1	0	0	-1	0	GB
2006	11-07-2006	09:05	10:35	LTER 2 Backreef Fish Transect 1 Swath 5 m	2	BA	1	5	Zebrasoma scopas	Acanthuridae	1	110	0	38.1	Primary Consumer	Concealed Cropper	60	1	0	0	-1	0	GB
2006	11-07-2006	09:05	10:35	LTER 2 Backreef Fish Transect 1 Swath 5 m	2	BA	1	5	Zebrasoma scopas	Acanthuridae	5	120	0	247.1	Primary Consumer	Concealed Cropper	60	1	0	0	-1	0	GB
2006	11-07-2006	09:05	10:35	LTER 2 Backreef Fish Transect 1 Swath 5 m	2	BA	1	5	Zebrasoma scopas	Acanthuridae	2	150	0	192.7	Primary Consumer	Concealed Cropper	60	1	0	0	-1	0	GB
2006	11-07-2006	09:05	10:35	LTER 2 Backreef Fish Transect 2 Swath 1 m	2	BA	2	1	Canthigaster solandri	Tetraodontidae	1	80	0	14.65	Primary Consumer	Omnivore	60	1	0	0	-1	0	AB
2006	11-07-2006	09:05	10:35	LTER 2 Backreef Fish Transect 2 Swath 1 m	2	BA	2	1	Canthigaster solandri	Tetraodontidae	2	100	0	57	Primary Consumer	Omnivore	60	1	0	0	-1	0	AB
2006	11-07-2006	09:05	10:35	LTER 2 Backreef Fish Transect 2 Swath 1 m	2	BA	2	1	Neoniphon argenteus	Holocentridae	1	170	0	77.2	Secondary Consumer	Benthic Invertebrate Consumer	60	1	0	0	-1	0	AB
2006	11-07-2006	09:05	10:35	LTER 2 Backreef Fish Transect 2 Swath 1 m	2	BA	2	1	Paracirrhites arcatus	Cirrhitidae	1	90	0	12.22	Secondary Consumer	Benthic Invertebrate Consumer	60	1	0	0	-1	0	AB
2006	11-07-2006	09:05	10:35	LTER 2 Backreef Fish Transect 2 Swath 1 m	2	BA	2	1	Plectroglyphidodon lacrymatus	Pomacentridae	1	70	0	6.76	Primary Consumer	Omnivore	60	1	0	0	-1	0	AB
2006	11-07-2006	09:05	10:35	LTER 2 Backreef Fish Transect 2 Swath 1 m	2	BA	2	1	Sargocentron microstoma	Holocentridae	1	110	0	26.7	Secondary Consumer	Benthic Invertebrate Consumer	60	1	0	0	-1	0	AB
2006	11-07-2006	09:05	10:35	LTER 2 Backreef Fish Transect 2 Swath 1 m	2	BA	2	1	Stegastes albifasciatus	Pomacentridae	1	100	0	30.1	Primary Consumer	Omnivore	60	1	0	0	-1	0	AB
2006	11-07-2006	09:05	10:35	LTER 2 Backreef Fish Transect 2 Swath 1 m	2	BA	2	1	Stegastes fasciolatus	Pomacentridae	1	30	0	0.73	Primary Consumer	Herbivore/Detritivore	60	1	0	0	-1	0	AB
2006	11-07-2006	09:05	10:35	LTER 2 Backreef Fish Transect 2 Swath 1 m	2	BA	2	1	Stegastes nigricans	Pomacentridae	1	50	0	3.76	Primary Consumer	Omnivore	60	1	0	0	-1	0	AB
2006	11-07-2006	09:05	10:35	LTER 2 Backreef Fish Transect 2 Swath 1 m	2	BA	2	1	Stegastes nigricans	Pomacentridae	4	70	0	41.39	Primary Consumer	Omnivore	60	1	0	0	-1	0	AB
2006	11-07-2006	09:05	10:35	LTER 2 Backreef Fish Transect 2 Swath 1 m	2	BA	2	1	Stegastes nigricans	Pomacentridae	2	100	0	60.5	Primary Consumer	Omnivore	60	1	0	0	-1	0	AB
2006	11-07-2006	09:05	10:35	LTER 2 Backreef Fish Transect 2 Swath 1 m	2	BA	2	1	Stegastes nigricans	Pomacentridae	5	110	0	201.7	Primary Consumer	Omnivore	60	1	0	0	-1	0	AB
2006	11-07-2006	09:05	10:35	LTER 2 Backreef Fish Transect 2 Swath 1 m	2	BA	2	1	Stegastes nigricans	Pomacentridae	4	120	0	209.6	Primary Consumer	Omnivore	60	1	0	0	-1	0	AB
2006	11-07-2006	09:05	10:35	LTER 2 Backreef Fish Transect 2 Swath 1 m	2	BA	2	1	Stegastes nigricans	Pomacentridae	5	130	0	333.4	Primary Consumer	Omnivore	60	1	0	0	-1	0	AB
2006	11-07-2006	09:05	10:35	LTER 2 Backreef Fish Transect 2 Swath 1 m	2	BA	2	1	Stegastes nigricans	Pomacentridae	1	150	0	102.6	Primary Consumer	Omnivore	60	1	0	0	-1	0	AB
2006	11-07-2006	09:05	10:35	LTER 2 Backreef Fish Transect 2 Swath 5 m	2	BA	2	5	Acanthurus nigricans	Acanthuridae	2	130	0	112.2	Primary Consumer	Cropper	60	1	0	0	-1	0	AB
2006	11-07-2006	09:05	10:35	LTER 2 Backreef Fish Transect 2 Swath 5 m	2	BA	2	5	Acanthurus nigrofuscus	Acanthuridae	3	70	0	19.7	Primary Consumer	Cropper	60	1	0	0	-1	0	AB
2006	11-07-2006	09:05	10:35	LTER 2 Backreef Fish Transect 2 Swath 5 m	2	BA	2	5	Acanthurus nigrofuscus	Acanthuridae	3	100	0	58	Primary Consumer	Cropper	60	1	0	0	-1	0	AB
2006	11-07-2006	09:05	10:35	LTER 2 Backreef Fish Transect 2 Swath 5 m	2	BA	2	5	Acanthurus nigrofuscus	Acanthuridae	2	110	0	51.6	Primary Consumer	Cropper	60	1	0	0	-1	0	AB
2006	11-07-2006	09:05	10:35	LTER 2 Backreef Fish Transect 2 Swath 5 m	2	BA	2	5	Acanthurus nigrofuscus	Acanthuridae	9	120	0	302.3	Primary Consumer	Cropper	60	1	0	0	-1	0	AB
2006	11-07-2006	09:05	10:35	LTER 2 Backreef Fish Transect 2 Swath 5 m	2	BA	2	5	Acanthurus nigrofuscus	Acanthuridae	8	130	0	342.4	Primary Consumer	Cropper	60	1	0	0	-1	0	AB
2006	11-07-2006	09:05	10:35	LTER 2 Backreef Fish Transect 2 Swath 5 m	2	BA	2	5	Aulostomus chinensis	Aulostomidae	1	300	0	40	Piscivore_primarily	Piscivore	60	1	0	0	-1	0	AB
2006	11-07-2006	09:05	10:35	LTER 2 Backreef Fish Transect 2 Swath 5 m	2	BA	2	5	Aulostomus chinensis	Aulostomidae	1	400	0	99.3	Piscivore_primarily	Piscivore	60	1	0	0	-1	0	AB
2006	11-07-2006	09:05	10:35	LTER 2 Backreef Fish Transect 2 Swath 5 m	2	BA	2	5	Balistapus undulatus	Balistidae	1	210	0	174.6	Secondary Consumer	Omnivore	60	1	0	0	-1	0	AB
2006	11-07-2006	09:05	10:35	LTER 2 Backreef Fish Transect 2 Swath 5 m	2	BA	2	5	Centropyge flavissima	Pomacanthidae	2	100	0	56.3	Primary Consumer	Omnivore	60	1	0	0	-1	0	AB
2006	11-07-2006	09:05	10:35	LTER 2 Backreef Fish Transect 2 Swath 5 m	2	BA	2	5	Chaetodon citrinellus	Chaetodontidae	1	70	0	8.77	Secondary Consumer	Corallivore	60	1	0	0	-1	0	AB
2006	11-07-2006	09:05	10:35	LTER 2 Backreef Fish Transect 2 Swath 5 m	2	BA	2	5	Chaetodon citrinellus	Chaetodontidae	1	80	0	12.8	Secondary Consumer	Corallivore	60	1	0	0	-1	0	AB
2006	11-07-2006	09:05	10:35	LTER 2 Backreef Fish Transect 2 Swath 5 m	2	BA	2	5	Chaetodon citrinellus	Chaetodontidae	1	130	0	50.7	Secondary Consumer	Corallivore	60	1	0	0	-1	0	AB
2006	11-07-2006	09:05	10:35	LTER 2 Backreef Fish Transect 2 Swath 5 m	2	BA	2	5	Chaetodon citrinellus	Chaetodontidae	2	140	0	125	Secondary Consumer	Corallivore	60	1	0	0	-1	0	AB
2006	11-07-2006	09:05	10:35	LTER 2 Backreef Fish Transect 2 Swath 5 m	2	BA	2	5	Chaetodon lunulatus	Chaetodontidae	2	130	0	122.7	Secondary Consumer	Corallivore	60	1	0	0	-1	0	AB
2006	11-07-2006	09:05	10:35	LTER 2 Backreef Fish Transect 2 Swath 5 m	2	BA	2	5	Chaetodon lunulatus	Chaetodontidae	2	170	1	261.1	Secondary Consumer	Corallivore	60	1	0	0	-1	0	AB
2006	11-07-2006	09:05	10:35	LTER 2 Backreef Fish Transect 2 Swath 5 m	2	BA	2	5	Chaetodon ornatissimus	Chaetodontidae	1	100	0	29.3	Secondary Consumer	Corallivore	60	1	0	0	-1	0	AB
2006	11-07-2006	09:05	10:35	LTER 2 Backreef Fish Transect 2 Swath 5 m	2	BA	2	5	Chaetodon ornatissimus	Chaetodontidae	2	220	0	539.3	Secondary Consumer	Corallivore	60	1	0	0	-1	0	AB
2006	11-07-2006	09:05	10:35	LTER 2 Backreef Fish Transect 2 Swath 5 m	2	BA	2	5	Chaetodon ornatissimus	Chaetodontidae	1	280	1	531.5	Secondary Consumer	Corallivore	60	1	0	0	-1	0	AB
2006	11-07-2006	09:05	10:35	LTER 2 Backreef Fish Transect 2 Swath 5 m	2	BA	2	5	Chaetodon reticulatus	Chaetodontidae	2	150	0	183.6	Secondary Consumer	Corallivore	60	1	0	0	-1	0	AB
2006	11-07-2006	09:05	10:35	LTER 2 Backreef Fish Transect 2 Swath 5 m	2	BA	2	5	Chaetodon vagabundus	Chaetodontidae	1	150	0	87.2	Secondary Consumer	Corallivore	60	1	0	0	-1	0	AB
2006	11-07-2006	09:05	10:35	LTER 2 Backreef Fish Transect 2 Swath 5 m	2	BA	2	5	Chaetodon vagabundus	Chaetodontidae	1	210	0	237.1	Secondary Consumer	Corallivore	60	1	0	0	-1	0	AB
2006	11-07-2006	09:05	10:35	LTER 2 Backreef Fish Transect 2 Swath 5 m	2	BA	2	5	Cheilinus trilobatus	Labridae	1	180	0	112	Secondary Consumer	Benthic Invertebrate Consumer	60	1	0	0	-1	0	AB
2006	11-07-2006	09:05	10:35	LTER 2 Backreef Fish Transect 2 Swath 5 m	2	BA	2	5	Chlorurus spilurus	Scaridae	5	30	0	3.17	Primary Consumer	Excavator	60	1	0	0	-1	0	AB
2006	11-07-2006	09:05	10:35	LTER 2 Backreef Fish Transect 2 Swath 5 m	2	BA	2	5	Chlorurus spilurus	Scaridae	3	70	0	23.54	Primary Consumer	Excavator	60	1	0	0	-1	0	AB
2006	11-07-2006	09:05	10:35	LTER 2 Backreef Fish Transect 2 Swath 5 m	2	BA	2	5	Chlorurus spilurus	Scaridae	3	80	0	34.99	Primary Consumer	Excavator	60	1	0	0	-1	0	AB
2006	11-07-2006	09:05	10:35	LTER 2 Backreef Fish Transect 2 Swath 5 m	2	BA	2	5	Chlorurus spilurus	Scaridae	9	120	0	349.9	Primary Consumer	Excavator	60	1	0	0	-1	0	AB
2006	11-07-2006	09:05	10:35	LTER 2 Backreef Fish Transect 2 Swath 5 m	2	BA	2	5	Chlorurus spilurus	Scaridae	1	130	0	49.3	Primary Consumer	Excavator	60	1	0	0	-1	0	AB
2006	11-07-2006	09:05	10:35	LTER 2 Backreef Fish Transect 2 Swath 5 m	2	BA	2	5	Chlorurus spilurus	Scaridae	2	180	0	259.1	Primary Consumer	Excavator	60	1	0	0	-1	0	AB
2006	11-07-2006	09:05	10:35	LTER 2 Backreef Fish Transect 2 Swath 5 m	2	BA	2	5	Chlorurus spilurus	Scaridae	5	200	0	885.8	Primary Consumer	Excavator	60	1	0	0	-1	0	AB
2006	11-07-2006	09:05	10:35	LTER 2 Backreef Fish Transect 2 Swath 5 m	2	BA	2	5	Chromis viridis	Pomacentridae	8	70	0	48.58	Planktivore	Omnivore	60	1	0	0	-1	0	AB
2006	11-07-2006	09:05	10:35	LTER 2 Backreef Fish Transect 2 Swath 5 m	2	BA	2	5	Chromis viridis	Pomacentridae	5	80	0	44.72	Planktivore	Omnivore	60	1	0	0	-1	0	AB
2006	11-07-2006	09:05	10:35	LTER 2 Backreef Fish Transect 2 Swath 5 m	2	BA	2	5	Ctenochaetus binotatus	Acanthuridae	2	120	0	85.6	Primary Consumer	Brusher	60	1	0	0	-1	0	AB
2006	11-07-2006	09:05	10:35	LTER 2 Backreef Fish Transect 2 Swath 5 m	2	BA	2	5	Ctenochaetus binotatus	Acanthuridae	2	130	0	107.8	Primary Consumer	Brusher	60	1	0	0	-1	0	AB
2006	11-07-2006	09:05	10:35	LTER 2 Backreef Fish Transect 2 Swath 5 m	2	BA	2	5	Ctenochaetus striatus	Acanthuridae	1	70	0	6.02	Primary Consumer	Brusher	60	1	0	0	-1	0	AB
2006	11-07-2006	09:05	10:35	LTER 2 Backreef Fish Transect 2 Swath 5 m	2	BA	2	5	Ctenochaetus striatus	Acanthuridae	3	80	0	27.19	Primary Consumer	Brusher	60	1	0	0	-1	0	AB
2006	11-07-2006	09:05	10:35	LTER 2 Backreef Fish Transect 2 Swath 5 m	2	BA	2	5	Ctenochaetus striatus	Acanthuridae	5	110	0	120.2	Primary Consumer	Brusher	60	1	0	0	-1	0	AB
2006	11-07-2006	09:05	10:35	LTER 2 Backreef Fish Transect 2 Swath 5 m	2	BA	2	5	Ctenochaetus striatus	Acanthuridae	2	120	0	62.8	Primary Consumer	Brusher	60	1	0	0	-1	0	AB
2006	11-07-2006	09:05	10:35	LTER 2 Backreef Fish Transect 2 Swath 5 m	2	BA	2	5	Ctenochaetus striatus	Acanthuridae	1	130	0	40.1	Primary Consumer	Brusher	60	1	0	0	-1	0	AB
2006	11-07-2006	09:05	10:35	LTER 2 Backreef Fish Transect 2 Swath 5 m	2	BA	2	5	Ctenochaetus striatus	Acanthuridae	2	150	0	124.3	Primary Consumer	Brusher	60	1	0	0	-1	0	AB
2006	11-07-2006	09:05	10:35	LTER 2 Backreef Fish Transect 2 Swath 5 m	2	BA	2	5	Ctenochaetus striatus	Acanthuridae	2	160	0	151.5	Primary Consumer	Brusher	60	1	0	0	-1	0	AB
2006	11-07-2006	09:05	10:35	LTER 2 Backreef Fish Transect 2 Swath 5 m	2	BA	2	5	Ctenochaetus striatus	Acanthuridae	1	170	0	91.2	Primary Consumer	Brusher	60	1	0	0	-1	0	AB
2006	11-07-2006	09:05	10:35	LTER 2 Backreef Fish Transect 2 Swath 5 m	2	BA	2	5	Ctenochaetus striatus	Acanthuridae	3	180	0	325.9	Primary Consumer	Brusher	60	1	0	0	-1	0	AB
2006	11-07-2006	09:05	10:35	LTER 2 Backreef Fish Transect 2 Swath 5 m	2	BA	2	5	Ctenochaetus striatus	Acanthuridae	2	210	0	348.4	Primary Consumer	Brusher	60	1	0	0	-1	0	AB
2006	11-07-2006	09:05	10:35	LTER 2 Backreef Fish Transect 2 Swath 5 m	2	BA	2	5	Ctenochaetus striatus	Acanthuridae	1	220	0	200.9	Primary Consumer	Brusher	60	1	0	0	-1	0	AB
2006	11-07-2006	09:05	10:35	LTER 2 Backreef Fish Transect 2 Swath 5 m	2	BA	2	5	Ctenochaetus striatus	Acanthuridae	1	230	0	230.2	Primary Consumer	Brusher	60	1	0	0	-1	0	AB
2006	11-07-2006	09:05	10:35	LTER 2 Backreef Fish Transect 2 Swath 5 m	2	BA	2	5	Ctenochaetus striatus	Acanthuridae	3	250	0	891.4	Primary Consumer	Brusher	60	1	0	0	-1	0	AB
2006	11-07-2006	09:05	10:35	LTER 2 Backreef Fish Transect 2 Swath 5 m	2	BA	2	5	Epibulus insidiator	Labridae	1	150	0	58.9	Piscivore_primarily	Piscivore	60	1	0	0	-1	0	AB
2006	11-07-2006	09:05	10:35	LTER 2 Backreef Fish Transect 2 Swath 5 m	2	BA	2	5	Epibulus insidiator	Labridae	1	190	0	122	Piscivore_primarily	Piscivore	60	1	0	0	-1	0	AB
2006	11-07-2006	09:05	10:35	LTER 2 Backreef Fish Transect 2 Swath 5 m	2	BA	2	5	Epibulus insidiator	Labridae	1	250	0	284.3	Piscivore_primarily	Piscivore	60	1	0	0	-1	0	AB
2006	11-07-2006	09:05	10:35	LTER 2 Backreef Fish Transect 2 Swath 5 m	2	BA	2	5	Epinephelus merra	Serranidae	1	120	0	25.1	Piscivore_primarily	Piscivore	60	1	0	0	-1	0	AB
2006	11-07-2006	09:05	10:35	LTER 2 Backreef Fish Transect 2 Swath 5 m	2	BA	2	5	Forcipiger flavissimus	Chaetodontidae	1	150	0	93.9	Secondary Consumer	Benthic Invertebrate Consumer	60	1	0	0	-1	0	AB
2006	11-07-2006	09:05	10:35	LTER 2 Backreef Fish Transect 2 Swath 5 m	2	BA	2	5	Gnathodentex aureolineatus	Lethrinidae	1	200	0	124.6	Secondary Consumer	Benthic Invertebrate Consumer	60	1	0	0	-1	0	AB
2006	11-07-2006	09:05	10:35	LTER 2 Backreef Fish Transect 2 Swath 5 m	2	BA	2	5	Gnathodentex aureolineatus	Lethrinidae	1	210	0	144.7	Secondary Consumer	Benthic Invertebrate Consumer	60	1	0	0	-1	0	AB
2006	11-07-2006	09:05	10:35	LTER 2 Backreef Fish Transect 2 Swath 5 m	2	BA	2	5	Gnathodentex aureolineatus	Lethrinidae	1	240	0	217.8	Secondary Consumer	Benthic Invertebrate Consumer	60	1	0	0	-1	0	AB
2006	11-07-2006	09:05	10:35	LTER 2 Backreef Fish Transect 2 Swath 5 m	2	BA	2	5	Gomphosus varius	Labridae	1	140	0	23.1	Secondary Consumer	Benthic Invertebrate Consumer	60	1	0	0	-1	0	AB
2006	11-07-2006	09:05	10:35	LTER 2 Backreef Fish Transect 2 Swath 5 m	2	BA	2	5	Gomphosus varius	Labridae	1	350	0	274.5	Secondary Consumer	Benthic Invertebrate Consumer	60	1	0	0	-1	0	AB
2006	11-07-2006	09:05	10:35	LTER 2 Backreef Fish Transect 2 Swath 5 m	2	BA	2	5	Halichoeres hortulanus	Labridae	2	170	0	151.5	Secondary Consumer	Benthic Invertebrate Consumer	60	1	0	0	-1	0	AB
2006	11-07-2006	09:05	10:35	LTER 2 Backreef Fish Transect 2 Swath 5 m	2	BA	2	5	Halichoeres hortulanus	Labridae	2	210	0	284.9	Secondary Consumer	Benthic Invertebrate Consumer	60	1	0	0	-1	0	AB
2006	11-07-2006	09:05	10:35	LTER 2 Backreef Fish Transect 2 Swath 5 m	2	BA	2	5	Halichoeres trimaculatus	Labridae	2	40	0	2.44	Secondary Consumer	Benthic Invertebrate Consumer	60	1	0	0	-1	0	AB
2006	11-07-2006	09:05	10:35	LTER 2 Backreef Fish Transect 2 Swath 5 m	2	BA	2	5	Halichoeres trimaculatus	Labridae	7	70	0	39.5	Secondary Consumer	Benthic Invertebrate Consumer	60	1	0	0	-1	0	AB
2006	11-07-2006	09:05	10:35	LTER 2 Backreef Fish Transect 2 Swath 5 m	2	BA	2	5	Halichoeres trimaculatus	Labridae	4	80	0	32.53	Secondary Consumer	Benthic Invertebrate Consumer	60	1	0	0	-1	0	AB
2006	11-07-2006	09:05	10:35	LTER 2 Backreef Fish Transect 2 Swath 5 m	2	BA	2	5	Halichoeres trimaculatus	Labridae	1	100	0	15	Secondary Consumer	Benthic Invertebrate Consumer	60	1	0	0	-1	0	AB
2006	11-07-2006	09:05	10:35	LTER 2 Backreef Fish Transect 2 Swath 5 m	2	BA	2	5	Halichoeres trimaculatus	Labridae	2	130	0	61.4	Secondary Consumer	Benthic Invertebrate Consumer	60	1	0	0	-1	0	AB
2006	11-07-2006	09:05	10:35	LTER 2 Backreef Fish Transect 2 Swath 5 m	2	BA	2	5	Heniochus chrysostomus	Chaetodontidae	1	-1	0	-1	Secondary Consumer	Corallivore	60	1	0	0	-1	0	AB
2006	11-07-2006	09:05	10:35	LTER 2 Backreef Fish Transect 2 Swath 5 m	2	BA	2	5	Melichthys vidua	Balistidae	1	270	0	409.7	Primary Consumer	Omnivore	60	1	0	0	-1	0	AB
2006	11-07-2006	09:05	10:35	LTER 2 Backreef Fish Transect 2 Swath 5 m	2	BA	2	5	Monotaxis grandoculis	Lethrinidae	1	120	0	29.1	Secondary Consumer	Benthic Invertebrate Consumer	60	1	0	0	-1	0	AB
2006	11-07-2006	09:05	10:35	LTER 2 Backreef Fish Transect 2 Swath 5 m	2	BA	2	5	Monotaxis grandoculis	Lethrinidae	1	150	0	57.1	Secondary Consumer	Benthic Invertebrate Consumer	60	1	0	0	-1	0	AB
2006	11-07-2006	09:05	10:35	LTER 2 Backreef Fish Transect 2 Swath 5 m	2	BA	2	5	Naso lituratus	Acanthuridae	1	100	0	8.5	Primary Consumer	Browser	60	1	0	0	-1	0	AB
2006	11-07-2006	09:05	10:35	LTER 2 Backreef Fish Transect 2 Swath 5 m	2	BA	2	5	Naso lituratus	Acanthuridae	3	130	0	59.9	Primary Consumer	Browser	60	1	0	0	-1	0	AB
2006	11-07-2006	09:05	10:35	LTER 2 Backreef Fish Transect 2 Swath 5 m	2	BA	2	5	Naso lituratus	Acanthuridae	1	150	0	31.8	Primary Consumer	Browser	60	1	0	0	-1	0	AB
2006	11-07-2006	09:05	10:35	LTER 2 Backreef Fish Transect 2 Swath 5 m	2	BA	2	5	Naso lituratus	Acanthuridae	3	180	0	172.5	Primary Consumer	Browser	60	1	0	0	-1	0	AB
2006	11-07-2006	09:05	10:35	LTER 2 Backreef Fish Transect 2 Swath 5 m	2	BA	2	5	Parapercis millepunctata	Pinguipedidae	2	130	0	50.5	Secondary Consumer	Benthic Invertebrate Consumer	60	1	0	0	-1	0	AB
2006	11-07-2006	09:05	10:35	LTER 2 Backreef Fish Transect 2 Swath 5 m	2	BA	2	5	Parupeneus multifasciatus	Mullidae	2	100	0	27	Secondary Consumer	Benthic Invertebrate Consumer	60	1	0	0	-1	0	AB
2006	11-07-2006	09:05	10:35	LTER 2 Backreef Fish Transect 2 Swath 5 m	2	BA	2	5	Parupeneus pleurostigma	Mullidae	4	220	0	613.6	Secondary Consumer	Benthic Invertebrate Consumer	60	1	0	0	-1	0	AB
2006	11-07-2006	09:05	10:35	LTER 2 Backreef Fish Transect 2 Swath 5 m	2	BA	2	5	Pomacentrus pavo	Pomacentridae	1	50	0	1.71	Planktivore	Omnivore	60	1	0	0	-1	0	AB
2006	11-07-2006	09:05	10:35	LTER 2 Backreef Fish Transect 2 Swath 5 m	2	BA	2	5	Rhinecanthus aculeatus	Balistidae	1	80	0	12.67	Secondary Consumer	Omnivore	60	1	0	0	-1	0	AB
2006	11-07-2006	09:05	10:35	LTER 2 Backreef Fish Transect 2 Swath 5 m	2	BA	2	5	Scarus oviceps	Scaridae	1	180	0	120.2	Primary Consumer	Scraper	60	1	0	0	-1	0	AB
2006	11-07-2006	09:05	10:35	LTER 2 Backreef Fish Transect 2 Swath 5 m	2	BA	2	5	Scarus psittacus	Scaridae	7	180	0	1077.8	Primary Consumer	Scraper	60	1	0	0	-1	0	AB
2006	11-07-2006	09:05	10:35	LTER 2 Backreef Fish Transect 2 Swath 5 m	2	BA	2	5	Scarus psittacus	Scaridae	7	200	0	1529	Primary Consumer	Scraper	60	1	0	0	-1	0	AB
2006	11-07-2006	09:05	10:35	LTER 2 Backreef Fish Transect 2 Swath 5 m	2	BA	2	5	Scarus psittacus	Scaridae	5	220	0	1498.5	Primary Consumer	Scraper	60	1	0	0	-1	0	AB
2006	11-07-2006	09:05	10:35	LTER 2 Backreef Fish Transect 2 Swath 5 m	2	BA	2	5	Scarus psittacus	Scaridae	1	280	0	667.3	Primary Consumer	Scraper	60	1	0	0	-1	0	AB
2006	11-07-2006	09:05	10:35	LTER 2 Backreef Fish Transect 2 Swath 5 m	2	BA	2	5	Stethojulis bandanensis	Labridae	1	20	0	0.18	Secondary Consumer	Benthic Invertebrate Consumer	60	1	0	0	-1	0	AB
2006	11-07-2006	09:05	10:35	LTER 2 Backreef Fish Transect 2 Swath 5 m	2	BA	2	5	Stethojulis bandanensis	Labridae	2	70	0	9.23	Secondary Consumer	Benthic Invertebrate Consumer	60	1	0	0	-1	0	AB
2006	11-07-2006	09:05	10:35	LTER 2 Backreef Fish Transect 2 Swath 5 m	2	BA	2	5	Stethojulis bandanensis	Labridae	1	80	0	6.51	Secondary Consumer	Benthic Invertebrate Consumer	60	1	0	0	-1	0	AB
2006	11-07-2006	09:05	10:35	LTER 2 Backreef Fish Transect 2 Swath 5 m	2	BA	2	5	Stethojulis bandanensis	Labridae	1	100	0	11.6	Secondary Consumer	Benthic Invertebrate Consumer	60	1	0	0	-1	0	AB
2006	11-07-2006	09:05	10:35	LTER 2 Backreef Fish Transect 2 Swath 5 m	2	BA	2	5	Stethojulis bandanensis	Labridae	1	120	0	18.5	Secondary Consumer	Benthic Invertebrate Consumer	60	1	0	0	-1	0	AB
2006	11-07-2006	09:05	10:35	LTER 2 Backreef Fish Transect 2 Swath 5 m	2	BA	2	5	Stethojulis bandanensis	Labridae	1	130	0	22.8	Secondary Consumer	Benthic Invertebrate Consumer	60	1	0	0	-1	0	AB
2006	11-07-2006	09:05	10:35	LTER 2 Backreef Fish Transect 2 Swath 5 m	2	BA	2	5	Sufflamen bursa	Balistidae	1	120	0	46.9	Secondary Consumer	Omnivore	60	1	0	0	-1	0	AB
2006	11-07-2006	09:05	10:35	LTER 2 Backreef Fish Transect 2 Swath 5 m	2	BA	2	5	Thalassoma hardwicke	Labridae	1	60	0	3.7	Secondary Consumer	Benthic Invertebrate Consumer	60	1	0	0	-1	0	AB
2006	11-07-2006	09:05	10:35	LTER 2 Backreef Fish Transect 2 Swath 5 m	2	BA	2	5	Thalassoma hardwicke	Labridae	3	70	0	17.55	Secondary Consumer	Benthic Invertebrate Consumer	60	1	0	0	-1	0	AB
2006	11-07-2006	09:05	10:35	LTER 2 Backreef Fish Transect 2 Swath 5 m	2	BA	2	5	Thalassoma hardwicke	Labridae	4	80	0	34.82	Secondary Consumer	Benthic Invertebrate Consumer	60	1	0	0	-1	0	AB
2006	11-07-2006	09:05	10:35	LTER 2 Backreef Fish Transect 2 Swath 5 m	2	BA	2	5	Thalassoma hardwicke	Labridae	2	100	0	33.8	Secondary Consumer	Benthic Invertebrate Consumer	60	1	0	0	-1	0	AB
2006	11-07-2006	09:05	10:35	LTER 2 Backreef Fish Transect 2 Swath 5 m	2	BA	2	5	Thalassoma hardwicke	Labridae	2	110	0	44.9	Secondary Consumer	Benthic Invertebrate Consumer	60	1	0	0	-1	0	AB
2006	11-07-2006	09:05	10:35	LTER 2 Backreef Fish Transect 2 Swath 5 m	2	BA	2	5	Thalassoma hardwicke	Labridae	5	120	0	145.6	Secondary Consumer	Benthic Invertebrate Consumer	60	1	0	0	-1	0	AB
2006	11-07-2006	09:05	10:35	LTER 2 Backreef Fish Transect 2 Swath 5 m	2	BA	2	5	Thalassoma hardwicke	Labridae	1	130	0	37	Secondary Consumer	Benthic Invertebrate Consumer	60	1	0	0	-1	0	AB
2006	11-07-2006	09:05	10:35	LTER 2 Backreef Fish Transect 2 Swath 5 m	2	BA	2	5	Thalassoma hardwicke	Labridae	2	150	0	113.2	Secondary Consumer	Benthic Invertebrate Consumer	60	1	0	0	-1	0	AB
2006	11-07-2006	09:05	10:35	LTER 2 Backreef Fish Transect 2 Swath 5 m	2	BA	2	5	Thalassoma hardwicke	Labridae	2	170	0	164.3	Secondary Consumer	Benthic Invertebrate Consumer	60	1	0	0	-1	0	AB
2006	11-07-2006	09:05	10:35	LTER 2 Backreef Fish Transect 2 Swath 5 m	2	BA	2	5	Thalassoma hardwicke	Labridae	1	180	0	97.4	Secondary Consumer	Benthic Invertebrate Consumer	60	1	0	0	-1	0	AB
2006	11-07-2006	09:05	10:35	LTER 2 Backreef Fish Transect 2 Swath 5 m	2	BA	2	5	Zanclus cornutus	Zanclidae	1	180	0	249.8	Secondary Consumer	Omnivore	60	1	0	0	-1	0	AB
2006	11-07-2006	09:05	10:35	LTER 2 Backreef Fish Transect 2 Swath 5 m	2	BA	2	5	Zebrasoma scopas	Acanthuridae	1	80	0	14.68	Primary Consumer	Concealed Cropper	60	1	0	0	-1	0	AB
2006	11-07-2006	09:05	10:35	LTER 2 Backreef Fish Transect 2 Swath 5 m	2	BA	2	5	Zebrasoma scopas	Acanthuridae	3	130	0	188.4	Primary Consumer	Concealed Cropper	60	1	0	0	-1	0	AB
2006	11-07-2006	09:05	10:35	LTER 2 Backreef Fish Transect 2 Swath 5 m	2	BA	2	5	Zebrasoma scopas	Acanthuridae	1	150	0	96.4	Primary Consumer	Concealed Cropper	60	1	0	0	-1	0	AB
2006	11-07-2006	09:05	10:35	LTER 2 Backreef Fish Transect 2 Swath 5 m	2	BA	2	5	Zebrasoma scopas	Acanthuridae	1	170	0	140.2	Primary Consumer	Concealed Cropper	60	1	0	0	-1	0	AB
2006	11-07-2006	09:05	10:35	LTER 2 Backreef Fish Transect 2 Swath 5 m	2	BA	2	5	Zebrasoma scopas	Acanthuridae	5	180	0	831.6	Primary Consumer	Concealed Cropper	60	1	0	0	-1	0	AB
2006	11-07-2006	09:05	10:35	LTER 2 Backreef Fish Transect 2 Swath 5 m	2	BA	2	5	Zebrasoma scopas	Acanthuridae	1	200	0	228	Primary Consumer	Concealed Cropper	60	1	0	0	-1	0	AB
2006	11-07-2006	09:05	10:35	LTER 2 Backreef Fish Transect 2 Swath 5 m	2	BA	2	5	Zebrasoma scopas	Acanthuridae	2	250	1	889.1	Primary Consumer	Concealed Cropper	60	1	0	0	-1	0	AB
2006	11-07-2006	09:05	10:35	LTER 2 Backreef Fish Transect 2 Swath 5 m	2	BA	2	5	Zebrasoma scopas	Acanthuridae	1	280	1	624.1	Primary Consumer	Concealed Cropper	60	1	0	0	-1	0	AB
2006	11-07-2006	09:05	10:35	LTER 2 Backreef Fish Transect 3 Swath 1 m	2	BA	3	1	Canthigaster solandri	Tetraodontidae	2	120	0	98.1	Primary Consumer	Omnivore	60	1	0	0	-1	0	CK
2006	11-07-2006	09:05	10:35	LTER 2 Backreef Fish Transect 3 Swath 1 m	2	BA	3	1	Ctenogobiops feroculus	Gobiidae	4	50	0	7.2	Secondary Consumer	Benthic Invertebrate Consumer	60	1	0	0	-1	0	CK
2006	11-07-2006	09:05	10:35	LTER 2 Backreef Fish Transect 3 Swath 1 m	2	BA	3	1	Halichoeres trimaculatus	Labridae	1	40	0	1.22	Secondary Consumer	Benthic Invertebrate Consumer	60	1	0	0	-1	0	CK
2006	11-07-2006	09:05	10:35	LTER 2 Backreef Fish Transect 3 Swath 1 m	2	BA	3	1	Sargocentron microstoma	Holocentridae	1	100	0	20	Secondary Consumer	Benthic Invertebrate Consumer	60	1	0	0	-1	0	CK
2006	11-07-2006	09:05	10:35	LTER 2 Backreef Fish Transect 3 Swath 1 m	2	BA	3	1	Saurida gracilis	Synodontidae	1	100	0	7.7	Piscivore_primarily	Piscivore	60	1	0	0	-1	0	CK
2006	11-07-2006	09:05	10:35	LTER 2 Backreef Fish Transect 3 Swath 1 m	2	BA	3	1	Stegastes fasciolatus	Pomacentridae	1	40	0	1.72	Primary Consumer	Herbivore/Detritivore	60	1	0	0	-1	0	CK
2006	11-07-2006	09:05	10:35	LTER 2 Backreef Fish Transect 3 Swath 1 m	2	BA	3	1	Stegastes nigricans	Pomacentridae	1	40	0	1.92	Primary Consumer	Omnivore	60	1	0	0	-1	0	CK
2006	11-07-2006	09:05	10:35	LTER 2 Backreef Fish Transect 3 Swath 1 m	2	BA	3	1	Stegastes nigricans	Pomacentridae	1	50	0	3.76	Primary Consumer	Omnivore	60	1	0	0	-1	0	CK
2006	11-07-2006	09:05	10:35	LTER 2 Backreef Fish Transect 3 Swath 1 m	2	BA	3	1	Stegastes nigricans	Pomacentridae	1	70	0	10.35	Primary Consumer	Omnivore	60	1	0	0	-1	0	CK
2006	11-07-2006	09:05	10:35	LTER 2 Backreef Fish Transect 3 Swath 1 m	2	BA	3	1	Stegastes nigricans	Pomacentridae	3	80	0	46.4	Primary Consumer	Omnivore	60	1	0	0	-1	0	CK
2006	11-07-2006	09:05	10:35	LTER 2 Backreef Fish Transect 3 Swath 1 m	2	BA	3	1	Stegastes nigricans	Pomacentridae	4	100	0	121.1	Primary Consumer	Omnivore	60	1	0	0	-1	0	CK
2006	11-07-2006	09:05	10:35	LTER 2 Backreef Fish Transect 3 Swath 1 m	2	BA	3	1	Stegastes nigricans	Pomacentridae	5	150	0	512.9	Primary Consumer	Omnivore	60	1	0	0	-1	0	CK
2006	11-07-2006	09:05	10:35	LTER 2 Backreef Fish Transect 3 Swath 1 m	2	BA	3	1	Stegastes punctatus	Pomacentridae	1	100	0	28.8	Primary Consumer	Herbivore/Detritivore	60	1	0	0	-1	0	CK
2006	11-07-2006	09:05	10:35	LTER 2 Backreef Fish Transect 3 Swath 1 m	2	BA	3	1	Zebrasoma velifer	Acanthuridae	1	30	0	0.8	Primary Consumer	Concealed Cropper	60	1	0	0	-1	0	CK
2006	11-07-2006	09:05	10:35	LTER 2 Backreef Fish Transect 3 Swath 5 m	2	BA	3	5	Acanthurus nigricans	Acanthuridae	1	150	0	85.9	Primary Consumer	Cropper	60	1	0	0	-1	0	CK
2006	11-07-2006	09:05	10:35	LTER 2 Backreef Fish Transect 3 Swath 5 m	2	BA	3	5	Acanthurus nigrofuscus	Acanthuridae	1	80	0	9.84	Primary Consumer	Cropper	60	1	0	0	-1	0	CK
2006	11-07-2006	09:05	10:35	LTER 2 Backreef Fish Transect 3 Swath 5 m	2	BA	3	5	Acanthurus nigrofuscus	Acanthuridae	22	100	0	425.4	Primary Consumer	Cropper	60	1	0	0	-1	0	CK
2006	11-07-2006	09:05	10:35	LTER 2 Backreef Fish Transect 3 Swath 5 m	2	BA	3	5	Acanthurus nigrofuscus	Acanthuridae	3	120	0	100.8	Primary Consumer	Cropper	60	1	0	0	-1	0	CK
2006	11-07-2006	09:05	10:35	LTER 2 Backreef Fish Transect 3 Swath 5 m	2	BA	3	5	Acanthurus nigrofuscus	Acanthuridae	2	150	0	132	Primary Consumer	Cropper	60	1	0	0	-1	0	CK
2006	11-07-2006	09:05	10:35	LTER 2 Backreef Fish Transect 3 Swath 5 m	2	BA	3	5	Acanthurus olivaceus	Acanthuridae	1	200	0	152.1	Primary Consumer	Sediment Sucker	60	1	0	0	-1	0	CK
2006	11-07-2006	09:05	10:35	LTER 2 Backreef Fish Transect 3 Swath 5 m	2	BA	3	5	Balistapus undulatus	Balistidae	1	200	0	148	Secondary Consumer	Omnivore	60	1	0	0	-1	0	CK
2006	11-07-2006	09:05	10:35	LTER 2 Backreef Fish Transect 3 Swath 5 m	2	BA	3	5	Centropyge flavissima	Pomacanthidae	3	100	0	84.4	Primary Consumer	Omnivore	60	1	0	0	-1	0	CK
2006	11-07-2006	09:05	10:35	LTER 2 Backreef Fish Transect 3 Swath 5 m	2	BA	3	5	Chaetodon citrinellus	Chaetodontidae	1	80	0	12.8	Secondary Consumer	Corallivore	60	1	0	0	-1	0	CK
2006	11-07-2006	09:05	10:35	LTER 2 Backreef Fish Transect 3 Swath 5 m	2	BA	3	5	Chaetodon citrinellus	Chaetodontidae	2	100	0	48.2	Secondary Consumer	Corallivore	60	1	0	0	-1	0	CK
2006	11-07-2006	09:05	10:35	LTER 2 Backreef Fish Transect 3 Swath 5 m	2	BA	3	5	Chaetodon ornatissimus	Chaetodontidae	9	150	0	826	Secondary Consumer	Corallivore	60	1	0	0	-1	0	CK
2006	11-07-2006	09:05	10:35	LTER 2 Backreef Fish Transect 3 Swath 5 m	2	BA	3	5	Chlorurus spilurus	Scaridae	2	50	0	5.78	Primary Consumer	Excavator	60	1	0	0	-1	0	CK
2006	11-07-2006	09:05	10:35	LTER 2 Backreef Fish Transect 3 Swath 5 m	2	BA	3	5	Chlorurus spilurus	Scaridae	9	100	0	203.6	Primary Consumer	Excavator	60	1	0	0	-1	0	CK
2006	11-07-2006	09:05	10:35	LTER 2 Backreef Fish Transect 3 Swath 5 m	2	BA	3	5	Chlorurus spilurus	Scaridae	4	150	0	301.6	Primary Consumer	Excavator	60	1	0	0	-1	0	CK
2006	11-07-2006	09:05	10:35	LTER 2 Backreef Fish Transect 3 Swath 5 m	2	BA	3	5	Chlorurus spilurus	Scaridae	2	200	0	354.3	Primary Consumer	Excavator	60	1	0	0	-1	0	CK
2006	11-07-2006	09:05	10:35	LTER 2 Backreef Fish Transect 3 Swath 5 m	2	BA	3	5	Chlorurus spilurus	Scaridae	1	300	0	590.4	Primary Consumer	Excavator	60	1	0	0	-1	0	CK
2006	11-07-2006	09:05	10:35	LTER 2 Backreef Fish Transect 3 Swath 5 m	2	BA	3	5	Coris gaimard	Labridae	1	150	0	43.6	Secondary Consumer	Benthic Invertebrate Consumer	60	1	0	0	-1	0	CK
2006	11-07-2006	09:05	10:35	LTER 2 Backreef Fish Transect 3 Swath 5 m	2	BA	3	5	Ctenochaetus flavicauda	Acanthuridae	1	150	0	76.8	Primary Consumer	Brusher	60	1	0	0	-1	0	CK
2006	11-07-2006	09:05	10:35	LTER 2 Backreef Fish Transect 3 Swath 5 m	2	BA	3	5	Ctenochaetus striatus	Acanthuridae	13	100	0	233.4	Primary Consumer	Brusher	60	1	0	0	-1	0	CK
2006	11-07-2006	09:05	10:35	LTER 2 Backreef Fish Transect 3 Swath 5 m	2	BA	3	5	Ctenochaetus striatus	Acanthuridae	1	120	0	31.4	Primary Consumer	Brusher	60	1	0	0	-1	0	CK
2006	11-07-2006	09:05	10:35	LTER 2 Backreef Fish Transect 3 Swath 5 m	2	BA	3	5	Ctenochaetus striatus	Acanthuridae	11	150	0	683.6	Primary Consumer	Brusher	60	1	0	0	-1	0	CK
2006	11-07-2006	09:05	10:35	LTER 2 Backreef Fish Transect 3 Swath 5 m	2	BA	3	5	Ctenochaetus striatus	Acanthuridae	3	180	0	325.9	Primary Consumer	Brusher	60	1	0	0	-1	0	CK
2006	11-07-2006	09:05	10:35	LTER 2 Backreef Fish Transect 3 Swath 5 m	2	BA	3	5	Gnathodentex aureolineatus	Lethrinidae	1	150	0	51.6	Secondary Consumer	Benthic Invertebrate Consumer	60	1	0	0	-1	0	CK
2006	11-07-2006	09:05	10:35	LTER 2 Backreef Fish Transect 3 Swath 5 m	2	BA	3	5	Gomphosus varius	Labridae	1	160	0	33.1	Secondary Consumer	Benthic Invertebrate Consumer	60	1	0	0	-1	0	CK
2006	11-07-2006	09:05	10:35	LTER 2 Backreef Fish Transect 3 Swath 5 m	2	BA	3	5	Gomphosus varius	Labridae	1	200	0	60.5	Secondary Consumer	Benthic Invertebrate Consumer	60	1	0	0	-1	0	CK
2006	11-07-2006	09:05	10:35	LTER 2 Backreef Fish Transect 3 Swath 5 m	2	BA	3	5	Halichoeres hortulanus	Labridae	1	200	0	123.1	Secondary Consumer	Benthic Invertebrate Consumer	60	1	0	0	-1	0	CK
2006	11-07-2006	09:05	10:35	LTER 2 Backreef Fish Transect 3 Swath 5 m	2	BA	3	5	Halichoeres hortulanus	Labridae	1	250	0	239.8	Secondary Consumer	Benthic Invertebrate Consumer	60	1	0	0	-1	0	CK
2006	11-07-2006	09:05	10:35	LTER 2 Backreef Fish Transect 3 Swath 5 m	2	BA	3	5	Halichoeres trimaculatus	Labridae	1	60	0	3.7	Secondary Consumer	Benthic Invertebrate Consumer	60	1	0	0	-1	0	CK
2006	11-07-2006	09:05	10:35	LTER 2 Backreef Fish Transect 3 Swath 5 m	2	BA	3	5	Halichoeres trimaculatus	Labridae	1	100	0	15	Secondary Consumer	Benthic Invertebrate Consumer	60	1	0	0	-1	0	CK
2006	11-07-2006	09:05	10:35	LTER 2 Backreef Fish Transect 3 Swath 5 m	2	BA	3	5	Heniochus chrysostomus	Chaetodontidae	1	100	0	29.4	Secondary Consumer	Corallivore	60	1	0	0	-1	0	CK
2006	11-07-2006	09:05	10:35	LTER 2 Backreef Fish Transect 3 Swath 5 m	2	BA	3	5	Melichthys vidua	Balistidae	1	120	0	26.2	Primary Consumer	Omnivore	60	1	0	0	-1	0	CK
2006	11-07-2006	09:05	10:35	LTER 2 Backreef Fish Transect 3 Swath 5 m	2	BA	3	5	Melichthys vidua	Balistidae	1	200	0	148	Primary Consumer	Omnivore	60	1	0	0	-1	0	CK
2006	11-07-2006	09:05	10:35	LTER 2 Backreef Fish Transect 3 Swath 5 m	2	BA	3	5	Monotaxis grandoculis	Lethrinidae	1	100	0	16.8	Secondary Consumer	Benthic Invertebrate Consumer	60	1	0	0	-1	0	CK
2006	11-07-2006	09:05	10:35	LTER 2 Backreef Fish Transect 3 Swath 5 m	2	BA	3	5	Mulloidichthys flavolineatus	Mullidae	1	150	0	40.4	Secondary Consumer	Benthic Invertebrate Consumer	60	1	0	0	-1	0	CK
2006	11-07-2006	09:05	10:35	LTER 2 Backreef Fish Transect 3 Swath 5 m	2	BA	3	5	Naso lituratus	Acanthuridae	1	100	0	8.5	Primary Consumer	Browser	60	1	0	0	-1	0	CK
2006	11-07-2006	09:05	10:35	LTER 2 Backreef Fish Transect 3 Swath 5 m	2	BA	3	5	Naso lituratus	Acanthuridae	1	120	0	15.4	Primary Consumer	Browser	60	1	0	0	-1	0	CK
2006	11-07-2006	09:05	10:35	LTER 2 Backreef Fish Transect 3 Swath 5 m	2	BA	3	5	Naso lituratus	Acanthuridae	3	150	0	95.4	Primary Consumer	Browser	60	1	0	0	-1	0	CK
2006	11-07-2006	09:05	10:35	LTER 2 Backreef Fish Transect 3 Swath 5 m	2	BA	3	5	Naso lituratus	Acanthuridae	1	200	0	81	Primary Consumer	Browser	60	1	0	0	-1	0	CK
2006	11-07-2006	09:05	10:35	LTER 2 Backreef Fish Transect 3 Swath 5 m	2	BA	3	5	Parupeneus cyclostomus	Mullidae	1	200	0	121.9	Piscivore_primarily	Piscivore	60	1	0	0	-1	0	CK
2006	11-07-2006	09:05	10:35	LTER 2 Backreef Fish Transect 3 Swath 5 m	2	BA	3	5	Parupeneus multifasciatus	Mullidae	1	150	0	49.7	Secondary Consumer	Benthic Invertebrate Consumer	60	1	0	0	-1	0	CK
2006	11-07-2006	09:05	10:35	LTER 2 Backreef Fish Transect 3 Swath 5 m	2	BA	3	5	Parupeneus multifasciatus	Mullidae	1	200	0	125.1	Secondary Consumer	Benthic Invertebrate Consumer	60	1	0	0	-1	0	CK
2006	11-07-2006	09:05	10:35	LTER 2 Backreef Fish Transect 3 Swath 5 m	2	BA	3	5	Rhinecanthus aculeatus	Balistidae	1	150	0	66.6	Secondary Consumer	Omnivore	60	1	0	0	-1	0	CK
2006	11-07-2006	09:05	10:35	LTER 2 Backreef Fish Transect 3 Swath 5 m	2	BA	3	5	Scarus psittacus	Scaridae	1	150	0	84.1	Primary Consumer	Scraper	60	1	0	0	-1	0	CK
2006	11-07-2006	09:05	10:35	LTER 2 Backreef Fish Transect 3 Swath 5 m	2	BA	3	5	Scarus psittacus	Scaridae	2	200	0	436.9	Primary Consumer	Scraper	60	1	0	0	-1	0	CK
2006	11-07-2006	09:05	10:35	LTER 2 Backreef Fish Transect 3 Swath 5 m	2	BA	3	5	Stethojulis bandanensis	Labridae	1	40	0	1.09	Secondary Consumer	Benthic Invertebrate Consumer	60	1	0	0	-1	0	CK
2006	11-07-2006	09:05	10:35	LTER 2 Backreef Fish Transect 3 Swath 5 m	2	BA	3	5	Stethojulis bandanensis	Labridae	1	80	0	6.51	Secondary Consumer	Benthic Invertebrate Consumer	60	1	0	0	-1	0	CK
2006	11-07-2006	09:05	10:35	LTER 2 Backreef Fish Transect 3 Swath 5 m	2	BA	3	5	Stethojulis bandanensis	Labridae	1	100	0	11.6	Secondary Consumer	Benthic Invertebrate Consumer	60	1	0	0	-1	0	CK
2006	11-07-2006	09:05	10:35	LTER 2 Backreef Fish Transect 3 Swath 5 m	2	BA	3	5	Thalassoma hardwicke	Labridae	1	30	0	0.47	Secondary Consumer	Benthic Invertebrate Consumer	60	1	0	0	-1	0	CK
2006	11-07-2006	09:05	10:35	LTER 2 Backreef Fish Transect 3 Swath 5 m	2	BA	3	5	Thalassoma hardwicke	Labridae	1	60	0	3.7	Secondary Consumer	Benthic Invertebrate Consumer	60	1	0	0	-1	0	CK
2006	11-07-2006	09:05	10:35	LTER 2 Backreef Fish Transect 3 Swath 5 m	2	BA	3	5	Thalassoma hardwicke	Labridae	2	70	0	11.7	Secondary Consumer	Benthic Invertebrate Consumer	60	1	0	0	-1	0	CK
2006	11-07-2006	09:05	10:35	LTER 2 Backreef Fish Transect 3 Swath 5 m	2	BA	3	5	Thalassoma hardwicke	Labridae	6	80	0	52.24	Secondary Consumer	Benthic Invertebrate Consumer	60	1	0	0	-1	0	CK
2006	11-07-2006	09:05	10:35	LTER 2 Backreef Fish Transect 3 Swath 5 m	2	BA	3	5	Thalassoma hardwicke	Labridae	2	100	0	33.8	Secondary Consumer	Benthic Invertebrate Consumer	60	1	0	0	-1	0	CK
2006	11-07-2006	09:05	10:35	LTER 2 Backreef Fish Transect 3 Swath 5 m	2	BA	3	5	Thalassoma hardwicke	Labridae	2	150	0	113.2	Secondary Consumer	Benthic Invertebrate Consumer	60	1	0	0	-1	0	CK
2006	11-07-2006	09:05	10:35	LTER 2 Backreef Fish Transect 3 Swath 5 m	2	BA	3	5	Thalassoma hardwicke	Labridae	1	180	0	97.4	Secondary Consumer	Benthic Invertebrate Consumer	60	1	0	0	-1	0	CK
2006	11-07-2006	09:05	10:35	LTER 2 Backreef Fish Transect 3 Swath 5 m	2	BA	3	5	Zebrasoma scopas	Acanthuridae	1	100	0	28.6	Primary Consumer	Concealed Cropper	60	1	0	0	-1	0	CK
2006	11-07-2006	09:05	10:35	LTER 2 Backreef Fish Transect 3 Swath 5 m	2	BA	3	5	Zebrasoma scopas	Acanthuridae	1	120	0	49.4	Primary Consumer	Concealed Cropper	60	1	0	0	-1	0	CK
2006	11-07-2006	09:05	10:35	LTER 2 Backreef Fish Transect 3 Swath 5 m	2	BA	3	5	Zebrasoma scopas	Acanthuridae	3	150	0	289.1	Primary Consumer	Concealed Cropper	60	1	0	0	-1	0	CK
2006	11-07-2006	09:05	10:35	LTER 2 Backreef Fish Transect 3 Swath 5 m	2	BA	3	5	Zebrasoma scopas	Acanthuridae	3	200	0	683.9	Primary Consumer	Concealed Cropper	60	1	0	0	-1	0	CK
2006	11-07-2006	09:05	10:35	LTER 2 Backreef Fish Transect 3 Swath 5 m	2	BA	3	5	Zebrasoma scopas	Acanthuridae	1	250	1	444.6	Primary Consumer	Concealed Cropper	60	1	0	0	-1	0	CK
2006	11-07-2006	09:05	10:35	LTER 2 Backreef Fish Transect 3 Swath 5 m	2	BA	3	5	Zebrasoma velifer	Acanthuridae	1	50	0	3.46	Primary Consumer	Concealed Cropper	60	1	0	0	-1	0	CK
2006	11-07-2006	09:05	10:35	LTER 2 Backreef Fish Transect 3 Swath 5 m	2	BA	3	5	Zebrasoma velifer	Acanthuridae	1	70	0	9.06	Primary Consumer	Concealed Cropper	60	1	0	0	-1	0	CK
2006	11-07-2006	09:05	10:35	LTER 2 Backreef Fish Transect 3 Swath 5 m	2	BA	3	5	Zebrasoma velifer	Acanthuridae	1	100	0	25.2	Primary Consumer	Concealed Cropper	60	1	0	0	-1	0	CK
2006	11-07-2006	09:05	10:35	LTER 2 Backreef Fish Transect 4 Swath 1 m	2	BA	4	1	Canthigaster solandri	Tetraodontidae	1	50	0	3.61	Primary Consumer	Omnivore	60	1	0	0	-1	0	KS
2006	11-07-2006	09:05	10:35	LTER 2 Backreef Fish Transect 4 Swath 1 m	2	BA	4	1	Chrysiptera brownriggii	Pomacentridae	1	20	0	0.18	Primary Consumer	Omnivore	60	1	0	0	-1	0	KS
2006	11-07-2006	09:05	10:35	LTER 2 Backreef Fish Transect 4 Swath 1 m	2	BA	4	1	Ctenogobiops feroculus	Gobiidae	1	40	0	1	Secondary Consumer	Benthic Invertebrate Consumer	60	1	0	0	-1	0	KS
2006	11-07-2006	09:05	10:35	LTER 2 Backreef Fish Transect 4 Swath 1 m	2	BA	4	1	Ctenogobiops feroculus	Gobiidae	3	50	0	5.4	Secondary Consumer	Benthic Invertebrate Consumer	60	1	0	0	-1	0	KS
2006	11-07-2006	09:05	10:35	LTER 2 Backreef Fish Transect 4 Swath 1 m	2	BA	4	1	Stegastes albifasciatus	Pomacentridae	2	60	0	13.08	Primary Consumer	Omnivore	60	1	0	0	-1	0	KS
2006	11-07-2006	09:05	10:35	LTER 2 Backreef Fish Transect 4 Swath 1 m	2	BA	4	1	Stegastes nigricans	Pomacentridae	2	50	0	7.52	Primary Consumer	Omnivore	60	1	0	0	-1	0	KS
2006	11-07-2006	09:05	10:35	LTER 2 Backreef Fish Transect 4 Swath 1 m	2	BA	4	1	Stegastes nigricans	Pomacentridae	7	90	0	154.32	Primary Consumer	Omnivore	60	1	0	0	-1	0	KS
2006	11-07-2006	09:05	10:35	LTER 2 Backreef Fish Transect 4 Swath 1 m	2	BA	4	1	Stegastes punctatus	Pomacentridae	1	40	0	1.86	Primary Consumer	Herbivore/Detritivore	60	1	0	0	-1	0	KS
2006	11-07-2006	09:05	10:35	LTER 2 Backreef Fish Transect 4 Swath 1 m	2	BA	4	1	Stegastes punctatus	Pomacentridae	1	50	0	3.63	Primary Consumer	Herbivore/Detritivore	60	1	0	0	-1	0	KS
2006	11-07-2006	09:05	10:35	LTER 2 Backreef Fish Transect 4 Swath 5 m	2	BA	4	5	Chaetodon citrinellus	Chaetodontidae	1	50	0	3.38	Secondary Consumer	Corallivore	60	1	0	0	-1	0	KS
2006	11-07-2006	09:05	10:35	LTER 2 Backreef Fish Transect 4 Swath 5 m	2	BA	4	5	Chaetodon ornatissimus	Chaetodontidae	1	120	0	49	Secondary Consumer	Corallivore	60	1	0	0	-1	0	KS
2006	11-07-2006	09:05	10:35	LTER 2 Backreef Fish Transect 4 Swath 5 m	2	BA	4	5	Chaetodon vagabundus	Chaetodontidae	2	110	0	69.4	Secondary Consumer	Corallivore	60	1	0	0	-1	0	KS
2006	11-07-2006	09:05	10:35	LTER 2 Backreef Fish Transect 4 Swath 5 m	2	BA	4	5	Chlorurus spilurus	Scaridae	8	50	0	23.12	Primary Consumer	Excavator	60	1	0	0	-1	0	KS
2006	11-07-2006	09:05	10:35	LTER 2 Backreef Fish Transect 4 Swath 5 m	2	BA	4	5	Ctenochaetus striatus	Acanthuridae	1	80	0	9.06	Primary Consumer	Brusher	60	1	0	0	-1	0	KS
2006	11-07-2006	09:05	10:35	LTER 2 Backreef Fish Transect 4 Swath 5 m	2	BA	4	5	Ctenochaetus striatus	Acanthuridae	14	90	0	181.99	Primary Consumer	Brusher	60	1	0	0	-1	0	KS
2006	11-07-2006	09:05	10:35	LTER 2 Backreef Fish Transect 4 Swath 5 m	2	BA	4	5	Dascyllus aruanus	Pomacentridae	1	40	0	2.11	Planktivore	Omnivore	60	1	0	0	-1	0	KS
2006	11-07-2006	09:05	10:35	LTER 2 Backreef Fish Transect 4 Swath 5 m	2	BA	4	5	Halichoeres hortulanus	Labridae	1	100	0	15.5	Secondary Consumer	Benthic Invertebrate Consumer	60	1	0	0	-1	0	KS
2006	11-07-2006	09:05	10:35	LTER 2 Backreef Fish Transect 4 Swath 5 m	2	BA	4	5	Halichoeres hortulanus	Labridae	1	120	0	26.8	Secondary Consumer	Benthic Invertebrate Consumer	60	1	0	0	-1	0	KS
2006	11-07-2006	09:05	10:35	LTER 2 Backreef Fish Transect 4 Swath 5 m	2	BA	4	5	Halichoeres trimaculatus	Labridae	3	40	0	3.66	Secondary Consumer	Benthic Invertebrate Consumer	60	1	0	0	-1	0	KS
2006	11-07-2006	09:05	10:35	LTER 2 Backreef Fish Transect 4 Swath 5 m	2	BA	4	5	Halichoeres trimaculatus	Labridae	2	60	0	7.4	Secondary Consumer	Benthic Invertebrate Consumer	60	1	0	0	-1	0	KS
2006	11-07-2006	09:05	10:35	LTER 2 Backreef Fish Transect 4 Swath 5 m	2	BA	4	5	Melichthys vidua	Balistidae	1	180	0	103.5	Primary Consumer	Omnivore	60	1	0	0	-1	0	KS
2006	11-07-2006	09:05	10:35	LTER 2 Backreef Fish Transect 4 Swath 5 m	2	BA	4	5	Naso lituratus	Acanthuridae	1	130	0	20	Primary Consumer	Browser	60	1	0	0	-1	0	KS
2006	11-07-2006	09:05	10:35	LTER 2 Backreef Fish Transect 4 Swath 5 m	2	BA	4	5	Naso lituratus	Acanthuridae	1	150	0	31.8	Primary Consumer	Browser	60	1	0	0	-1	0	KS
2006	11-07-2006	09:05	10:35	LTER 2 Backreef Fish Transect 4 Swath 5 m	2	BA	4	5	Parupeneus multifasciatus	Mullidae	1	110	0	18.3	Secondary Consumer	Benthic Invertebrate Consumer	60	1	0	0	-1	0	KS
2006	11-07-2006	09:05	10:35	LTER 2 Backreef Fish Transect 4 Swath 5 m	2	BA	4	5	Pomacentrus pavo	Pomacentridae	1	60	0	2.94	Planktivore	Omnivore	60	1	0	0	-1	0	KS
2006	11-07-2006	09:05	10:35	LTER 2 Backreef Fish Transect 4 Swath 5 m	2	BA	4	5	Scarus oviceps	Scaridae	1	120	0	36.2	Primary Consumer	Scraper	60	1	0	0	-1	0	KS
2006	11-07-2006	09:05	10:35	LTER 2 Backreef Fish Transect 4 Swath 5 m	2	BA	4	5	Stethojulis bandanensis	Labridae	1	60	0	3.1	Secondary Consumer	Benthic Invertebrate Consumer	60	1	0	0	-1	0	KS
2006	11-07-2006	09:05	10:35	LTER 2 Backreef Fish Transect 4 Swath 5 m	2	BA	4	5	Sufflamen bursa	Balistidae	1	140	0	73.7	Secondary Consumer	Omnivore	60	1	0	0	-1	0	KS
2006	11-07-2006	09:05	10:35	LTER 2 Backreef Fish Transect 4 Swath 5 m	2	BA	4	5	Thalassoma hardwicke	Labridae	3	30	0	1.41	Secondary Consumer	Benthic Invertebrate Consumer	60	1	0	0	-1	0	KS
2006	11-07-2006	09:05	10:35	LTER 2 Backreef Fish Transect 4 Swath 5 m	2	BA	4	5	Thalassoma hardwicke	Labridae	2	50	0	4.3	Secondary Consumer	Benthic Invertebrate Consumer	60	1	0	0	-1	0	KS
2006	11-07-2006	09:05	10:35	LTER 2 Backreef Fish Transect 4 Swath 5 m	2	BA	4	5	Thalassoma hardwicke	Labridae	1	100	0	16.9	Secondary Consumer	Benthic Invertebrate Consumer	60	1	0	0	-1	0	KS
2006	11-07-2006	09:05	10:35	LTER 2 Backreef Fish Transect 4 Swath 5 m	2	BA	4	5	Thalassoma hardwicke	Labridae	1	110	0	22.5	Secondary Consumer	Benthic Invertebrate Consumer	60	1	0	0	-1	0	KS
2006	11-07-2006	09:05	10:35	LTER 2 Backreef Fish Transect 4 Swath 5 m	2	BA	4	5	Thalassoma hardwicke	Labridae	1	120	0	29.1	Secondary Consumer	Benthic Invertebrate Consumer	60	1	0	0	-1	0	KS
2006	11-07-2006	09:05	10:35	LTER 2 Backreef Fish Transect 4 Swath 5 m	2	BA	4	5	Thalassoma hardwicke	Labridae	4	140	0	184.4	Secondary Consumer	Benthic Invertebrate Consumer	60	1	0	0	-1	0	KS
2006	11-07-2006	09:05	10:35	LTER 2 Backreef Fish Transect 4 Swath 5 m	2	BA	4	5	Zebrasoma scopas	Acanthuridae	5	120	0	247.1	Primary Consumer	Concealed Cropper	60	1	0	0	-1	0	KS
2006	14-07-2006	09:05	10:55	LTER 2 Forereef Fish Transect 1 Swath 1 m	2	FO	1	1	Blenniidae unidentified	Blenniidae	1	35	0	0.29	Primary Consumer	Herbivore/Detritivore	55	0	0	1	45	0	GB
2006	14-07-2006	09:05	10:55	LTER 2 Forereef Fish Transect 1 Swath 1 m	2	FO	1	1	Caracanthus maculatus	Scorpaenidae	1	35	0	0.94	Secondary Consumer	Benthic Invertebrate Consumer	55	0	0	1	45	0	GB
2006	14-07-2006	09:05	10:55	LTER 2 Forereef Fish Transect 1 Swath 1 m	2	FO	1	1	Caracanthus maculatus	Scorpaenidae	3	40	0	4.16	Secondary Consumer	Benthic Invertebrate Consumer	55	0	0	1	45	0	GB
2006	14-07-2006	09:05	10:55	LTER 2 Forereef Fish Transect 1 Swath 1 m	2	FO	1	1	Gobiodon quinquestrigatus (cf)	Gobiidae	1	35	0	1.23	Secondary Consumer	Benthic Invertebrate Consumer	55	0	0	1	45	0	GB
2006	14-07-2006	09:05	10:55	LTER 2 Forereef Fish Transect 1 Swath 1 m	2	FO	1	1	Neocirrhites armatus	Cirrhitidae	6	40	0	5.18	Secondary Consumer	Benthic Invertebrate Consumer	55	0	0	1	45	0	GB
2006	14-07-2006	09:05	10:55	LTER 2 Forereef Fish Transect 1 Swath 1 m	2	FO	1	1	Neocirrhites armatus	Cirrhitidae	9	45	0	11.41	Secondary Consumer	Benthic Invertebrate Consumer	55	0	0	1	45	0	GB
2006	14-07-2006	09:05	10:55	LTER 2 Forereef Fish Transect 1 Swath 1 m	2	FO	1	1	Neocirrhites armatus	Cirrhitidae	3	50	0	5.37	Secondary Consumer	Benthic Invertebrate Consumer	55	0	0	1	45	0	GB
2006	14-07-2006	09:05	10:55	LTER 2 Forereef Fish Transect 1 Swath 1 m	2	FO	1	1	Neocirrhites armatus	Cirrhitidae	1	60	0	3.25	Secondary Consumer	Benthic Invertebrate Consumer	55	0	0	1	45	0	GB
2006	14-07-2006	09:05	10:55	LTER 2 Forereef Fish Transect 1 Swath 1 m	2	FO	1	1	Paracirrhites arcatus	Cirrhitidae	2	35	0	1.12	Secondary Consumer	Benthic Invertebrate Consumer	55	0	0	1	45	0	GB
2006	14-07-2006	09:05	10:55	LTER 2 Forereef Fish Transect 1 Swath 1 m	2	FO	1	1	Paracirrhites arcatus	Cirrhitidae	1	40	0	0.86	Secondary Consumer	Benthic Invertebrate Consumer	55	0	0	1	45	0	GB
2006	14-07-2006	09:05	10:55	LTER 2 Forereef Fish Transect 1 Swath 1 m	2	FO	1	1	Paracirrhites arcatus	Cirrhitidae	2	45	0	2.54	Secondary Consumer	Benthic Invertebrate Consumer	55	0	0	1	45	0	GB
2006	14-07-2006	09:05	10:55	LTER 2 Forereef Fish Transect 1 Swath 1 m	2	FO	1	1	Paracirrhites arcatus	Cirrhitidae	3	50	0	5.37	Secondary Consumer	Benthic Invertebrate Consumer	55	0	0	1	45	0	GB
2006	14-07-2006	09:05	10:55	LTER 2 Forereef Fish Transect 1 Swath 1 m	2	FO	1	1	Paracirrhites arcatus	Cirrhitidae	2	60	0	6.49	Secondary Consumer	Benthic Invertebrate Consumer	55	0	0	1	45	0	GB
2006	14-07-2006	09:05	10:55	LTER 2 Forereef Fish Transect 1 Swath 1 m	2	FO	1	1	Paracirrhites arcatus	Cirrhitidae	2	65	0	8.44	Secondary Consumer	Benthic Invertebrate Consumer	55	0	0	1	45	0	GB
2006	14-07-2006	09:05	10:55	LTER 2 Forereef Fish Transect 1 Swath 1 m	2	FO	1	1	Paracirrhites arcatus	Cirrhitidae	1	70	0	5.37	Secondary Consumer	Benthic Invertebrate Consumer	55	0	0	1	45	0	GB
2006	14-07-2006	09:05	10:55	LTER 2 Forereef Fish Transect 1 Swath 1 m	2	FO	1	1	Plectroglyphidodon johnstonianus	Pomacentridae	2	40	0	4.72	Secondary Consumer	Omnivore	55	0	0	1	45	0	GB
2006	14-07-2006	09:05	10:55	LTER 2 Forereef Fish Transect 1 Swath 1 m	2	FO	1	1	Plectroglyphidodon johnstonianus	Pomacentridae	3	45	0	9.66	Secondary Consumer	Omnivore	55	0	0	1	45	0	GB
2006	14-07-2006	09:05	10:55	LTER 2 Forereef Fish Transect 1 Swath 1 m	2	FO	1	1	Plectroglyphidodon johnstonianus	Pomacentridae	6	50	0	25.51	Secondary Consumer	Omnivore	55	0	0	1	45	0	GB
2006	14-07-2006	09:05	10:55	LTER 2 Forereef Fish Transect 1 Swath 1 m	2	FO	1	1	Plectroglyphidodon johnstonianus	Pomacentridae	2	55	0	10.93	Secondary Consumer	Omnivore	55	0	0	1	45	0	GB
2006	14-07-2006	09:05	10:55	LTER 2 Forereef Fish Transect 1 Swath 1 m	2	FO	1	1	Plectroglyphidodon johnstonianus	Pomacentridae	3	60	0	20.62	Secondary Consumer	Omnivore	55	0	0	1	45	0	GB
2006	14-07-2006	09:05	10:55	LTER 2 Forereef Fish Transect 1 Swath 1 m	2	FO	1	1	Plectroglyphidodon lacrymatus	Pomacentridae	2	35	0	1.48	Primary Consumer	Omnivore	55	0	0	1	45	0	GB
2006	14-07-2006	09:05	10:55	LTER 2 Forereef Fish Transect 1 Swath 1 m	2	FO	1	1	Plectroglyphidodon lacrymatus	Pomacentridae	2	40	0	2.27	Primary Consumer	Omnivore	55	0	0	1	45	0	GB
2006	14-07-2006	09:05	10:55	LTER 2 Forereef Fish Transect 1 Swath 1 m	2	FO	1	1	Plectroglyphidodon lacrymatus	Pomacentridae	2	50	0	4.62	Primary Consumer	Omnivore	55	0	0	1	45	0	GB
2006	14-07-2006	09:05	10:55	LTER 2 Forereef Fish Transect 1 Swath 1 m	2	FO	1	1	Pseudocheilinus hexataenia	Labridae	1	25	0	0.2	Secondary Consumer	Benthic Invertebrate Consumer	55	0	0	1	45	0	GB
2006	14-07-2006	09:05	10:55	LTER 2 Forereef Fish Transect 1 Swath 1 m	2	FO	1	1	Pseudocheilinus hexataenia	Labridae	2	30	0	0.7	Secondary Consumer	Benthic Invertebrate Consumer	55	0	0	1	45	0	GB
2006	14-07-2006	09:05	10:55	LTER 2 Forereef Fish Transect 1 Swath 1 m	2	FO	1	1	Pseudocheilinus hexataenia	Labridae	10	35	0	5.73	Secondary Consumer	Benthic Invertebrate Consumer	55	0	0	1	45	0	GB
2006	14-07-2006	09:05	10:55	LTER 2 Forereef Fish Transect 1 Swath 1 m	2	FO	1	1	Pseudocheilinus hexataenia	Labridae	4	40	0	3.51	Secondary Consumer	Benthic Invertebrate Consumer	55	0	0	1	45	0	GB
2006	14-07-2006	09:05	10:55	LTER 2 Forereef Fish Transect 1 Swath 1 m	2	FO	1	1	Pseudocheilinus hexataenia	Labridae	2	45	0	2.55	Secondary Consumer	Benthic Invertebrate Consumer	55	0	0	1	45	0	GB
2006	14-07-2006	09:05	10:55	LTER 2 Forereef Fish Transect 1 Swath 1 m	2	FO	1	1	Pseudocheilinus octotaenia	Labridae	1	40	0	0.88	Secondary Consumer	Benthic Invertebrate Consumer	55	0	0	1	45	0	GB
2006	14-07-2006	09:05	10:55	LTER 2 Forereef Fish Transect 1 Swath 1 m	2	FO	1	1	Pseudocheilinus octotaenia	Labridae	2	55	0	4.82	Secondary Consumer	Benthic Invertebrate Consumer	55	0	0	1	45	0	GB
2006	14-07-2006	09:05	10:55	LTER 2 Forereef Fish Transect 1 Swath 1 m	2	FO	1	1	Pseudocheilinus octotaenia	Labridae	1	60	0	3.18	Secondary Consumer	Benthic Invertebrate Consumer	55	0	0	1	45	0	GB
2006	14-07-2006	09:05	10:55	LTER 2 Forereef Fish Transect 1 Swath 1 m	2	FO	1	1	Pseudocheilinus tetrataenia	Labridae	1	40	0	0.88	Secondary Consumer	Benthic Invertebrate Consumer	55	0	0	1	45	0	GB
2006	14-07-2006	09:05	10:55	LTER 2 Forereef Fish Transect 1 Swath 1 m	2	FO	1	1	Sargocentron caudimaculatum	Holocentridae	1	75	0	7.72	Secondary Consumer	Benthic Invertebrate Consumer	55	0	0	1	45	0	GB
2006	14-07-2006	09:05	10:55	LTER 2 Forereef Fish Transect 1 Swath 1 m	2	FO	1	1	Sargocentron spiniferum	Holocentridae	1	65	0	4.47	Secondary Consumer	Benthic Invertebrate Consumer	55	0	0	1	45	0	GB
2006	14-07-2006	09:05	10:55	LTER 2 Forereef Fish Transect 1 Swath 5 m	2	FO	1	5	Acanthurus nigricans	Acanthuridae	2	40	0	3.33	Primary Consumer	Cropper	55	0	0	1	45	0	GB
2006	14-07-2006	09:05	10:55	LTER 2 Forereef Fish Transect 1 Swath 5 m	2	FO	1	5	Acanthurus nigricans	Acanthuridae	2	50	0	6.49	Primary Consumer	Cropper	55	0	0	1	45	0	GB
2006	14-07-2006	09:05	10:55	LTER 2 Forereef Fish Transect 1 Swath 5 m	2	FO	1	5	Acanthurus nigricans	Acanthuridae	1	55	0	4.31	Primary Consumer	Cropper	55	0	0	1	45	0	GB
2006	14-07-2006	09:05	10:55	LTER 2 Forereef Fish Transect 1 Swath 5 m	2	FO	1	5	Acanthurus nigricauda	Acanthuridae	1	130	0	30.1	Primary Consumer	Sediment Sucker	55	0	0	1	45	0	GB
2006	14-07-2006	09:05	10:55	LTER 2 Forereef Fish Transect 1 Swath 5 m	2	FO	1	5	Acanthurus nigrofuscus	Acanthuridae	1	45	0	1.72	Primary Consumer	Cropper	55	0	0	1	45	0	GB
2006	14-07-2006	09:05	10:55	LTER 2 Forereef Fish Transect 1 Swath 5 m	2	FO	1	5	Acanthurus olivaceus	Acanthuridae	1	130	0	42.1	Primary Consumer	Sediment Sucker	55	0	0	1	45	0	GB
2006	14-07-2006	09:05	10:55	LTER 2 Forereef Fish Transect 1 Swath 5 m	2	FO	1	5	Acanthurus pyroferus	Acanthuridae	1	70	0	7.46	Primary Consumer	Sediment Sucker	55	0	0	1	45	0	GB
2006	14-07-2006	09:05	10:55	LTER 2 Forereef Fish Transect 1 Swath 5 m	2	FO	1	5	Acanthurus pyroferus	Acanthuridae	1	110	0	28.7	Primary Consumer	Sediment Sucker	55	0	0	1	45	0	GB
2006	14-07-2006	09:05	10:55	LTER 2 Forereef Fish Transect 1 Swath 5 m	2	FO	1	5	Acanthurus pyroferus	Acanthuridae	1	120	0	37.3	Primary Consumer	Sediment Sucker	55	0	0	1	45	0	GB
2006	14-07-2006	09:05	10:55	LTER 2 Forereef Fish Transect 1 Swath 5 m	2	FO	1	5	Acanthurus pyroferus	Acanthuridae	4	130	0	189.2	Primary Consumer	Sediment Sucker	55	0	0	1	45	0	GB
2006	14-07-2006	09:05	10:55	LTER 2 Forereef Fish Transect 1 Swath 5 m	2	FO	1	5	Aluterus scriptus	Monacanthidae	1	850	0	1351.1	Secondary Consumer	Omnivore	55	0	0	1	45	0	GB
2006	14-07-2006	09:05	10:55	LTER 2 Forereef Fish Transect 1 Swath 5 m	2	FO	1	5	Aphareus furca	Lutjanidae	4	150	0	145.1	Piscivore_primarily	Piscivore	55	0	0	1	45	0	GB
2006	14-07-2006	09:05	10:55	LTER 2 Forereef Fish Transect 1 Swath 5 m	2	FO	1	5	Balistapus undulatus	Balistidae	2	60	0	4.98	Secondary Consumer	Omnivore	55	0	0	1	45	0	GB
2006	14-07-2006	09:05	10:55	LTER 2 Forereef Fish Transect 1 Swath 5 m	2	FO	1	5	Balistapus undulatus	Balistidae	1	65	0	3.27	Secondary Consumer	Omnivore	55	0	0	1	45	0	GB
2006	14-07-2006	09:05	10:55	LTER 2 Forereef Fish Transect 1 Swath 5 m	2	FO	1	5	Balistapus undulatus	Balistidae	1	75	0	5.31	Secondary Consumer	Omnivore	55	0	0	1	45	0	GB
2006	14-07-2006	09:05	10:55	LTER 2 Forereef Fish Transect 1 Swath 5 m	2	FO	1	5	Balistapus undulatus	Balistidae	1	130	0	34.3	Secondary Consumer	Omnivore	55	0	0	1	45	0	GB
2006	14-07-2006	09:05	10:55	LTER 2 Forereef Fish Transect 1 Swath 5 m	2	FO	1	5	Centropyge bispinosa	Pomacanthidae	5	35	0	11.11	Primary Consumer	Omnivore	55	0	0	1	45	0	GB
2006	14-07-2006	09:05	10:55	LTER 2 Forereef Fish Transect 1 Swath 5 m	2	FO	1	5	Centropyge bispinosa	Pomacanthidae	4	40	0	12.02	Primary Consumer	Omnivore	55	0	0	1	45	0	GB
2006	14-07-2006	09:05	10:55	LTER 2 Forereef Fish Transect 1 Swath 5 m	2	FO	1	5	Centropyge bispinosa	Pomacanthidae	2	45	0	7.84	Primary Consumer	Omnivore	55	0	0	1	45	0	GB
2006	14-07-2006	09:05	10:55	LTER 2 Forereef Fish Transect 1 Swath 5 m	2	FO	1	5	Centropyge bispinosa	Pomacanthidae	1	50	0	4.98	Primary Consumer	Omnivore	55	0	0	1	45	0	GB
2006	14-07-2006	09:05	10:55	LTER 2 Forereef Fish Transect 1 Swath 5 m	2	FO	1	5	Centropyge bispinosa	Pomacanthidae	2	55	0	12.35	Primary Consumer	Omnivore	55	0	0	1	45	0	GB
2006	14-07-2006	09:05	10:55	LTER 2 Forereef Fish Transect 1 Swath 5 m	2	FO	1	5	Centropyge flavissima	Pomacanthidae	10	50	0	47.14	Primary Consumer	Omnivore	55	0	0	1	45	0	GB
2006	14-07-2006	09:05	10:55	LTER 2 Forereef Fish Transect 1 Swath 5 m	2	FO	1	5	Centropyge flavissima	Pomacanthidae	2	60	0	15.08	Primary Consumer	Omnivore	55	0	0	1	45	0	GB
2006	14-07-2006	09:05	10:55	LTER 2 Forereef Fish Transect 1 Swath 5 m	2	FO	1	5	Centropyge loricula	Pomacanthidae	1	35	0	1.88	Primary Consumer	Omnivore	55	0	0	1	45	0	GB
2006	14-07-2006	09:05	10:55	LTER 2 Forereef Fish Transect 1 Swath 5 m	2	FO	1	5	Cephalopholis argus	Serranidae	1	110	0	19.1	Piscivore_primarily	Piscivore	55	0	0	1	45	0	GB
2006	14-07-2006	09:05	10:55	LTER 2 Forereef Fish Transect 1 Swath 5 m	2	FO	1	5	Cephalopholis argus	Serranidae	1	120	0	25.2	Piscivore_primarily	Piscivore	55	0	0	1	45	0	GB
2006	14-07-2006	09:05	10:55	LTER 2 Forereef Fish Transect 1 Swath 5 m	2	FO	1	5	Cephalopholis argus	Serranidae	1	130	0	32.5	Piscivore_primarily	Piscivore	55	0	0	1	45	0	GB
2006	14-07-2006	09:05	10:55	LTER 2 Forereef Fish Transect 1 Swath 5 m	2	FO	1	5	Cephalopholis argus	Serranidae	1	140	0	41.1	Piscivore_primarily	Piscivore	55	0	0	1	45	0	GB
2006	14-07-2006	09:05	10:55	LTER 2 Forereef Fish Transect 1 Swath 5 m	2	FO	1	5	Cephalopholis urodeta	Serranidae	1	100	0	18.5	Piscivore_primarily	Piscivore	55	0	0	1	45	0	GB
2006	14-07-2006	09:05	10:55	LTER 2 Forereef Fish Transect 1 Swath 5 m	2	FO	1	5	Cephalopholis urodeta	Serranidae	1	110	0	24.3	Piscivore_primarily	Piscivore	55	0	0	1	45	0	GB
2006	14-07-2006	09:05	10:55	LTER 2 Forereef Fish Transect 1 Swath 5 m	2	FO	1	5	Cephalopholis urodeta	Serranidae	3	120	0	93	Piscivore_primarily	Piscivore	55	0	0	1	45	0	GB
2006	14-07-2006	09:05	10:55	LTER 2 Forereef Fish Transect 1 Swath 5 m	2	FO	1	5	Chaetodon ornatissimus	Chaetodontidae	4	50	0	16.68	Secondary Consumer	Corallivore	55	0	0	1	45	0	GB
2006	14-07-2006	09:05	10:55	LTER 2 Forereef Fish Transect 1 Swath 5 m	2	FO	1	5	Chaetodon pelewensis	Chaetodontidae	6	50	0	18.51	Secondary Consumer	Corallivore	55	0	0	1	45	0	GB
2006	14-07-2006	09:05	10:55	LTER 2 Forereef Fish Transect 1 Swath 5 m	2	FO	1	5	Chaetodon pelewensis	Chaetodontidae	5	55	0	21.12	Secondary Consumer	Corallivore	55	0	0	1	45	0	GB
2006	14-07-2006	09:05	10:55	LTER 2 Forereef Fish Transect 1 Swath 5 m	2	FO	1	5	Chaetodon reticulatus	Chaetodontidae	2	50	0	8.34	Secondary Consumer	Corallivore	55	0	0	1	45	0	GB
2006	14-07-2006	09:05	10:55	LTER 2 Forereef Fish Transect 1 Swath 5 m	2	FO	1	5	Chaetodon reticulatus	Chaetodontidae	2	100	0	58.6	Secondary Consumer	Corallivore	55	0	0	1	45	0	GB
2006	14-07-2006	09:05	10:55	LTER 2 Forereef Fish Transect 1 Swath 5 m	2	FO	1	5	Chaetodon reticulatus	Chaetodontidae	4	110	0	153.4	Secondary Consumer	Corallivore	55	0	0	1	45	0	GB
2006	14-07-2006	09:05	10:55	LTER 2 Forereef Fish Transect 1 Swath 5 m	2	FO	1	5	Chlorurus spilurus	Scaridae	8	100	0	181	Primary Consumer	Excavator	55	0	0	1	45	0	GB
2006	14-07-2006	09:05	10:55	LTER 2 Forereef Fish Transect 1 Swath 5 m	2	FO	1	5	Chlorurus spilurus	Scaridae	9	110	0	270.2	Primary Consumer	Excavator	55	0	0	1	45	0	GB
2006	14-07-2006	09:05	10:55	LTER 2 Forereef Fish Transect 1 Swath 5 m	2	FO	1	5	Chlorurus spilurus	Scaridae	1	120	0	38.9	Primary Consumer	Excavator	55	0	0	1	45	0	GB
2006	14-07-2006	09:05	10:55	LTER 2 Forereef Fish Transect 1 Swath 5 m	2	FO	1	5	Chlorurus spilurus	Scaridae	1	150	0	75.4	Primary Consumer	Excavator	55	0	0	1	45	0	GB
2006	14-07-2006	09:05	10:55	LTER 2 Forereef Fish Transect 1 Swath 5 m	2	FO	1	5	Chromis acares	Pomacentridae	21	35	0	15.98	Planktivore	Planktivore_exclusively	55	0	0	1	45	0	GB
2006	14-07-2006	09:05	10:55	LTER 2 Forereef Fish Transect 1 Swath 5 m	2	FO	1	5	Chromis atripectoralis	Pomacentridae	2	45	0	2.88	Planktivore	Planktivore_exclusively	55	0	0	1	45	0	GB
2006	14-07-2006	09:05	10:55	LTER 2 Forereef Fish Transect 1 Swath 5 m	2	FO	1	5	Chromis iomelas	Pomacentridae	86	35	0	39.86	Planktivore	Omnivore	55	0	0	1	45	0	GB
2006	14-07-2006	09:05	10:55	LTER 2 Forereef Fish Transect 1 Swath 5 m	2	FO	1	5	Chromis xanthura	Pomacentridae	6	80	0	44.12	Planktivore	Planktivore_exclusively	55	0	0	1	45	0	GB
2006	14-07-2006	09:05	10:55	LTER 2 Forereef Fish Transect 1 Swath 5 m	2	FO	1	5	Cirrhilabrus scottorum	Labridae	10	60	0	31.79	Secondary Consumer	Benthic Invertebrate Consumer	55	0	0	1	45	0	GB
2006	14-07-2006	09:05	10:55	LTER 2 Forereef Fish Transect 1 Swath 5 m	2	FO	1	5	Ctenochaetus flavicauda	Acanthuridae	3	40	0	4.06	Primary Consumer	Brusher	55	0	0	1	45	0	GB
2006	14-07-2006	09:05	10:55	LTER 2 Forereef Fish Transect 1 Swath 5 m	2	FO	1	5	Ctenochaetus striatus	Acanthuridae	16	40	0	17.35	Primary Consumer	Brusher	55	0	0	1	45	0	GB
2006	14-07-2006	09:05	10:55	LTER 2 Forereef Fish Transect 1 Swath 5 m	2	FO	1	5	Ctenochaetus striatus	Acanthuridae	15	50	0	32.22	Primary Consumer	Brusher	55	0	0	1	45	0	GB
2006	14-07-2006	09:05	10:55	LTER 2 Forereef Fish Transect 1 Swath 5 m	2	FO	1	5	Ctenochaetus striatus	Acanthuridae	3	60	0	11.26	Primary Consumer	Brusher	55	0	0	1	45	0	GB
2006	14-07-2006	09:05	10:55	LTER 2 Forereef Fish Transect 1 Swath 5 m	2	FO	1	5	Ctenochaetus striatus	Acanthuridae	16	70	0	96.32	Primary Consumer	Brusher	55	0	0	1	45	0	GB
2006	14-07-2006	09:05	10:55	LTER 2 Forereef Fish Transect 1 Swath 5 m	2	FO	1	5	Dascyllus flavicaudus	Pomacentridae	14	50	0	55.7	Planktivore	Omnivore	55	0	0	1	45	0	GB
2006	14-07-2006	09:05	10:55	LTER 2 Forereef Fish Transect 1 Swath 5 m	2	FO	1	5	Dascyllus flavicaudus	Pomacentridae	1	55	0	5.25	Planktivore	Omnivore	55	0	0	1	45	0	GB
2006	14-07-2006	09:05	10:55	LTER 2 Forereef Fish Transect 1 Swath 5 m	2	FO	1	5	Epibulus insidiator	Labridae	1	170	0	86.6	Piscivore_primarily	Piscivore	55	0	0	1	45	0	GB
2006	14-07-2006	09:05	10:55	LTER 2 Forereef Fish Transect 1 Swath 5 m	2	FO	1	5	Forcipiger flavissimus	Chaetodontidae	1	100	0	29.6	Secondary Consumer	Benthic Invertebrate Consumer	55	0	0	1	45	0	GB
2006	14-07-2006	09:05	10:55	LTER 2 Forereef Fish Transect 1 Swath 5 m	2	FO	1	5	Gomphosus varius	Labridae	1	65	0	2.9	Secondary Consumer	Benthic Invertebrate Consumer	55	0	0	1	45	0	GB
2006	14-07-2006	09:05	10:55	LTER 2 Forereef Fish Transect 1 Swath 5 m	2	FO	1	5	Gomphosus varius	Labridae	1	70	0	3.54	Secondary Consumer	Benthic Invertebrate Consumer	55	0	0	1	45	0	GB
2006	14-07-2006	09:05	10:55	LTER 2 Forereef Fish Transect 1 Swath 5 m	2	FO	1	5	Gomphosus varius	Labridae	1	100	0	9.3	Secondary Consumer	Benthic Invertebrate Consumer	55	0	0	1	45	0	GB
2006	14-07-2006	09:05	10:55	LTER 2 Forereef Fish Transect 1 Swath 5 m	2	FO	1	5	Gomphosus varius	Labridae	1	130	0	18.9	Secondary Consumer	Benthic Invertebrate Consumer	55	0	0	1	45	0	GB
2006	14-07-2006	09:05	10:55	LTER 2 Forereef Fish Transect 1 Swath 5 m	2	FO	1	5	Halichoeres claudia	Labridae	1	65	0	4.29	Secondary Consumer	Benthic Invertebrate Consumer	55	0	0	1	45	0	GB
2006	14-07-2006	09:05	10:55	LTER 2 Forereef Fish Transect 1 Swath 5 m	2	FO	1	5	Halichoeres hortulanus	Labridae	1	130	0	34	Secondary Consumer	Benthic Invertebrate Consumer	55	0	0	1	45	0	GB
2006	14-07-2006	09:05	10:55	LTER 2 Forereef Fish Transect 1 Swath 5 m	2	FO	1	5	Heniochus chrysostomus	Chaetodontidae	3	110	0	120.5	Secondary Consumer	Corallivore	55	0	0	1	45	0	GB
2006	14-07-2006	09:05	10:55	LTER 2 Forereef Fish Transect 1 Swath 5 m	2	FO	1	5	Heniochus chrysostomus	Chaetodontidae	1	120	0	53.3	Secondary Consumer	Corallivore	55	0	0	1	45	0	GB
2006	14-07-2006	09:05	10:55	LTER 2 Forereef Fish Transect 1 Swath 5 m	2	FO	1	5	Labroides bicolor	Labridae	1	60	0	1.93	Secondary Consumer	Benthic Invertebrate Consumer	55	0	0	1	45	0	GB
2006	14-07-2006	09:05	10:55	LTER 2 Forereef Fish Transect 1 Swath 5 m	2	FO	1	5	Labroides bicolor	Labridae	3	70	0	9.52	Secondary Consumer	Benthic Invertebrate Consumer	55	0	0	1	45	0	GB
2006	14-07-2006	09:05	10:55	LTER 2 Forereef Fish Transect 1 Swath 5 m	2	FO	1	5	Labroides dimidiatus	Labridae	1	35	0	0.34	Secondary Consumer	Benthic Invertebrate Consumer	55	0	0	1	45	0	GB
2006	14-07-2006	09:05	10:55	LTER 2 Forereef Fish Transect 1 Swath 5 m	2	FO	1	5	Labroides rubrolabiatus	Labridae	1	50	0	1.07	Secondary Consumer	Benthic Invertebrate Consumer	55	0	0	1	45	0	GB
2006	14-07-2006	09:05	10:55	LTER 2 Forereef Fish Transect 1 Swath 5 m	2	FO	1	5	Labroides rubrolabiatus	Labridae	1	60	0	1.93	Secondary Consumer	Benthic Invertebrate Consumer	55	0	0	1	45	0	GB
2006	14-07-2006	09:05	10:55	LTER 2 Forereef Fish Transect 1 Swath 5 m	2	FO	1	5	Melichthys vidua	Balistidae	1	120	0	26.2	Primary Consumer	Omnivore	55	0	0	1	45	0	GB
2006	14-07-2006	09:05	10:55	LTER 2 Forereef Fish Transect 1 Swath 5 m	2	FO	1	5	Naso lituratus	Acanthuridae	1	60	0	1.62	Primary Consumer	Browser	55	0	0	1	45	0	GB
2006	14-07-2006	09:05	10:55	LTER 2 Forereef Fish Transect 1 Swath 5 m	2	FO	1	5	Naso lituratus	Acanthuridae	1	65	0	2.1	Primary Consumer	Browser	55	0	0	1	45	0	GB
2006	14-07-2006	09:05	10:55	LTER 2 Forereef Fish Transect 1 Swath 5 m	2	FO	1	5	Naso lituratus	Acanthuridae	3	100	0	25.5	Primary Consumer	Browser	55	0	0	1	45	0	GB
2006	14-07-2006	09:05	10:55	LTER 2 Forereef Fish Transect 1 Swath 5 m	2	FO	1	5	Naso lituratus	Acanthuridae	5	110	0	58	Primary Consumer	Browser	55	0	0	1	45	0	GB
2006	14-07-2006	09:05	10:55	LTER 2 Forereef Fish Transect 1 Swath 5 m	2	FO	1	5	Odonus niger	Balistidae	4	70	0	12.86	Planktivore	Planktivore_exclusively	55	0	0	1	45	0	GB
2006	14-07-2006	09:05	10:55	LTER 2 Forereef Fish Transect 1 Swath 5 m	2	FO	1	5	Odonus niger	Balistidae	18	100	0	194.1	Planktivore	Planktivore_exclusively	55	0	0	1	45	0	GB
2006	14-07-2006	09:05	10:55	LTER 2 Forereef Fish Transect 1 Swath 5 m	2	FO	1	5	Odonus niger	Balistidae	1	120	0	20	Planktivore	Planktivore_exclusively	55	0	0	1	45	0	GB
2006	14-07-2006	09:05	10:55	LTER 2 Forereef Fish Transect 1 Swath 5 m	2	FO	1	5	Stethojulis bandanensis	Labridae	1	45	0	1.48	Secondary Consumer	Benthic Invertebrate Consumer	55	0	0	1	45	0	GB
2006	14-07-2006	09:05	10:55	LTER 2 Forereef Fish Transect 1 Swath 5 m	2	FO	1	5	Sufflamen bursa	Balistidae	1	50	0	3.61	Secondary Consumer	Omnivore	55	0	0	1	45	0	GB
2006	14-07-2006	09:05	10:55	LTER 2 Forereef Fish Transect 1 Swath 5 m	2	FO	1	5	Sufflamen bursa	Balistidae	1	100	0	27.5	Secondary Consumer	Omnivore	55	0	0	1	45	0	GB
2006	14-07-2006	09:05	10:55	LTER 2 Forereef Fish Transect 1 Swath 5 m	2	FO	1	5	Thalassoma lutescens	Labridae	1	65	0	3.86	Secondary Consumer	Benthic Invertebrate Consumer	55	0	0	1	45	0	GB
2006	14-07-2006	09:05	10:55	LTER 2 Forereef Fish Transect 1 Swath 5 m	2	FO	1	5	Zebrasoma scopas	Acanthuridae	6	50	0	21.58	Primary Consumer	Concealed Cropper	55	0	0	1	45	0	GB
2006	14-07-2006	09:05	10:55	LTER 2 Forereef Fish Transect 1 Swath 5 m	2	FO	1	5	Zebrasoma scopas	Acanthuridae	1	65	0	7.89	Primary Consumer	Concealed Cropper	55	0	0	1	45	0	GB
2006	14-07-2006	09:05	10:55	LTER 2 Forereef Fish Transect 1 Swath 5 m	2	FO	1	5	Zebrasoma scopas	Acanthuridae	3	70	0	29.54	Primary Consumer	Concealed Cropper	55	0	0	1	45	0	GB
2006	14-07-2006	09:05	10:55	LTER 2 Forereef Fish Transect 1 Swath 5 m	2	FO	1	5	Zebrasoma scopas	Acanthuridae	1	75	0	12.1	Primary Consumer	Concealed Cropper	55	0	0	1	45	0	GB
2006	14-07-2006	09:05	10:55	LTER 2 Forereef Fish Transect 2 Swath 1 m	2	FO	2	1	Canthigaster sp. 1	Tetraodontidae	1	50	0	3.98	Primary Consumer	Omnivore	55	0	0	1	45	0	AB
2006	14-07-2006	09:05	10:55	LTER 2 Forereef Fish Transect 2 Swath 1 m	2	FO	2	1	Caracanthus maculatus	Scorpaenidae	10	30	0	6	Secondary Consumer	Benthic Invertebrate Consumer	55	0	0	1	45	0	AB
2006	14-07-2006	09:05	10:55	LTER 2 Forereef Fish Transect 2 Swath 1 m	2	FO	2	1	Exallias brevis	Blenniidae	1	75	0	5.7	Secondary Consumer	Corallivore	55	0	0	1	45	0	AB
2006	14-07-2006	09:05	10:55	LTER 2 Forereef Fish Transect 2 Swath 1 m	2	FO	2	1	Gymnothorax meleagris	Muraenidae	1	350	0	63	Piscivore_primarily	Piscivore	55	0	0	1	45	0	AB
2006	14-07-2006	09:05	10:55	LTER 2 Forereef Fish Transect 2 Swath 1 m	2	FO	2	1	Nemateleotris magnifica	Gobiidae	4	25	0	1.11	Planktivore	Planktivore_exclusively	55	0	0	1	45	0	AB
2006	14-07-2006	09:05	10:55	LTER 2 Forereef Fish Transect 2 Swath 1 m	2	FO	2	1	Neocirrhites armatus	Cirrhitidae	4	40	0	3.45	Secondary Consumer	Benthic Invertebrate Consumer	55	0	0	1	45	0	AB
2006	14-07-2006	09:05	10:55	LTER 2 Forereef Fish Transect 2 Swath 1 m	2	FO	2	1	Neocirrhites armatus	Cirrhitidae	7	50	0	12.53	Secondary Consumer	Benthic Invertebrate Consumer	55	0	0	1	45	0	AB
2006	14-07-2006	09:05	10:55	LTER 2 Forereef Fish Transect 2 Swath 1 m	2	FO	2	1	Neocirrhites armatus	Cirrhitidae	1	55	0	2.44	Secondary Consumer	Benthic Invertebrate Consumer	55	0	0	1	45	0	AB
2006	14-07-2006	09:05	10:55	LTER 2 Forereef Fish Transect 2 Swath 1 m	2	FO	2	1	Paracirrhites arcatus	Cirrhitidae	1	30	0	0.34	Secondary Consumer	Benthic Invertebrate Consumer	55	0	0	1	45	0	AB
2006	14-07-2006	09:05	10:55	LTER 2 Forereef Fish Transect 2 Swath 1 m	2	FO	2	1	Paracirrhites arcatus	Cirrhitidae	1	45	0	1.27	Secondary Consumer	Benthic Invertebrate Consumer	55	0	0	1	45	0	AB
2006	14-07-2006	09:05	10:55	LTER 2 Forereef Fish Transect 2 Swath 1 m	2	FO	2	1	Paracirrhites arcatus	Cirrhitidae	5	50	0	8.95	Secondary Consumer	Benthic Invertebrate Consumer	55	0	0	1	45	0	AB
2006	14-07-2006	09:05	10:55	LTER 2 Forereef Fish Transect 2 Swath 1 m	2	FO	2	1	Paracirrhites arcatus	Cirrhitidae	2	55	0	4.89	Secondary Consumer	Benthic Invertebrate Consumer	55	0	0	1	45	0	AB
2006	14-07-2006	09:05	10:55	LTER 2 Forereef Fish Transect 2 Swath 1 m	2	FO	2	1	Paracirrhites arcatus	Cirrhitidae	2	65	0	8.44	Secondary Consumer	Benthic Invertebrate Consumer	55	0	0	1	45	0	AB
2006	14-07-2006	09:05	10:55	LTER 2 Forereef Fish Transect 2 Swath 1 m	2	FO	2	1	Paracirrhites arcatus	Cirrhitidae	2	70	0	10.75	Secondary Consumer	Benthic Invertebrate Consumer	55	0	0	1	45	0	AB
2006	14-07-2006	09:05	10:55	LTER 2 Forereef Fish Transect 2 Swath 1 m	2	FO	2	1	Plectroglyphidodon johnstonianus	Pomacentridae	1	20	0	0.38	Secondary Consumer	Omnivore	55	0	0	1	45	0	AB
2006	14-07-2006	09:05	10:55	LTER 2 Forereef Fish Transect 2 Swath 1 m	2	FO	2	1	Plectroglyphidodon johnstonianus	Pomacentridae	2	30	0	2.21	Secondary Consumer	Omnivore	55	0	0	1	45	0	AB
2006	14-07-2006	09:05	10:55	LTER 2 Forereef Fish Transect 2 Swath 1 m	2	FO	2	1	Plectroglyphidodon johnstonianus	Pomacentridae	1	35	0	1.66	Secondary Consumer	Omnivore	55	0	0	1	45	0	AB
2006	14-07-2006	09:05	10:55	LTER 2 Forereef Fish Transect 2 Swath 1 m	2	FO	2	1	Plectroglyphidodon johnstonianus	Pomacentridae	3	40	0	7.08	Secondary Consumer	Omnivore	55	0	0	1	45	0	AB
2006	14-07-2006	09:05	10:55	LTER 2 Forereef Fish Transect 2 Swath 1 m	2	FO	2	1	Plectroglyphidodon johnstonianus	Pomacentridae	2	45	0	6.44	Secondary Consumer	Omnivore	55	0	0	1	45	0	AB
2006	14-07-2006	09:05	10:55	LTER 2 Forereef Fish Transect 2 Swath 1 m	2	FO	2	1	Plectroglyphidodon johnstonianus	Pomacentridae	4	50	0	17.01	Secondary Consumer	Omnivore	55	0	0	1	45	0	AB
2006	14-07-2006	09:05	10:55	LTER 2 Forereef Fish Transect 2 Swath 1 m	2	FO	2	1	Plectroglyphidodon johnstonianus	Pomacentridae	1	55	0	5.47	Secondary Consumer	Omnivore	55	0	0	1	45	0	AB
2006	14-07-2006	09:05	10:55	LTER 2 Forereef Fish Transect 2 Swath 1 m	2	FO	2	1	Plectroglyphidodon johnstonianus	Pomacentridae	12	60	0	82.48	Secondary Consumer	Omnivore	55	0	0	1	45	0	AB
2006	14-07-2006	09:05	10:55	LTER 2 Forereef Fish Transect 2 Swath 1 m	2	FO	2	1	Plectroglyphidodon johnstonianus	Pomacentridae	3	80	0	44.01	Secondary Consumer	Omnivore	55	0	0	1	45	0	AB
2006	14-07-2006	09:05	10:55	LTER 2 Forereef Fish Transect 2 Swath 1 m	2	FO	2	1	Plectroglyphidodon lacrymatus	Pomacentridae	2	60	0	8.27	Primary Consumer	Omnivore	55	0	0	1	45	0	AB
2006	14-07-2006	09:05	10:55	LTER 2 Forereef Fish Transect 2 Swath 1 m	2	FO	2	1	Plectroglyphidodon lacrymatus	Pomacentridae	1	65	0	5.34	Primary Consumer	Omnivore	55	0	0	1	45	0	AB
2006	14-07-2006	09:05	10:55	LTER 2 Forereef Fish Transect 2 Swath 1 m	2	FO	2	1	Pseudocheilinus tetrataenia	Labridae	2	25	0	0.39	Secondary Consumer	Benthic Invertebrate Consumer	55	0	0	1	45	0	AB
2006	14-07-2006	09:05	10:55	LTER 2 Forereef Fish Transect 2 Swath 1 m	2	FO	2	1	Pseudocheilinus tetrataenia	Labridae	2	35	0	1.15	Secondary Consumer	Benthic Invertebrate Consumer	55	0	0	1	45	0	AB
2006	14-07-2006	09:05	10:55	LTER 2 Forereef Fish Transect 2 Swath 1 m	2	FO	2	1	Pseudocheilinus tetrataenia	Labridae	2	40	0	1.75	Secondary Consumer	Benthic Invertebrate Consumer	55	0	0	1	45	0	AB
2006	14-07-2006	09:05	10:55	LTER 2 Forereef Fish Transect 2 Swath 1 m	2	FO	2	1	Sargocentron microstoma	Holocentridae	1	120	0	34.9	Secondary Consumer	Benthic Invertebrate Consumer	55	0	0	1	45	0	AB
2006	14-07-2006	09:05	10:55	LTER 2 Forereef Fish Transect 2 Swath 1 m	2	FO	2	1	Thalassoma hardwicke	Labridae	1	20	0	0.14	Secondary Consumer	Benthic Invertebrate Consumer	55	0	0	1	45	0	AB
2006	14-07-2006	09:05	10:55	LTER 2 Forereef Fish Transect 2 Swath 1 m	2	FO	2	1	Thalassoma hardwicke	Labridae	2	25	0	0.55	Secondary Consumer	Benthic Invertebrate Consumer	55	0	0	1	45	0	AB
2006	14-07-2006	09:05	10:55	LTER 2 Forereef Fish Transect 2 Swath 1 m	2	FO	2	1	Thalassoma hardwicke	Labridae	6	30	0	2.81	Secondary Consumer	Benthic Invertebrate Consumer	55	0	0	1	45	0	AB
2006	14-07-2006	09:05	10:55	LTER 2 Forereef Fish Transect 2 Swath 1 m	2	FO	2	1	Thalassoma hardwicke	Labridae	1	35	0	0.74	Secondary Consumer	Benthic Invertebrate Consumer	55	0	0	1	45	0	AB
2006	14-07-2006	09:05	10:55	LTER 2 Forereef Fish Transect 2 Swath 1 m	2	FO	2	1	Thalassoma hardwicke	Labridae	4	40	0	4.42	Secondary Consumer	Benthic Invertebrate Consumer	55	0	0	1	45	0	AB
2006	14-07-2006	09:05	10:55	LTER 2 Forereef Fish Transect 2 Swath 1 m	2	FO	2	1	Thalassoma hardwicke	Labridae	1	45	0	1.57	Secondary Consumer	Benthic Invertebrate Consumer	55	0	0	1	45	0	AB
2006	14-07-2006	09:05	10:55	LTER 2 Forereef Fish Transect 2 Swath 1 m	2	FO	2	1	Thalassoma hardwicke	Labridae	1	50	0	2.15	Secondary Consumer	Benthic Invertebrate Consumer	55	0	0	1	45	0	AB
2006	14-07-2006	09:05	10:55	LTER 2 Forereef Fish Transect 2 Swath 5 m	2	FO	2	5	Acanthurus nigricans	Acanthuridae	1	60	0	5.59	Primary Consumer	Cropper	55	0	0	1	45	0	AB
2006	14-07-2006	09:05	10:55	LTER 2 Forereef Fish Transect 2 Swath 5 m	2	FO	2	5	Acanthurus nigricans	Acanthuridae	1	80	0	13.18	Primary Consumer	Cropper	55	0	0	1	45	0	AB
2006	14-07-2006	09:05	10:55	LTER 2 Forereef Fish Transect 2 Swath 5 m	2	FO	2	5	Acanthurus nigricans	Acanthuridae	4	130	0	224.3	Primary Consumer	Cropper	55	0	0	1	45	0	AB
2006	14-07-2006	09:05	10:55	LTER 2 Forereef Fish Transect 2 Swath 5 m	2	FO	2	5	Acanthurus nigricauda	Acanthuridae	1	160	0	58.1	Primary Consumer	Sediment Sucker	55	0	0	1	45	0	AB
2006	14-07-2006	09:05	10:55	LTER 2 Forereef Fish Transect 2 Swath 5 m	2	FO	2	5	Acanthurus nigricauda	Acanthuridae	1	180	0	84.4	Primary Consumer	Sediment Sucker	55	0	0	1	45	0	AB
2006	14-07-2006	09:05	10:55	LTER 2 Forereef Fish Transect 2 Swath 5 m	2	FO	2	5	Acanthurus nigrofuscus	Acanthuridae	1	40	0	1.21	Primary Consumer	Cropper	55	0	0	1	45	0	AB
2006	14-07-2006	09:05	10:55	LTER 2 Forereef Fish Transect 2 Swath 5 m	2	FO	2	5	Acanthurus nigrofuscus	Acanthuridae	5	50	0	11.85	Primary Consumer	Cropper	55	0	0	1	45	0	AB
2006	14-07-2006	09:05	10:55	LTER 2 Forereef Fish Transect 2 Swath 5 m	2	FO	2	5	Acanthurus nigrofuscus	Acanthuridae	3	70	0	19.7	Primary Consumer	Cropper	55	0	0	1	45	0	AB
2006	14-07-2006	09:05	10:55	LTER 2 Forereef Fish Transect 2 Swath 5 m	2	FO	2	5	Acanthurus nigrofuscus	Acanthuridae	5	90	0	70.27	Primary Consumer	Cropper	55	0	0	1	45	0	AB
2006	14-07-2006	09:05	10:55	LTER 2 Forereef Fish Transect 2 Swath 5 m	2	FO	2	5	Acanthurus pyroferus	Acanthuridae	1	40	0	1.41	Primary Consumer	Sediment Sucker	55	0	0	1	45	0	AB
2006	14-07-2006	09:05	10:55	LTER 2 Forereef Fish Transect 2 Swath 5 m	2	FO	2	5	Acanthurus pyroferus	Acanthuridae	1	70	0	7.46	Primary Consumer	Sediment Sucker	55	0	0	1	45	0	AB
2006	14-07-2006	09:05	10:55	LTER 2 Forereef Fish Transect 2 Swath 5 m	2	FO	2	5	Acanthurus pyroferus	Acanthuridae	1	110	0	28.7	Primary Consumer	Sediment Sucker	55	0	0	1	45	0	AB
2006	14-07-2006	09:05	10:55	LTER 2 Forereef Fish Transect 2 Swath 5 m	2	FO	2	5	Acanthurus pyroferus	Acanthuridae	1	130	0	47.3	Primary Consumer	Sediment Sucker	55	0	0	1	45	0	AB
2006	14-07-2006	09:05	10:55	LTER 2 Forereef Fish Transect 2 Swath 5 m	2	FO	2	5	Acanthurus pyroferus	Acanthuridae	2	215	0	424.3	Primary Consumer	Sediment Sucker	55	0	0	1	45	0	AB
2006	14-07-2006	09:05	10:55	LTER 2 Forereef Fish Transect 2 Swath 5 m	2	FO	2	5	Acanthurus thompsoni	Acanthuridae	6	80	0	56.61	Planktivore	Planktivore_exclusively	55	0	0	1	45	0	AB
2006	14-07-2006	09:05	10:55	LTER 2 Forereef Fish Transect 2 Swath 5 m	2	FO	2	5	Acanthurus thompsoni	Acanthuridae	15	90	0	201.11	Planktivore	Planktivore_exclusively	55	0	0	1	45	0	AB
2006	14-07-2006	09:05	10:55	LTER 2 Forereef Fish Transect 2 Swath 5 m	2	FO	2	5	Aluterus scriptus	Monacanthidae	1	250	0	34.4	Secondary Consumer	Omnivore	55	0	0	1	45	0	AB
2006	14-07-2006	09:05	10:55	LTER 2 Forereef Fish Transect 2 Swath 5 m	2	FO	2	5	Amanses scopas	Monacanthidae	1	80	0	6.18	Secondary Consumer	Omnivore	55	0	0	1	45	0	AB
2006	14-07-2006	09:05	10:55	LTER 2 Forereef Fish Transect 2 Swath 5 m	2	FO	2	5	Amanses scopas	Monacanthidae	1	90	0	9.07	Secondary Consumer	Omnivore	55	0	0	1	45	0	AB
2006	14-07-2006	09:05	10:55	LTER 2 Forereef Fish Transect 2 Swath 5 m	2	FO	2	5	Amanses scopas	Monacanthidae	1	120	0	23.2	Secondary Consumer	Omnivore	55	0	0	1	45	0	AB
2006	14-07-2006	09:05	10:55	LTER 2 Forereef Fish Transect 2 Swath 5 m	2	FO	2	5	Aphareus furca	Lutjanidae	3	160	0	132.2	Piscivore_primarily	Piscivore	55	0	0	1	45	0	AB
2006	14-07-2006	09:05	10:55	LTER 2 Forereef Fish Transect 2 Swath 5 m	2	FO	2	5	Aulostomus chinensis	Aulostomidae	1	230	0	17.3	Piscivore_primarily	Piscivore	55	0	0	1	45	0	AB
2006	14-07-2006	09:05	10:55	LTER 2 Forereef Fish Transect 2 Swath 5 m	2	FO	2	5	Balistapus undulatus	Balistidae	2	60	0	4.98	Secondary Consumer	Omnivore	55	0	0	1	45	0	AB
2006	14-07-2006	09:05	10:55	LTER 2 Forereef Fish Transect 2 Swath 5 m	2	FO	2	5	Balistapus undulatus	Balistidae	1	70	0	4.2	Secondary Consumer	Omnivore	55	0	0	1	45	0	AB
2006	14-07-2006	09:05	10:55	LTER 2 Forereef Fish Transect 2 Swath 5 m	2	FO	2	5	Balistapus undulatus	Balistidae	1	80	0	6.61	Secondary Consumer	Omnivore	55	0	0	1	45	0	AB
2006	14-07-2006	09:05	10:55	LTER 2 Forereef Fish Transect 2 Swath 5 m	2	FO	2	5	Balistapus undulatus	Balistidae	1	100	0	14.1	Secondary Consumer	Omnivore	55	0	0	1	45	0	AB
2006	14-07-2006	09:05	10:55	LTER 2 Forereef Fish Transect 2 Swath 5 m	2	FO	2	5	Cantherhines sandwichiensis	Monacanthidae	1	130	0	30.1	Primary Consumer	Omnivore	55	0	0	1	45	0	AB
2006	14-07-2006	09:05	10:55	LTER 2 Forereef Fish Transect 2 Swath 5 m	2	FO	2	5	Cantherhines sandwichiensis	Monacanthidae	1	150	0	48	Primary Consumer	Omnivore	55	0	0	1	45	0	AB
2006	14-07-2006	09:05	10:55	LTER 2 Forereef Fish Transect 2 Swath 5 m	2	FO	2	5	Centropyge bispinosa	Pomacanthidae	1	25	0	1.04	Primary Consumer	Omnivore	55	0	0	1	45	0	AB
2006	14-07-2006	09:05	10:55	LTER 2 Forereef Fish Transect 2 Swath 5 m	2	FO	2	5	Centropyge bispinosa	Pomacanthidae	1	35	0	2.22	Primary Consumer	Omnivore	55	0	0	1	45	0	AB
2006	14-07-2006	09:05	10:55	LTER 2 Forereef Fish Transect 2 Swath 5 m	2	FO	2	5	Centropyge bispinosa	Pomacanthidae	2	40	0	6.01	Primary Consumer	Omnivore	55	0	0	1	45	0	AB
2006	14-07-2006	09:05	10:55	LTER 2 Forereef Fish Transect 2 Swath 5 m	2	FO	2	5	Centropyge bispinosa	Pomacanthidae	4	50	0	19.91	Primary Consumer	Omnivore	55	0	0	1	45	0	AB
2006	14-07-2006	09:05	10:55	LTER 2 Forereef Fish Transect 2 Swath 5 m	2	FO	2	5	Centropyge bispinosa	Pomacanthidae	1	60	0	7.51	Primary Consumer	Omnivore	55	0	0	1	45	0	AB
2006	14-07-2006	09:05	10:55	LTER 2 Forereef Fish Transect 2 Swath 5 m	2	FO	2	5	Centropyge bispinosa	Pomacanthidae	2	80	0	28.79	Primary Consumer	Omnivore	55	0	0	1	45	0	AB
2006	14-07-2006	09:05	10:55	LTER 2 Forereef Fish Transect 2 Swath 5 m	2	FO	2	5	Centropyge flavissima	Pomacanthidae	1	25	0	0.79	Primary Consumer	Omnivore	55	0	0	1	45	0	AB
2006	14-07-2006	09:05	10:55	LTER 2 Forereef Fish Transect 2 Swath 5 m	2	FO	2	5	Centropyge flavissima	Pomacanthidae	2	40	0	5.31	Primary Consumer	Omnivore	55	0	0	1	45	0	AB
2006	14-07-2006	09:05	10:55	LTER 2 Forereef Fish Transect 2 Swath 5 m	2	FO	2	5	Centropyge flavissima	Pomacanthidae	4	50	0	18.86	Primary Consumer	Omnivore	55	0	0	1	45	0	AB
2006	14-07-2006	09:05	10:55	LTER 2 Forereef Fish Transect 2 Swath 5 m	2	FO	2	5	Centropyge flavissima	Pomacanthidae	1	55	0	6.03	Primary Consumer	Omnivore	55	0	0	1	45	0	AB
2006	14-07-2006	09:05	10:55	LTER 2 Forereef Fish Transect 2 Swath 5 m	2	FO	2	5	Centropyge flavissima	Pomacanthidae	1	60	0	7.54	Primary Consumer	Omnivore	55	0	0	1	45	0	AB
2006	14-07-2006	09:05	10:55	LTER 2 Forereef Fish Transect 2 Swath 5 m	2	FO	2	5	Centropyge flavissima	Pomacanthidae	3	70	0	33.66	Primary Consumer	Omnivore	55	0	0	1	45	0	AB
2006	14-07-2006	09:05	10:55	LTER 2 Forereef Fish Transect 2 Swath 5 m	2	FO	2	5	Cephalopholis argus	Serranidae	1	140	0	41.1	Piscivore_primarily	Piscivore	55	0	0	1	45	0	AB
2006	14-07-2006	09:05	10:55	LTER 2 Forereef Fish Transect 2 Swath 5 m	2	FO	2	5	Cephalopholis argus	Serranidae	2	150	0	102.5	Piscivore_primarily	Piscivore	55	0	0	1	45	0	AB
2006	14-07-2006	09:05	10:55	LTER 2 Forereef Fish Transect 2 Swath 5 m	2	FO	2	5	Cephalopholis argus	Serranidae	1	170	0	76.3	Piscivore_primarily	Piscivore	55	0	0	1	45	0	AB
2006	14-07-2006	09:05	10:55	LTER 2 Forereef Fish Transect 2 Swath 5 m	2	FO	2	5	Cephalopholis argus	Serranidae	1	190	0	108.7	Piscivore_primarily	Piscivore	55	0	0	1	45	0	AB
2006	14-07-2006	09:05	10:55	LTER 2 Forereef Fish Transect 2 Swath 5 m	2	FO	2	5	Cephalopholis argus	Serranidae	1	230	0	199.6	Piscivore_primarily	Piscivore	55	0	0	1	45	0	AB
2006	14-07-2006	09:05	10:55	LTER 2 Forereef Fish Transect 2 Swath 5 m	2	FO	2	5	Cephalopholis argus	Serranidae	1	240	0	228.5	Piscivore_primarily	Piscivore	55	0	0	1	45	0	AB
2006	14-07-2006	09:05	10:55	LTER 2 Forereef Fish Transect 2 Swath 5 m	2	FO	2	5	Cephalopholis argus	Serranidae	1	270	0	332.4	Piscivore_primarily	Piscivore	55	0	0	1	45	0	AB
2006	14-07-2006	09:05	10:55	LTER 2 Forereef Fish Transect 2 Swath 5 m	2	FO	2	5	Cephalopholis urodeta	Serranidae	1	120	0	31	Piscivore_primarily	Piscivore	55	0	0	1	45	0	AB
2006	14-07-2006	09:05	10:55	LTER 2 Forereef Fish Transect 2 Swath 5 m	2	FO	2	5	Cephalopholis urodeta	Serranidae	1	130	0	38.8	Piscivore_primarily	Piscivore	55	0	0	1	45	0	AB
2006	14-07-2006	09:05	10:55	LTER 2 Forereef Fish Transect 2 Swath 5 m	2	FO	2	5	Cephalopholis urodeta	Serranidae	3	150	0	174.4	Piscivore_primarily	Piscivore	55	0	0	1	45	0	AB
2006	14-07-2006	09:05	10:55	LTER 2 Forereef Fish Transect 2 Swath 5 m	2	FO	2	5	Chaetodon ornatissimus	Chaetodontidae	2	50	0	8.34	Secondary Consumer	Corallivore	55	0	0	1	45	0	AB
2006	14-07-2006	09:05	10:55	LTER 2 Forereef Fish Transect 2 Swath 5 m	2	FO	2	5	Chaetodon ornatissimus	Chaetodontidae	30	60	0	208.95	Secondary Consumer	Corallivore	55	0	0	1	45	0	AB
2006	14-07-2006	09:05	10:55	LTER 2 Forereef Fish Transect 2 Swath 5 m	2	FO	2	5	Chaetodon pelewensis	Chaetodontidae	1	30	0	0.57	Secondary Consumer	Corallivore	55	0	0	1	45	0	AB
2006	14-07-2006	09:05	10:55	LTER 2 Forereef Fish Transect 2 Swath 5 m	2	FO	2	5	Chaetodon pelewensis	Chaetodontidae	1	45	0	2.18	Secondary Consumer	Corallivore	55	0	0	1	45	0	AB
2006	14-07-2006	09:05	10:55	LTER 2 Forereef Fish Transect 2 Swath 5 m	2	FO	2	5	Chaetodon pelewensis	Chaetodontidae	2	50	0	6.17	Secondary Consumer	Corallivore	55	0	0	1	45	0	AB
2006	14-07-2006	09:05	10:55	LTER 2 Forereef Fish Transect 2 Swath 5 m	2	FO	2	5	Chaetodon pelewensis	Chaetodontidae	4	70	0	37.41	Secondary Consumer	Corallivore	55	0	0	1	45	0	AB
2006	14-07-2006	09:05	10:55	LTER 2 Forereef Fish Transect 2 Swath 5 m	2	FO	2	5	Chaetodon reticulatus	Chaetodontidae	2	40	0	4.45	Secondary Consumer	Corallivore	55	0	0	1	45	0	AB
2006	14-07-2006	09:05	10:55	LTER 2 Forereef Fish Transect 2 Swath 5 m	2	FO	2	5	Chaetodon reticulatus	Chaetodontidae	5	50	0	20.85	Secondary Consumer	Corallivore	55	0	0	1	45	0	AB
2006	14-07-2006	09:05	10:55	LTER 2 Forereef Fish Transect 2 Swath 5 m	2	FO	2	5	Chaetodon reticulatus	Chaetodontidae	1	60	0	6.97	Secondary Consumer	Corallivore	55	0	0	1	45	0	AB
2006	14-07-2006	09:05	10:55	LTER 2 Forereef Fish Transect 2 Swath 5 m	2	FO	2	5	Chaetodon reticulatus	Chaetodontidae	8	70	0	85.98	Secondary Consumer	Corallivore	55	0	0	1	45	0	AB
2006	14-07-2006	09:05	10:55	LTER 2 Forereef Fish Transect 2 Swath 5 m	2	FO	2	5	Chaetodon reticulatus	Chaetodontidae	11	80	0	172.15	Secondary Consumer	Corallivore	55	0	0	1	45	0	AB
2006	14-07-2006	09:05	10:55	LTER 2 Forereef Fish Transect 2 Swath 5 m	2	FO	2	5	Chaetodon reticulatus	Chaetodontidae	2	110	0	76.7	Secondary Consumer	Corallivore	55	0	0	1	45	0	AB
2006	14-07-2006	09:05	10:55	LTER 2 Forereef Fish Transect 2 Swath 5 m	2	FO	2	5	Chaetodon reticulatus	Chaetodontidae	3	120	0	146.9	Secondary Consumer	Corallivore	55	0	0	1	45	0	AB
2006	14-07-2006	09:05	10:55	LTER 2 Forereef Fish Transect 2 Swath 5 m	2	FO	2	5	Chaetodon ulietensis	Chaetodontidae	1	150	0	74.6	Secondary Consumer	Corallivore	55	0	0	1	45	0	AB
2006	14-07-2006	09:05	10:55	LTER 2 Forereef Fish Transect 2 Swath 5 m	2	FO	2	5	Chaetodon unimaculatus	Chaetodontidae	2	130	0	152.6	Secondary Consumer	Corallivore	55	0	0	1	45	0	AB
2006	14-07-2006	09:05	10:55	LTER 2 Forereef Fish Transect 2 Swath 5 m	2	FO	2	5	Cheilinus chlorourus	Labridae	1	130	0	42.5	Secondary Consumer	Benthic Invertebrate Consumer	55	0	0	1	45	0	AB
2006	14-07-2006	09:05	10:55	LTER 2 Forereef Fish Transect 2 Swath 5 m	2	FO	2	5	Cheilinus oxycephalus	Labridae	1	130	0	39.5	Secondary Consumer	Benthic Invertebrate Consumer	55	0	0	1	45	0	AB
2006	14-07-2006	09:05	10:55	LTER 2 Forereef Fish Transect 2 Swath 5 m	2	FO	2	5	Chlorurus spilurus	Scaridae	4	100	0	90.5	Primary Consumer	Excavator	55	0	0	1	45	0	AB
2006	14-07-2006	09:05	10:55	LTER 2 Forereef Fish Transect 2 Swath 5 m	2	FO	2	5	Chlorurus spilurus	Scaridae	2	110	0	60.1	Primary Consumer	Excavator	55	0	0	1	45	0	AB
2006	14-07-2006	09:05	10:55	LTER 2 Forereef Fish Transect 2 Swath 5 m	2	FO	2	5	Chlorurus spilurus	Scaridae	4	120	0	155.5	Primary Consumer	Excavator	55	0	0	1	45	0	AB
2006	14-07-2006	09:05	10:55	LTER 2 Forereef Fish Transect 2 Swath 5 m	2	FO	2	5	Chlorurus spilurus	Scaridae	4	130	0	197.2	Primary Consumer	Excavator	55	0	0	1	45	0	AB
2006	14-07-2006	09:05	10:55	LTER 2 Forereef Fish Transect 2 Swath 5 m	2	FO	2	5	Chlorurus spilurus	Scaridae	5	150	0	377	Primary Consumer	Excavator	55	0	0	1	45	0	AB
2006	14-07-2006	09:05	10:55	LTER 2 Forereef Fish Transect 2 Swath 5 m	2	FO	2	5	Chlorurus spilurus	Scaridae	1	160	0	91.3	Primary Consumer	Excavator	55	0	0	1	45	0	AB
2006	14-07-2006	09:05	10:55	LTER 2 Forereef Fish Transect 2 Swath 5 m	2	FO	2	5	Chromis acares	Pomacentridae	38	25	0	9.94	Planktivore	Planktivore_exclusively	55	0	0	1	45	0	AB
2006	14-07-2006	09:05	10:55	LTER 2 Forereef Fish Transect 2 Swath 5 m	2	FO	2	5	Chromis acares	Pomacentridae	40	30	0	18.66	Planktivore	Planktivore_exclusively	55	0	0	1	45	0	AB
2006	14-07-2006	09:05	10:55	LTER 2 Forereef Fish Transect 2 Swath 5 m	2	FO	2	5	Chromis acares	Pomacentridae	15	35	0	11.42	Planktivore	Planktivore_exclusively	55	0	0	1	45	0	AB
2006	14-07-2006	09:05	10:55	LTER 2 Forereef Fish Transect 2 Swath 5 m	2	FO	2	5	Chromis iomelas	Pomacentridae	5	20	0	0.35	Planktivore	Omnivore	55	0	0	1	45	0	AB
2006	14-07-2006	09:05	10:55	LTER 2 Forereef Fish Transect 2 Swath 5 m	2	FO	2	5	Chromis iomelas	Pomacentridae	66	30	0	18.16	Planktivore	Omnivore	55	0	0	1	45	0	AB
2006	14-07-2006	09:05	10:55	LTER 2 Forereef Fish Transect 2 Swath 5 m	2	FO	2	5	Chromis iomelas	Pomacentridae	25	40	0	18.21	Planktivore	Omnivore	55	0	0	1	45	0	AB
2006	14-07-2006	09:05	10:55	LTER 2 Forereef Fish Transect 2 Swath 5 m	2	FO	2	5	Chromis iomelas	Pomacentridae	58	45	0	62.91	Planktivore	Omnivore	55	0	0	1	45	0	AB
2006	14-07-2006	09:05	10:55	LTER 2 Forereef Fish Transect 2 Swath 5 m	2	FO	2	5	Chromis xanthura	Pomacentridae	5	90	0	53.43	Planktivore	Planktivore_exclusively	55	0	0	1	45	0	AB
2006	14-07-2006	09:05	10:55	LTER 2 Forereef Fish Transect 2 Swath 5 m	2	FO	2	5	Chromis xanthura	Pomacentridae	5	120	0	133.2	Planktivore	Planktivore_exclusively	55	0	0	1	45	0	AB
2006	14-07-2006	09:05	10:55	LTER 2 Forereef Fish Transect 2 Swath 5 m	2	FO	2	5	Chromis xanthura	Pomacentridae	1	130	0	34.3	Planktivore	Planktivore_exclusively	55	0	0	1	45	0	AB
2006	14-07-2006	09:05	10:55	LTER 2 Forereef Fish Transect 2 Swath 5 m	2	FO	2	5	Cirrhilabrus exquisitus	Labridae	1	70	0	4.85	Planktivore	Planktivore_exclusively	55	0	0	1	45	0	AB
2006	14-07-2006	09:05	10:55	LTER 2 Forereef Fish Transect 2 Swath 5 m	2	FO	2	5	Coris gaimard	Labridae	1	70	0	3.65	Secondary Consumer	Benthic Invertebrate Consumer	55	0	0	1	45	0	AB
2006	14-07-2006	09:05	10:55	LTER 2 Forereef Fish Transect 2 Swath 5 m	2	FO	2	5	Coris gaimard	Labridae	1	180	0	79	Secondary Consumer	Benthic Invertebrate Consumer	55	0	0	1	45	0	AB
2006	14-07-2006	09:05	10:55	LTER 2 Forereef Fish Transect 2 Swath 5 m	2	FO	2	5	Ctenochaetus flavicauda	Acanthuridae	1	50	0	2.67	Primary Consumer	Brusher	55	0	0	1	45	0	AB
2006	14-07-2006	09:05	10:55	LTER 2 Forereef Fish Transect 2 Swath 5 m	2	FO	2	5	Ctenochaetus striatus	Acanthuridae	1	50	0	2.15	Primary Consumer	Brusher	55	0	0	1	45	0	AB
2006	14-07-2006	09:05	10:55	LTER 2 Forereef Fish Transect 2 Swath 5 m	2	FO	2	5	Ctenochaetus striatus	Acanthuridae	2	80	0	18.12	Primary Consumer	Brusher	55	0	0	1	45	0	AB
2006	14-07-2006	09:05	10:55	LTER 2 Forereef Fish Transect 2 Swath 5 m	2	FO	2	5	Ctenochaetus striatus	Acanthuridae	5	90	0	65	Primary Consumer	Brusher	55	0	0	1	45	0	AB
2006	14-07-2006	09:05	10:55	LTER 2 Forereef Fish Transect 2 Swath 5 m	2	FO	2	5	Ctenochaetus striatus	Acanthuridae	3	110	0	72.1	Primary Consumer	Brusher	55	0	0	1	45	0	AB
2006	14-07-2006	09:05	10:55	LTER 2 Forereef Fish Transect 2 Swath 5 m	2	FO	2	5	Ctenochaetus striatus	Acanthuridae	2	140	0	100.6	Primary Consumer	Brusher	55	0	0	1	45	0	AB
2006	14-07-2006	09:05	10:55	LTER 2 Forereef Fish Transect 2 Swath 5 m	2	FO	2	5	Ctenochaetus striatus	Acanthuridae	10	180	0	1086.4	Primary Consumer	Brusher	55	0	0	1	45	0	AB
2006	14-07-2006	09:05	10:55	LTER 2 Forereef Fish Transect 2 Swath 5 m	2	FO	2	5	Ctenochaetus striatus	Acanthuridae	3	210	0	522.6	Primary Consumer	Brusher	55	0	0	1	45	0	AB
2006	14-07-2006	09:05	10:55	LTER 2 Forereef Fish Transect 2 Swath 5 m	2	FO	2	5	Dascyllus flavicaudus	Pomacentridae	2	35	0	2.82	Planktivore	Omnivore	55	0	0	1	45	0	AB
2006	14-07-2006	09:05	10:55	LTER 2 Forereef Fish Transect 2 Swath 5 m	2	FO	2	5	Dascyllus flavicaudus	Pomacentridae	37	50	0	147.2	Planktivore	Omnivore	55	0	0	1	45	0	AB
2006	14-07-2006	09:05	10:55	LTER 2 Forereef Fish Transect 2 Swath 5 m	2	FO	2	5	Dascyllus flavicaudus	Pomacentridae	69	70	0	731.03	Planktivore	Omnivore	55	0	0	1	45	0	AB
2006	14-07-2006	09:05	10:55	LTER 2 Forereef Fish Transect 2 Swath 5 m	2	FO	2	5	Epibulus insidiator	Labridae	1	130	0	37.9	Piscivore_primarily	Piscivore	55	0	0	1	45	0	AB
2006	14-07-2006	09:05	10:55	LTER 2 Forereef Fish Transect 2 Swath 5 m	2	FO	2	5	Epibulus insidiator	Labridae	1	200	0	142.9	Piscivore_primarily	Piscivore	55	0	0	1	45	0	AB
2006	14-07-2006	09:05	10:55	LTER 2 Forereef Fish Transect 2 Swath 5 m	2	FO	2	5	Epinephelus fasciatus	Serranidae	1	170	0	76.2	Piscivore_primarily	Piscivore	55	0	0	1	45	0	AB
2006	14-07-2006	09:05	10:55	LTER 2 Forereef Fish Transect 2 Swath 5 m	2	FO	2	5	Forcipiger flavissimus	Chaetodontidae	1	80	0	15.68	Secondary Consumer	Benthic Invertebrate Consumer	55	0	0	1	45	0	AB
2006	14-07-2006	09:05	10:55	LTER 2 Forereef Fish Transect 2 Swath 5 m	2	FO	2	5	Forcipiger flavissimus	Chaetodontidae	1	150	0	93.9	Secondary Consumer	Benthic Invertebrate Consumer	55	0	0	1	45	0	AB
2006	14-07-2006	09:05	10:55	LTER 2 Forereef Fish Transect 2 Swath 5 m	2	FO	2	5	Gnathodentex aureolineatus	Lethrinidae	10	160	0	629.1	Secondary Consumer	Benthic Invertebrate Consumer	55	0	0	1	45	0	AB
2006	14-07-2006	09:05	10:55	LTER 2 Forereef Fish Transect 2 Swath 5 m	2	FO	2	5	Gnathodentex aureolineatus	Lethrinidae	1	200	0	124.6	Secondary Consumer	Benthic Invertebrate Consumer	55	0	0	1	45	0	AB
2006	14-07-2006	09:05	10:55	LTER 2 Forereef Fish Transect 2 Swath 5 m	2	FO	2	5	Gomphosus varius	Labridae	1	40	0	0.78	Secondary Consumer	Benthic Invertebrate Consumer	55	0	0	1	45	0	AB
2006	14-07-2006	09:05	10:55	LTER 2 Forereef Fish Transect 2 Swath 5 m	2	FO	2	5	Gomphosus varius	Labridae	1	50	0	1.43	Secondary Consumer	Benthic Invertebrate Consumer	55	0	0	1	45	0	AB
2006	14-07-2006	09:05	10:55	LTER 2 Forereef Fish Transect 2 Swath 5 m	2	FO	2	5	Gomphosus varius	Labridae	1	120	0	15.2	Secondary Consumer	Benthic Invertebrate Consumer	55	0	0	1	45	0	AB
2006	14-07-2006	09:05	10:55	LTER 2 Forereef Fish Transect 2 Swath 5 m	2	FO	2	5	Gomphosus varius	Labridae	2	150	0	55.6	Secondary Consumer	Benthic Invertebrate Consumer	55	0	0	1	45	0	AB
2006	14-07-2006	09:05	10:55	LTER 2 Forereef Fish Transect 2 Swath 5 m	2	FO	2	5	Halichoeres claudia	Labridae	2	50	0	3.92	Secondary Consumer	Benthic Invertebrate Consumer	55	0	0	1	45	0	AB
2006	14-07-2006	09:05	10:55	LTER 2 Forereef Fish Transect 2 Swath 5 m	2	FO	2	5	Halichoeres claudia	Labridae	2	70	0	10.7	Secondary Consumer	Benthic Invertebrate Consumer	55	0	0	1	45	0	AB
2006	14-07-2006	09:05	10:55	LTER 2 Forereef Fish Transect 2 Swath 5 m	2	FO	2	5	Halichoeres claudia	Labridae	1	80	0	7.97	Secondary Consumer	Benthic Invertebrate Consumer	55	0	0	1	45	0	AB
2006	14-07-2006	09:05	10:55	LTER 2 Forereef Fish Transect 2 Swath 5 m	2	FO	2	5	Halichoeres hortulanus	Labridae	1	80	0	7.97	Secondary Consumer	Benthic Invertebrate Consumer	55	0	0	1	45	0	AB
2006	14-07-2006	09:05	10:55	LTER 2 Forereef Fish Transect 2 Swath 5 m	2	FO	2	5	Heniochus chrysostomus	Chaetodontidae	2	110	0	80.3	Secondary Consumer	Corallivore	55	0	0	1	45	0	AB
2006	14-07-2006	09:05	10:55	LTER 2 Forereef Fish Transect 2 Swath 5 m	2	FO	2	5	Labroides bicolor	Labridae	1	70	0	3.17	Secondary Consumer	Benthic Invertebrate Consumer	55	0	0	1	45	0	AB
2006	14-07-2006	09:05	10:55	LTER 2 Forereef Fish Transect 2 Swath 5 m	2	FO	2	5	Labroides dimidiatus	Labridae	1	20	0	0.06	Secondary Consumer	Benthic Invertebrate Consumer	55	0	0	1	45	0	AB
2006	14-07-2006	09:05	10:55	LTER 2 Forereef Fish Transect 2 Swath 5 m	2	FO	2	5	Labroides dimidiatus	Labridae	4	60	0	7.71	Secondary Consumer	Benthic Invertebrate Consumer	55	0	0	1	45	0	AB
2006	14-07-2006	09:05	10:55	LTER 2 Forereef Fish Transect 2 Swath 5 m	2	FO	2	5	Labroides rubrolabiatus	Labridae	1	50	0	1.07	Secondary Consumer	Benthic Invertebrate Consumer	55	0	0	1	45	0	AB
2006	14-07-2006	09:05	10:55	LTER 2 Forereef Fish Transect 2 Swath 5 m	2	FO	2	5	Melichthys niger	Balistidae	2	200	0	296	Primary Consumer	Omnivore	55	0	0	1	45	0	AB
2006	14-07-2006	09:05	10:55	LTER 2 Forereef Fish Transect 2 Swath 5 m	2	FO	2	5	Melichthys vidua	Balistidae	2	200	0	296	Primary Consumer	Omnivore	55	0	0	1	45	0	AB
2006	14-07-2006	09:05	10:55	LTER 2 Forereef Fish Transect 2 Swath 5 m	2	FO	2	5	Mulloidichthys flavolineatus	Mullidae	1	180	0	71.1	Secondary Consumer	Benthic Invertebrate Consumer	55	0	0	1	45	0	AB
2006	14-07-2006	09:05	10:55	LTER 2 Forereef Fish Transect 2 Swath 5 m	2	FO	2	5	Naso lituratus	Acanthuridae	4	80	0	16.49	Primary Consumer	Browser	55	0	0	1	45	0	AB
2006	14-07-2006	09:05	10:55	LTER 2 Forereef Fish Transect 2 Swath 5 m	2	FO	2	5	Naso lituratus	Acanthuridae	4	120	0	61.6	Primary Consumer	Browser	55	0	0	1	45	0	AB
2006	14-07-2006	09:05	10:55	LTER 2 Forereef Fish Transect 2 Swath 5 m	2	FO	2	5	Naso lituratus	Acanthuridae	5	240	0	732.4	Primary Consumer	Browser	55	0	0	1	45	0	AB
2006	14-07-2006	09:05	10:55	LTER 2 Forereef Fish Transect 2 Swath 5 m	2	FO	2	5	Odonus niger	Balistidae	15	100	0	161.7	Planktivore	Planktivore_exclusively	55	0	0	1	45	0	AB
2006	14-07-2006	09:05	10:55	LTER 2 Forereef Fish Transect 2 Swath 5 m	2	FO	2	5	Odonus niger	Balistidae	1	140	0	33.8	Planktivore	Planktivore_exclusively	55	0	0	1	45	0	AB
2006	14-07-2006	09:05	10:55	LTER 2 Forereef Fish Transect 2 Swath 5 m	2	FO	2	5	Oxycheilinus unifasciatus	Labridae	1	180	0	104.4	Piscivore_primarily	Piscivore	55	0	0	1	45	0	AB
2006	14-07-2006	09:05	10:55	LTER 2 Forereef Fish Transect 2 Swath 5 m	2	FO	2	5	Parupeneus multifasciatus	Mullidae	1	80	0	6.6	Secondary Consumer	Benthic Invertebrate Consumer	55	0	0	1	45	0	AB
2006	14-07-2006	09:05	10:55	LTER 2 Forereef Fish Transect 2 Swath 5 m	2	FO	2	5	Parupeneus multifasciatus	Mullidae	1	110	0	18.3	Secondary Consumer	Benthic Invertebrate Consumer	55	0	0	1	45	0	AB
2006	14-07-2006	09:05	10:55	LTER 2 Forereef Fish Transect 2 Swath 5 m	2	FO	2	5	Parupeneus multifasciatus	Mullidae	2	130	0	62.7	Secondary Consumer	Benthic Invertebrate Consumer	55	0	0	1	45	0	AB
2006	14-07-2006	09:05	10:55	LTER 2 Forereef Fish Transect 2 Swath 5 m	2	FO	2	5	Parupeneus multifasciatus	Mullidae	1	140	0	39.8	Secondary Consumer	Benthic Invertebrate Consumer	55	0	0	1	45	0	AB
2006	14-07-2006	09:05	10:55	LTER 2 Forereef Fish Transect 2 Swath 5 m	2	FO	2	5	Parupeneus multifasciatus	Mullidae	2	170	0	148.5	Secondary Consumer	Benthic Invertebrate Consumer	55	0	0	1	45	0	AB
2006	14-07-2006	09:05	10:55	LTER 2 Forereef Fish Transect 2 Swath 5 m	2	FO	2	5	Pygoplites diacanthus	Pomacanthidae	1	180	0	150.7	Secondary Consumer	Benthic Invertebrate Consumer	55	0	0	1	45	0	AB
2006	14-07-2006	09:05	10:55	LTER 2 Forereef Fish Transect 2 Swath 5 m	2	FO	2	5	Scarus oviceps	Scaridae	1	160	0	84.8	Primary Consumer	Scraper	55	0	0	1	45	0	AB
2006	14-07-2006	09:05	10:55	LTER 2 Forereef Fish Transect 2 Swath 5 m	2	FO	2	5	Scarus psittacus	Scaridae	1	100	0	21.9	Primary Consumer	Scraper	55	0	0	1	45	0	AB
2006	14-07-2006	09:05	10:55	LTER 2 Forereef Fish Transect 2 Swath 5 m	2	FO	2	5	Scarus psittacus	Scaridae	1	120	0	40.1	Primary Consumer	Scraper	55	0	0	1	45	0	AB
2006	14-07-2006	09:05	10:55	LTER 2 Forereef Fish Transect 2 Swath 5 m	2	FO	2	5	Stethojulis bandanensis	Labridae	1	60	0	3.1	Secondary Consumer	Benthic Invertebrate Consumer	55	0	0	1	45	0	AB
2006	14-07-2006	09:05	10:55	LTER 2 Forereef Fish Transect 2 Swath 5 m	2	FO	2	5	Sufflamen bursa	Balistidae	1	110	0	36.4	Secondary Consumer	Omnivore	55	0	0	1	45	0	AB
2006	14-07-2006	09:05	10:55	LTER 2 Forereef Fish Transect 2 Swath 5 m	2	FO	2	5	Sufflamen bursa	Balistidae	1	120	0	46.9	Secondary Consumer	Omnivore	55	0	0	1	45	0	AB
2006	14-07-2006	09:05	10:55	LTER 2 Forereef Fish Transect 2 Swath 5 m	2	FO	2	5	Sufflamen bursa	Balistidae	3	130	0	178	Secondary Consumer	Omnivore	55	0	0	1	45	0	AB
2006	14-07-2006	09:05	10:55	LTER 2 Forereef Fish Transect 2 Swath 5 m	2	FO	2	5	Thalassoma lutescens	Labridae	1	60	0	3.03	Secondary Consumer	Benthic Invertebrate Consumer	55	0	0	1	45	0	AB
2006	14-07-2006	09:05	10:55	LTER 2 Forereef Fish Transect 2 Swath 5 m	2	FO	2	5	Zanclus cornutus	Zanclidae	1	140	0	107.1	Secondary Consumer	Omnivore	55	0	0	1	45	0	AB
2006	14-07-2006	09:05	10:55	LTER 2 Forereef Fish Transect 2 Swath 5 m	2	FO	2	5	Zebrasoma scopas	Acanthuridae	1	50	0	3.6	Primary Consumer	Concealed Cropper	55	0	0	1	45	0	AB
2006	14-07-2006	09:05	10:55	LTER 2 Forereef Fish Transect 2 Swath 5 m	2	FO	2	5	Zebrasoma scopas	Acanthuridae	3	80	0	44.05	Primary Consumer	Concealed Cropper	55	0	0	1	45	0	AB
2006	14-07-2006	09:05	10:55	LTER 2 Forereef Fish Transect 2 Swath 5 m	2	FO	2	5	Zebrasoma scopas	Acanthuridae	1	110	0	38.1	Primary Consumer	Concealed Cropper	55	0	0	1	45	0	AB
2006	14-07-2006	09:05	10:55	LTER 2 Forereef Fish Transect 2 Swath 5 m	2	FO	2	5	Zebrasoma scopas	Acanthuridae	1	140	0	78.4	Primary Consumer	Concealed Cropper	55	0	0	1	45	0	AB
2006	14-07-2006	09:05	10:55	LTER 2 Forereef Fish Transect 2 Swath 5 m	2	FO	2	5	Zebrasoma scopas	Acanthuridae	2	150	0	192.7	Primary Consumer	Concealed Cropper	55	0	0	1	45	0	AB
2006	14-07-2006	09:05	10:55	LTER 2 Forereef Fish Transect 3 Swath 1 m	2	FO	3	1	Atrosalarias fuscus	Blenniidae	3	40	0	2.93	Primary Consumer	Herbivore/Detritivore	55	0	0	1	45	0	CK
2006	14-07-2006	09:05	10:55	LTER 2 Forereef Fish Transect 3 Swath 1 m	2	FO	3	1	Caracanthus maculatus	Scorpaenidae	1	30	0	0.6	Secondary Consumer	Benthic Invertebrate Consumer	55	0	0	1	45	0	CK
2006	14-07-2006	09:05	10:55	LTER 2 Forereef Fish Transect 3 Swath 1 m	2	FO	3	1	Caracanthus maculatus	Scorpaenidae	3	40	0	4.16	Secondary Consumer	Benthic Invertebrate Consumer	55	0	0	1	45	0	CK
2006	14-07-2006	09:05	10:55	LTER 2 Forereef Fish Transect 3 Swath 1 m	2	FO	3	1	Caracanthus maculatus	Scorpaenidae	1	50	0	2.65	Secondary Consumer	Benthic Invertebrate Consumer	55	0	0	1	45	0	CK
2006	14-07-2006	09:05	10:55	LTER 2 Forereef Fish Transect 3 Swath 1 m	2	FO	3	1	Caracanthus maculatus	Scorpaenidae	2	60	1	9.01	Secondary Consumer	Benthic Invertebrate Consumer	55	0	0	1	45	0	CK
2006	14-07-2006	09:05	10:55	LTER 2 Forereef Fish Transect 3 Swath 1 m	2	FO	3	1	Exallias brevis	Blenniidae	1	110	0	25.4	Secondary Consumer	Corallivore	55	0	0	1	45	0	CK
2006	14-07-2006	09:05	10:55	LTER 2 Forereef Fish Transect 3 Swath 1 m	2	FO	3	1	Neocirrhites armatus	Cirrhitidae	1	50	0	1.79	Secondary Consumer	Benthic Invertebrate Consumer	55	0	0	1	45	0	CK
2006	14-07-2006	09:05	10:55	LTER 2 Forereef Fish Transect 3 Swath 1 m	2	FO	3	1	Neocirrhites armatus	Cirrhitidae	9	60	0	29.22	Secondary Consumer	Benthic Invertebrate Consumer	55	0	0	1	45	0	CK
2006	14-07-2006	09:05	10:55	LTER 2 Forereef Fish Transect 3 Swath 1 m	2	FO	3	1	Neocirrhites armatus	Cirrhitidae	8	70	0	42.99	Secondary Consumer	Benthic Invertebrate Consumer	55	0	0	1	45	0	CK
2006	14-07-2006	09:05	10:55	LTER 2 Forereef Fish Transect 3 Swath 1 m	2	FO	3	1	Paracirrhites arcatus	Cirrhitidae	1	50	0	1.79	Secondary Consumer	Benthic Invertebrate Consumer	55	0	0	1	45	0	CK
2006	14-07-2006	09:05	10:55	LTER 2 Forereef Fish Transect 3 Swath 1 m	2	FO	3	1	Paracirrhites arcatus	Cirrhitidae	3	70	0	16.12	Secondary Consumer	Benthic Invertebrate Consumer	55	0	0	1	45	0	CK
2006	14-07-2006	09:05	10:55	LTER 2 Forereef Fish Transect 3 Swath 1 m	2	FO	3	1	Paracirrhites arcatus	Cirrhitidae	1	80	0	8.31	Secondary Consumer	Benthic Invertebrate Consumer	55	0	0	1	45	0	CK
2006	14-07-2006	09:05	10:55	LTER 2 Forereef Fish Transect 3 Swath 1 m	2	FO	3	1	Paracirrhites arcatus	Cirrhitidae	1	100	0	17.2	Secondary Consumer	Benthic Invertebrate Consumer	55	0	0	1	45	0	CK
2006	14-07-2006	09:05	10:55	LTER 2 Forereef Fish Transect 3 Swath 1 m	2	FO	3	1	Paracirrhites arcatus	Cirrhitidae	2	120	0	62.6	Secondary Consumer	Benthic Invertebrate Consumer	55	0	0	1	45	0	CK
2006	14-07-2006	09:05	10:55	LTER 2 Forereef Fish Transect 3 Swath 1 m	2	FO	3	1	Plectroglyphidodon johnstonianus	Pomacentridae	1	70	0	10.32	Secondary Consumer	Omnivore	55	0	0	1	45	0	CK
2006	14-07-2006	09:05	10:55	LTER 2 Forereef Fish Transect 3 Swath 1 m	2	FO	3	1	Plectroglyphidodon johnstonianus	Pomacentridae	4	80	0	58.68	Secondary Consumer	Omnivore	55	0	0	1	45	0	CK
2006	14-07-2006	09:05	10:55	LTER 2 Forereef Fish Transect 3 Swath 1 m	2	FO	3	1	Plectroglyphidodon johnstonianus	Pomacentridae	1	90	0	20.01	Secondary Consumer	Omnivore	55	0	0	1	45	0	CK
2006	14-07-2006	09:05	10:55	LTER 2 Forereef Fish Transect 3 Swath 1 m	2	FO	3	1	Plectroglyphidodon johnstonianus	Pomacentridae	2	100	1	52.8	Secondary Consumer	Omnivore	55	0	0	1	45	0	CK
2006	14-07-2006	09:05	10:55	LTER 2 Forereef Fish Transect 3 Swath 1 m	2	FO	3	1	Plectroglyphidodon lacrymatus	Pomacentridae	1	50	0	2.31	Primary Consumer	Omnivore	55	0	0	1	45	0	CK
2006	14-07-2006	09:05	10:55	LTER 2 Forereef Fish Transect 3 Swath 1 m	2	FO	3	1	Plectroglyphidodon lacrymatus	Pomacentridae	3	70	0	20.29	Primary Consumer	Omnivore	55	0	0	1	45	0	CK
2006	14-07-2006	09:05	10:55	LTER 2 Forereef Fish Transect 3 Swath 1 m	2	FO	3	1	Plectroglyphidodon lacrymatus	Pomacentridae	4	80	0	41.43	Primary Consumer	Omnivore	55	0	0	1	45	0	CK
2006	14-07-2006	09:05	10:55	LTER 2 Forereef Fish Transect 3 Swath 1 m	2	FO	3	1	Plectroglyphidodon lacrymatus	Pomacentridae	3	90	0	45.25	Primary Consumer	Omnivore	55	0	0	1	45	0	CK
2006	14-07-2006	09:05	10:55	LTER 2 Forereef Fish Transect 3 Swath 1 m	2	FO	3	1	Plectroglyphidodon lacrymatus	Pomacentridae	2	100	0	42.2	Primary Consumer	Omnivore	55	0	0	1	45	0	CK
2006	14-07-2006	09:05	10:55	LTER 2 Forereef Fish Transect 3 Swath 1 m	2	FO	3	1	Pseudocheilinus hexataenia	Labridae	7	50	0	12.47	Secondary Consumer	Benthic Invertebrate Consumer	55	0	0	1	45	0	CK
2006	14-07-2006	09:05	10:55	LTER 2 Forereef Fish Transect 3 Swath 1 m	2	FO	3	1	Pseudocheilinus hexataenia	Labridae	7	60	0	22.26	Secondary Consumer	Benthic Invertebrate Consumer	55	0	0	1	45	0	CK
2006	14-07-2006	09:05	10:55	LTER 2 Forereef Fish Transect 3 Swath 1 m	2	FO	3	1	Pseudocheilinus hexataenia	Labridae	1	70	0	5.19	Secondary Consumer	Benthic Invertebrate Consumer	55	0	0	1	45	0	CK
2006	14-07-2006	09:05	10:55	LTER 2 Forereef Fish Transect 3 Swath 1 m	2	FO	3	1	Pseudocheilinus octotaenia	Labridae	1	70	0	5.19	Secondary Consumer	Benthic Invertebrate Consumer	55	0	0	1	45	0	CK
2006	14-07-2006	09:05	10:55	LTER 2 Forereef Fish Transect 3 Swath 1 m	2	FO	3	1	Pseudocheilinus tetrataenia	Labridae	2	60	0	6.36	Secondary Consumer	Benthic Invertebrate Consumer	55	0	0	1	45	0	CK
2006	14-07-2006	09:05	10:55	LTER 2 Forereef Fish Transect 3 Swath 5 m	2	FO	3	5	Acanthurus nigrofuscus	Acanthuridae	1	70	0	6.57	Primary Consumer	Cropper	55	0	0	1	45	0	CK
2006	14-07-2006	09:05	10:55	LTER 2 Forereef Fish Transect 3 Swath 5 m	2	FO	3	5	Acanthurus nigrofuscus	Acanthuridae	10	80	0	98.39	Primary Consumer	Cropper	55	0	0	1	45	0	CK
2006	14-07-2006	09:05	10:55	LTER 2 Forereef Fish Transect 3 Swath 5 m	2	FO	3	5	Acanthurus nigrofuscus	Acanthuridae	4	90	0	56.22	Primary Consumer	Cropper	55	0	0	1	45	0	CK
2006	14-07-2006	09:05	10:55	LTER 2 Forereef Fish Transect 3 Swath 5 m	2	FO	3	5	Acanthurus nigrofuscus	Acanthuridae	4	100	0	77.3	Primary Consumer	Cropper	55	0	0	1	45	0	CK
2006	14-07-2006	09:05	10:55	LTER 2 Forereef Fish Transect 3 Swath 5 m	2	FO	3	5	Acanthurus nigrofuscus	Acanthuridae	2	200	0	315.5	Primary Consumer	Cropper	55	0	0	1	45	0	CK
2006	14-07-2006	09:05	10:55	LTER 2 Forereef Fish Transect 3 Swath 5 m	2	FO	3	5	Acanthurus olivaceus	Acanthuridae	1	300	0	509.9	Primary Consumer	Sediment Sucker	55	0	0	1	45	0	CK
2006	14-07-2006	09:05	10:55	LTER 2 Forereef Fish Transect 3 Swath 5 m	2	FO	3	5	Acanthurus olivaceus	Acanthuridae	1	320	0	618.1	Primary Consumer	Sediment Sucker	55	0	0	1	45	0	CK
2006	14-07-2006	09:05	10:55	LTER 2 Forereef Fish Transect 3 Swath 5 m	2	FO	3	5	Acanthurus pyroferus	Acanthuridae	1	250	0	332.7	Primary Consumer	Sediment Sucker	55	0	0	1	45	0	CK
2006	14-07-2006	09:05	10:55	LTER 2 Forereef Fish Transect 3 Swath 5 m	2	FO	3	5	Acanthurus thompsoni	Acanthuridae	3	110	0	73.2	Planktivore	Planktivore_exclusively	55	0	0	1	45	0	CK
2006	14-07-2006	09:05	10:55	LTER 2 Forereef Fish Transect 3 Swath 5 m	2	FO	3	5	Acanthurus thompsoni	Acanthuridae	7	120	0	221.4	Planktivore	Planktivore_exclusively	55	0	0	1	45	0	CK
2006	14-07-2006	09:05	10:55	LTER 2 Forereef Fish Transect 3 Swath 5 m	2	FO	3	5	Acanthurus thompsoni	Acanthuridae	2	130	0	80.3	Planktivore	Planktivore_exclusively	55	0	0	1	45	0	CK
2006	14-07-2006	09:05	10:55	LTER 2 Forereef Fish Transect 3 Swath 5 m	2	FO	3	5	Amanses scopas	Monacanthidae	2	200	0	245.5	Secondary Consumer	Omnivore	55	0	0	1	45	0	CK
2006	14-07-2006	09:05	10:55	LTER 2 Forereef Fish Transect 3 Swath 5 m	2	FO	3	5	Amanses scopas	Monacanthidae	1	220	0	167.5	Secondary Consumer	Omnivore	55	0	0	1	45	0	CK
2006	14-07-2006	09:05	10:55	LTER 2 Forereef Fish Transect 3 Swath 5 m	2	FO	3	5	Aulostomus chinensis	Aulostomidae	1	200	0	11.1	Piscivore_primarily	Piscivore	55	0	0	1	45	0	CK
2006	14-07-2006	09:05	10:55	LTER 2 Forereef Fish Transect 3 Swath 5 m	2	FO	3	5	Balistapus undulatus	Balistidae	1	110	0	19.5	Secondary Consumer	Omnivore	55	0	0	1	45	0	CK
2006	14-07-2006	09:05	10:55	LTER 2 Forereef Fish Transect 3 Swath 5 m	2	FO	3	5	Balistapus undulatus	Balistidae	1	120	0	26.2	Secondary Consumer	Omnivore	55	0	0	1	45	0	CK
2006	14-07-2006	09:05	10:55	LTER 2 Forereef Fish Transect 3 Swath 5 m	2	FO	3	5	Balistapus undulatus	Balistidae	1	140	0	44.1	Secondary Consumer	Omnivore	55	0	0	1	45	0	CK
2006	14-07-2006	09:05	10:55	LTER 2 Forereef Fish Transect 3 Swath 5 m	2	FO	3	5	Balistapus undulatus	Balistidae	1	150	0	55.8	Secondary Consumer	Omnivore	55	0	0	1	45	0	CK
2006	14-07-2006	09:05	10:55	LTER 2 Forereef Fish Transect 3 Swath 5 m	2	FO	3	5	Balistapus undulatus	Balistidae	1	160	0	69.4	Secondary Consumer	Omnivore	55	0	0	1	45	0	CK
2006	14-07-2006	09:05	10:55	LTER 2 Forereef Fish Transect 3 Swath 5 m	2	FO	3	5	Balistapus undulatus	Balistidae	1	200	0	148	Secondary Consumer	Omnivore	55	0	0	1	45	0	CK
2006	14-07-2006	09:05	10:55	LTER 2 Forereef Fish Transect 3 Swath 5 m	2	FO	3	5	Balistapus undulatus	Balistidae	1	250	0	315.6	Secondary Consumer	Omnivore	55	0	0	1	45	0	CK
2006	14-07-2006	09:05	10:55	LTER 2 Forereef Fish Transect 3 Swath 5 m	2	FO	3	5	Centropyge bispinosa	Pomacanthidae	2	70	0	21.29	Primary Consumer	Omnivore	55	0	0	1	45	0	CK
2006	14-07-2006	09:05	10:55	LTER 2 Forereef Fish Transect 3 Swath 5 m	2	FO	3	5	Centropyge bispinosa	Pomacanthidae	3	80	0	43.19	Primary Consumer	Omnivore	55	0	0	1	45	0	CK
2006	14-07-2006	09:05	10:55	LTER 2 Forereef Fish Transect 3 Swath 5 m	2	FO	3	5	Centropyge bispinosa	Pomacanthidae	4	100	0	95.4	Primary Consumer	Omnivore	55	0	0	1	45	0	CK
2006	14-07-2006	09:05	10:55	LTER 2 Forereef Fish Transect 3 Swath 5 m	2	FO	3	5	Centropyge flavissima	Pomacanthidae	5	60	0	37.71	Primary Consumer	Omnivore	55	0	0	1	45	0	CK
2006	14-07-2006	09:05	10:55	LTER 2 Forereef Fish Transect 3 Swath 5 m	2	FO	3	5	Centropyge flavissima	Pomacanthidae	7	70	0	78.54	Primary Consumer	Omnivore	55	0	0	1	45	0	CK
2006	14-07-2006	09:05	10:55	LTER 2 Forereef Fish Transect 3 Swath 5 m	2	FO	3	5	Centropyge flavissima	Pomacanthidae	8	80	0	126.62	Primary Consumer	Omnivore	55	0	0	1	45	0	CK
2006	14-07-2006	09:05	10:55	LTER 2 Forereef Fish Transect 3 Swath 5 m	2	FO	3	5	Centropyge flavissima	Pomacanthidae	2	90	0	42.88	Primary Consumer	Omnivore	55	0	0	1	45	0	CK
2006	14-07-2006	09:05	10:55	LTER 2 Forereef Fish Transect 3 Swath 5 m	2	FO	3	5	Centropyge flavissima	Pomacanthidae	3	100	0	84.4	Primary Consumer	Omnivore	55	0	0	1	45	0	CK
2006	14-07-2006	09:05	10:55	LTER 2 Forereef Fish Transect 3 Swath 5 m	2	FO	3	5	Centropyge loricula	Pomacanthidae	1	70	0	11.22	Primary Consumer	Omnivore	55	0	0	1	45	0	CK
2006	14-07-2006	09:05	10:55	LTER 2 Forereef Fish Transect 3 Swath 5 m	2	FO	3	5	Cephalopholis argus	Serranidae	1	250	0	260.2	Piscivore_primarily	Piscivore	55	0	0	1	45	0	CK
2006	14-07-2006	09:05	10:55	LTER 2 Forereef Fish Transect 3 Swath 5 m	2	FO	3	5	Cephalopholis argus	Serranidae	1	280	0	373.2	Piscivore_primarily	Piscivore	55	0	0	1	45	0	CK
2006	14-07-2006	09:05	10:55	LTER 2 Forereef Fish Transect 3 Swath 5 m	2	FO	3	5	Cephalopholis argus	Serranidae	2	300	0	929.5	Piscivore_primarily	Piscivore	55	0	0	1	45	0	CK
2006	14-07-2006	09:05	10:55	LTER 2 Forereef Fish Transect 3 Swath 5 m	2	FO	3	5	Cephalopholis argus	Serranidae	1	320	0	570.6	Piscivore_primarily	Piscivore	55	0	0	1	45	0	CK
2006	14-07-2006	09:05	10:55	LTER 2 Forereef Fish Transect 3 Swath 5 m	2	FO	3	5	Cephalopholis argus	Serranidae	1	400	0	1160.5	Piscivore_primarily	Piscivore	55	0	0	1	45	0	CK
2006	14-07-2006	09:05	10:55	LTER 2 Forereef Fish Transect 3 Swath 5 m	2	FO	3	5	Cephalopholis urodeta	Serranidae	1	150	0	58.1	Piscivore_primarily	Piscivore	55	0	0	1	45	0	CK
2006	14-07-2006	09:05	10:55	LTER 2 Forereef Fish Transect 3 Swath 5 m	2	FO	3	5	Cephalopholis urodeta	Serranidae	2	200	0	261.6	Piscivore_primarily	Piscivore	55	0	0	1	45	0	CK
2006	14-07-2006	09:05	10:55	LTER 2 Forereef Fish Transect 3 Swath 5 m	2	FO	3	5	Cephalopholis urodeta	Serranidae	1	220	0	171.1	Piscivore_primarily	Piscivore	55	0	0	1	45	0	CK
2006	14-07-2006	09:05	10:55	LTER 2 Forereef Fish Transect 3 Swath 5 m	2	FO	3	5	Cephalopholis urodeta	Serranidae	3	250	0	735.8	Piscivore_primarily	Piscivore	55	0	0	1	45	0	CK
2006	14-07-2006	09:05	10:55	LTER 2 Forereef Fish Transect 3 Swath 5 m	2	FO	3	5	Cephalopholis urodeta	Serranidae	2	280	0	675.1	Piscivore_primarily	Piscivore	55	0	0	1	45	0	CK
2006	14-07-2006	09:05	10:55	LTER 2 Forereef Fish Transect 3 Swath 5 m	2	FO	3	5	Cephalopholis urodeta	Serranidae	2	300	0	820	Piscivore_primarily	Piscivore	55	0	0	1	45	0	CK
2006	14-07-2006	09:05	10:55	LTER 2 Forereef Fish Transect 3 Swath 5 m	2	FO	3	5	Chaetodon lunula	Chaetodontidae	1	160	0	110.1	Secondary Consumer	Corallivore	55	0	0	1	45	0	CK
2006	14-07-2006	09:05	10:55	LTER 2 Forereef Fish Transect 3 Swath 5 m	2	FO	3	5	Chaetodon lunula	Chaetodontidae	1	170	0	130.5	Secondary Consumer	Corallivore	55	0	0	1	45	0	CK
2006	14-07-2006	09:05	10:55	LTER 2 Forereef Fish Transect 3 Swath 5 m	2	FO	3	5	Chaetodon ornatissimus	Chaetodontidae	2	60	0	13.93	Secondary Consumer	Corallivore	55	0	0	1	45	0	CK
2006	14-07-2006	09:05	10:55	LTER 2 Forereef Fish Transect 3 Swath 5 m	2	FO	3	5	Chaetodon ornatissimus	Chaetodontidae	2	80	0	31.3	Secondary Consumer	Corallivore	55	0	0	1	45	0	CK
2006	14-07-2006	09:05	10:55	LTER 2 Forereef Fish Transect 3 Swath 5 m	2	FO	3	5	Chaetodon pelewensis	Chaetodontidae	1	60	0	5.63	Secondary Consumer	Corallivore	55	0	0	1	45	0	CK
2006	14-07-2006	09:05	10:55	LTER 2 Forereef Fish Transect 3 Swath 5 m	2	FO	3	5	Chaetodon pelewensis	Chaetodontidae	3	70	0	28.06	Secondary Consumer	Corallivore	55	0	0	1	45	0	CK
2006	14-07-2006	09:05	10:55	LTER 2 Forereef Fish Transect 3 Swath 5 m	2	FO	3	5	Chaetodon pelewensis	Chaetodontidae	8	80	0	116.22	Secondary Consumer	Corallivore	55	0	0	1	45	0	CK
2006	14-07-2006	09:05	10:55	LTER 2 Forereef Fish Transect 3 Swath 5 m	2	FO	3	5	Chaetodon pelewensis	Chaetodontidae	3	90	0	64.26	Secondary Consumer	Corallivore	55	0	0	1	45	0	CK
2006	14-07-2006	09:05	10:55	LTER 2 Forereef Fish Transect 3 Swath 5 m	2	FO	3	5	Chaetodon pelewensis	Chaetodontidae	2	100	0	60.6	Secondary Consumer	Corallivore	55	0	0	1	45	0	CK
2006	14-07-2006	09:05	10:55	LTER 2 Forereef Fish Transect 3 Swath 5 m	2	FO	3	5	Chaetodon pelewensis	Chaetodontidae	2	110	0	83	Secondary Consumer	Corallivore	55	0	0	1	45	0	CK
2006	14-07-2006	09:05	10:55	LTER 2 Forereef Fish Transect 3 Swath 5 m	2	FO	3	5	Chaetodon reticulatus	Chaetodontidae	2	70	0	21.5	Secondary Consumer	Corallivore	55	0	0	1	45	0	CK
2006	14-07-2006	09:05	10:55	LTER 2 Forereef Fish Transect 3 Swath 5 m	2	FO	3	5	Chaetodon reticulatus	Chaetodontidae	3	90	0	65.4	Secondary Consumer	Corallivore	55	0	0	1	45	0	CK
2006	14-07-2006	09:05	10:55	LTER 2 Forereef Fish Transect 3 Swath 5 m	2	FO	3	5	Chaetodon reticulatus	Chaetodontidae	2	100	0	58.6	Secondary Consumer	Corallivore	55	0	0	1	45	0	CK
2006	14-07-2006	09:05	10:55	LTER 2 Forereef Fish Transect 3 Swath 5 m	2	FO	3	5	Chaetodon reticulatus	Chaetodontidae	4	110	0	153.4	Secondary Consumer	Corallivore	55	0	0	1	45	0	CK
2006	14-07-2006	09:05	10:55	LTER 2 Forereef Fish Transect 3 Swath 5 m	2	FO	3	5	Chaetodon reticulatus	Chaetodontidae	2	150	0	183.6	Secondary Consumer	Corallivore	55	0	0	1	45	0	CK
2006	14-07-2006	09:05	10:55	LTER 2 Forereef Fish Transect 3 Swath 5 m	2	FO	3	5	Cheilinus trilobatus	Labridae	1	160	0	78.1	Secondary Consumer	Benthic Invertebrate Consumer	55	0	0	1	45	0	CK
2006	14-07-2006	09:05	10:55	LTER 2 Forereef Fish Transect 3 Swath 5 m	2	FO	3	5	Chlorurus spilurus	Scaridae	3	170	0	328	Primary Consumer	Excavator	55	0	0	1	45	0	CK
2006	14-07-2006	09:05	10:55	LTER 2 Forereef Fish Transect 3 Swath 5 m	2	FO	3	5	Chlorurus spilurus	Scaridae	5	200	0	885.8	Primary Consumer	Excavator	55	0	0	1	45	0	CK
2006	14-07-2006	09:05	10:55	LTER 2 Forereef Fish Transect 3 Swath 5 m	2	FO	3	5	Chlorurus spilurus	Scaridae	6	220	0	1410.6	Primary Consumer	Excavator	55	0	0	1	45	0	CK
2006	14-07-2006	09:05	10:55	LTER 2 Forereef Fish Transect 3 Swath 5 m	2	FO	3	5	Chlorurus spilurus	Scaridae	1	350	0	933.1	Primary Consumer	Excavator	55	0	0	1	45	0	CK
2006	14-07-2006	09:05	10:55	LTER 2 Forereef Fish Transect 3 Swath 5 m	2	FO	3	5	Chromis acares	Pomacentridae	110	50	0	259.79	Planktivore	Planktivore_exclusively	55	0	0	1	45	0	CK
2006	14-07-2006	09:05	10:55	LTER 2 Forereef Fish Transect 3 Swath 5 m	2	FO	3	5	Chromis agilis	Pomacentridae	11	80	0	102.93	Planktivore	Omnivore	55	0	0	1	45	0	CK
2006	14-07-2006	09:05	10:55	LTER 2 Forereef Fish Transect 3 Swath 5 m	2	FO	3	5	Chromis iomelas	Pomacentridae	109	50	0	168.86	Planktivore	Omnivore	55	0	0	1	45	0	CK
2006	14-07-2006	09:05	10:55	LTER 2 Forereef Fish Transect 3 Swath 5 m	2	FO	3	5	Chromis iomelas	Pomacentridae	3	60	0	8.61	Planktivore	Omnivore	55	0	0	1	45	0	CK
2006	14-07-2006	09:05	10:55	LTER 2 Forereef Fish Transect 3 Swath 5 m	2	FO	3	5	Cirrhilabrus scottorum	Labridae	5	110	0	109.1	Secondary Consumer	Benthic Invertebrate Consumer	55	0	0	1	45	0	CK
2006	14-07-2006	09:05	10:55	LTER 2 Forereef Fish Transect 3 Swath 5 m	2	FO	3	5	Coris aygula	Labridae	1	300	0	384.6	Secondary Consumer	Benthic Invertebrate Consumer	55	0	0	1	45	0	CK
2006	14-07-2006	09:05	10:55	LTER 2 Forereef Fish Transect 3 Swath 5 m	2	FO	3	5	Ctenochaetus striatus	Acanthuridae	1	90	0	13	Primary Consumer	Brusher	55	0	0	1	45	0	CK
2006	14-07-2006	09:05	10:55	LTER 2 Forereef Fish Transect 3 Swath 5 m	2	FO	3	5	Ctenochaetus striatus	Acanthuridae	18	100	0	323.1	Primary Consumer	Brusher	55	0	0	1	45	0	CK
2006	14-07-2006	09:05	10:55	LTER 2 Forereef Fish Transect 3 Swath 5 m	2	FO	3	5	Ctenochaetus striatus	Acanthuridae	26	110	0	624.9	Primary Consumer	Brusher	55	0	0	1	45	0	CK
2006	14-07-2006	09:05	10:55	LTER 2 Forereef Fish Transect 3 Swath 5 m	2	FO	3	5	Ctenochaetus striatus	Acanthuridae	3	160	0	227.2	Primary Consumer	Brusher	55	0	0	1	45	0	CK
2006	14-07-2006	09:05	10:55	LTER 2 Forereef Fish Transect 3 Swath 5 m	2	FO	3	5	Ctenochaetus striatus	Acanthuridae	6	200	0	900.1	Primary Consumer	Brusher	55	0	0	1	45	0	CK
2006	14-07-2006	09:05	10:55	LTER 2 Forereef Fish Transect 3 Swath 5 m	2	FO	3	5	Ctenochaetus striatus	Acanthuridae	23	220	0	4620	Primary Consumer	Brusher	55	0	0	1	45	0	CK
2006	14-07-2006	09:05	10:55	LTER 2 Forereef Fish Transect 3 Swath 5 m	2	FO	3	5	Ctenochaetus striatus	Acanthuridae	3	230	0	690.5	Primary Consumer	Brusher	55	0	0	1	45	0	CK
2006	14-07-2006	09:05	10:55	LTER 2 Forereef Fish Transect 3 Swath 5 m	2	FO	3	5	Dascyllus flavicaudus	Pomacentridae	2	70	0	21.19	Planktivore	Omnivore	55	0	0	1	45	0	CK
2006	14-07-2006	09:05	10:55	LTER 2 Forereef Fish Transect 3 Swath 5 m	2	FO	3	5	Dascyllus flavicaudus	Pomacentridae	9	80	0	140.65	Planktivore	Omnivore	55	0	0	1	45	0	CK
2006	14-07-2006	09:05	10:55	LTER 2 Forereef Fish Transect 3 Swath 5 m	2	FO	3	5	Dascyllus trimaculatus	Pomacentridae	1	80	0	14.43	Planktivore	Omnivore	55	0	0	1	45	0	CK
2006	14-07-2006	09:05	10:55	LTER 2 Forereef Fish Transect 3 Swath 5 m	2	FO	3	5	Dascyllus trimaculatus	Pomacentridae	1	90	0	20.65	Planktivore	Omnivore	55	0	0	1	45	0	CK
2006	14-07-2006	09:05	10:55	LTER 2 Forereef Fish Transect 3 Swath 5 m	2	FO	3	5	Dascyllus trimaculatus	Pomacentridae	1	110	0	38	Planktivore	Omnivore	55	0	0	1	45	0	CK
2006	14-07-2006	09:05	10:55	LTER 2 Forereef Fish Transect 3 Swath 5 m	2	FO	3	5	Diodon hystrix	Diodontidae	1	380	0	1554.8	Secondary Consumer	Benthic Invertebrate Consumer	55	0	0	1	45	0	CK
2006	14-07-2006	09:05	10:55	LTER 2 Forereef Fish Transect 3 Swath 5 m	2	FO	3	5	Epibulus insidiator	Labridae	1	220	0	191.7	Piscivore_primarily	Piscivore	55	0	0	1	45	0	CK
2006	14-07-2006	09:05	10:55	LTER 2 Forereef Fish Transect 3 Swath 5 m	2	FO	3	5	Epibulus insidiator	Labridae	1	250	0	284.3	Piscivore_primarily	Piscivore	55	0	0	1	45	0	CK
2006	14-07-2006	09:05	10:55	LTER 2 Forereef Fish Transect 3 Swath 5 m	2	FO	3	5	Forcipiger flavissimus	Chaetodontidae	1	120	0	49.7	Secondary Consumer	Benthic Invertebrate Consumer	55	0	0	1	45	0	CK
2006	14-07-2006	09:05	10:55	LTER 2 Forereef Fish Transect 3 Swath 5 m	2	FO	3	5	Gomphosus varius	Labridae	1	70	0	3.54	Secondary Consumer	Benthic Invertebrate Consumer	55	0	0	1	45	0	CK
2006	14-07-2006	09:05	10:55	LTER 2 Forereef Fish Transect 3 Swath 5 m	2	FO	3	5	Gomphosus varius	Labridae	1	80	0	5.08	Secondary Consumer	Benthic Invertebrate Consumer	55	0	0	1	45	0	CK
2006	14-07-2006	09:05	10:55	LTER 2 Forereef Fish Transect 3 Swath 5 m	2	FO	3	5	Gomphosus varius	Labridae	2	100	0	18.6	Secondary Consumer	Benthic Invertebrate Consumer	55	0	0	1	45	0	CK
2006	14-07-2006	09:05	10:55	LTER 2 Forereef Fish Transect 3 Swath 5 m	2	FO	3	5	Gomphosus varius	Labridae	1	110	0	12	Secondary Consumer	Benthic Invertebrate Consumer	55	0	0	1	45	0	CK
2006	14-07-2006	09:05	10:55	LTER 2 Forereef Fish Transect 3 Swath 5 m	2	FO	3	5	Gomphosus varius	Labridae	1	120	0	15.2	Secondary Consumer	Benthic Invertebrate Consumer	55	0	0	1	45	0	CK
2006	14-07-2006	09:05	10:55	LTER 2 Forereef Fish Transect 3 Swath 5 m	2	FO	3	5	Gomphosus varius	Labridae	1	200	0	60.5	Secondary Consumer	Benthic Invertebrate Consumer	55	0	0	1	45	0	CK
2006	14-07-2006	09:05	10:55	LTER 2 Forereef Fish Transect 3 Swath 5 m	2	FO	3	5	Gomphosus varius	Labridae	1	240	0	99	Secondary Consumer	Benthic Invertebrate Consumer	55	0	0	1	45	0	CK
2006	14-07-2006	09:05	10:55	LTER 2 Forereef Fish Transect 3 Swath 5 m	2	FO	3	5	Halichoeres claudia	Labridae	1	80	0	7.97	Secondary Consumer	Benthic Invertebrate Consumer	55	0	0	1	45	0	CK
2006	14-07-2006	09:05	10:55	LTER 2 Forereef Fish Transect 3 Swath 5 m	2	FO	3	5	Halichoeres claudia	Labridae	3	100	0	46.6	Secondary Consumer	Benthic Invertebrate Consumer	55	0	0	1	45	0	CK
2006	14-07-2006	09:05	10:55	LTER 2 Forereef Fish Transect 3 Swath 5 m	2	FO	3	5	Halichoeres claudia	Labridae	4	120	0	107.1	Secondary Consumer	Benthic Invertebrate Consumer	55	0	0	1	45	0	CK
2006	14-07-2006	09:05	10:55	LTER 2 Forereef Fish Transect 3 Swath 5 m	2	FO	3	5	Halichoeres claudia	Labridae	1	140	0	42.4	Secondary Consumer	Benthic Invertebrate Consumer	55	0	0	1	45	0	CK
2006	14-07-2006	09:05	10:55	LTER 2 Forereef Fish Transect 3 Swath 5 m	2	FO	3	5	Halichoeres marginatus	Labridae	1	200	1	123.1	Secondary Consumer	Benthic Invertebrate Consumer	55	0	0	1	45	0	CK
2006	14-07-2006	09:05	10:55	LTER 2 Forereef Fish Transect 3 Swath 5 m	2	FO	3	5	Hemigymnus fasciatus	Labridae	1	160	0	80.1	Secondary Consumer	Benthic Invertebrate Consumer	55	0	0	1	45	0	CK
2006	14-07-2006	09:05	10:55	LTER 2 Forereef Fish Transect 3 Swath 5 m	2	FO	3	5	Labroides bicolor	Labridae	1	100	0	10	Secondary Consumer	Benthic Invertebrate Consumer	55	0	0	1	45	0	CK
2006	14-07-2006	09:05	10:55	LTER 2 Forereef Fish Transect 3 Swath 5 m	2	FO	3	5	Labroides dimidiatus	Labridae	1	50	0	1.07	Secondary Consumer	Benthic Invertebrate Consumer	55	0	0	1	45	0	CK
2006	14-07-2006	09:05	10:55	LTER 2 Forereef Fish Transect 3 Swath 5 m	2	FO	3	5	Labroides dimidiatus	Labridae	1	60	0	1.93	Secondary Consumer	Benthic Invertebrate Consumer	55	0	0	1	45	0	CK
2006	14-07-2006	09:05	10:55	LTER 2 Forereef Fish Transect 3 Swath 5 m	2	FO	3	5	Labroides dimidiatus	Labridae	1	70	0	3.17	Secondary Consumer	Benthic Invertebrate Consumer	55	0	0	1	45	0	CK
2006	14-07-2006	09:05	10:55	LTER 2 Forereef Fish Transect 3 Swath 5 m	2	FO	3	5	Labroides dimidiatus	Labridae	1	90	0	7.15	Secondary Consumer	Benthic Invertebrate Consumer	55	0	0	1	45	0	CK
2006	14-07-2006	09:05	10:55	LTER 2 Forereef Fish Transect 3 Swath 5 m	2	FO	3	5	Labroides dimidiatus	Labridae	1	100	0	10	Secondary Consumer	Benthic Invertebrate Consumer	55	0	0	1	45	0	CK
2006	14-07-2006	09:05	10:55	LTER 2 Forereef Fish Transect 3 Swath 5 m	2	FO	3	5	Naso lituratus	Acanthuridae	4	140	0	101.6	Primary Consumer	Browser	55	0	0	1	45	0	CK
2006	14-07-2006	09:05	10:55	LTER 2 Forereef Fish Transect 3 Swath 5 m	2	FO	3	5	Naso lituratus	Acanthuridae	1	150	0	31.8	Primary Consumer	Browser	55	0	0	1	45	0	CK
2006	14-07-2006	09:05	10:55	LTER 2 Forereef Fish Transect 3 Swath 5 m	2	FO	3	5	Naso lituratus	Acanthuridae	3	160	0	117.7	Primary Consumer	Browser	55	0	0	1	45	0	CK
2006	14-07-2006	09:05	10:55	LTER 2 Forereef Fish Transect 3 Swath 5 m	2	FO	3	5	Naso lituratus	Acanthuridae	3	170	0	143.3	Primary Consumer	Browser	55	0	0	1	45	0	CK
2006	14-07-2006	09:05	10:55	LTER 2 Forereef Fish Transect 3 Swath 5 m	2	FO	3	5	Naso lituratus	Acanthuridae	4	180	0	230	Primary Consumer	Browser	55	0	0	1	45	0	CK
2006	14-07-2006	09:05	10:55	LTER 2 Forereef Fish Transect 3 Swath 5 m	2	FO	3	5	Naso lituratus	Acanthuridae	3	200	0	243	Primary Consumer	Browser	55	0	0	1	45	0	CK
2006	14-07-2006	09:05	10:55	LTER 2 Forereef Fish Transect 3 Swath 5 m	2	FO	3	5	Naso lituratus	Acanthuridae	1	350	0	499.3	Primary Consumer	Browser	55	0	0	1	45	0	CK
2006	14-07-2006	09:05	10:55	LTER 2 Forereef Fish Transect 3 Swath 5 m	2	FO	3	5	Oxycheilinus unifasciatus	Labridae	1	160	0	71.8	Piscivore_primarily	Piscivore	55	0	0	1	45	0	CK
2006	14-07-2006	09:05	10:55	LTER 2 Forereef Fish Transect 3 Swath 5 m	2	FO	3	5	Pseudanthias olivaceus	Serranidae	1	130	0	26.3	Planktivore	Planktivore_exclusively	55	0	0	1	45	0	CK
2006	14-07-2006	09:05	10:55	LTER 2 Forereef Fish Transect 3 Swath 5 m	2	FO	3	5	Pseudanthias pascalus	Serranidae	12	80	0	57.99	Planktivore	Planktivore_exclusively	55	0	0	1	45	0	CK
2006	14-07-2006	09:05	10:55	LTER 2 Forereef Fish Transect 3 Swath 5 m	2	FO	3	5	Pseudanthias pascalus	Serranidae	12	100	0	117.1	Planktivore	Planktivore_exclusively	55	0	0	1	45	0	CK
2006	14-07-2006	09:05	10:55	LTER 2 Forereef Fish Transect 3 Swath 5 m	2	FO	3	5	Stethojulis bandanensis	Labridae	1	120	0	18.5	Secondary Consumer	Benthic Invertebrate Consumer	55	0	0	1	45	0	CK
2006	14-07-2006	09:05	10:55	LTER 2 Forereef Fish Transect 3 Swath 5 m	2	FO	3	5	Stethojulis bandanensis	Labridae	1	130	0	22.8	Secondary Consumer	Benthic Invertebrate Consumer	55	0	0	1	45	0	CK
2006	14-07-2006	09:05	10:55	LTER 2 Forereef Fish Transect 3 Swath 5 m	2	FO	3	5	Sufflamen bursa	Balistidae	1	120	0	46.9	Secondary Consumer	Omnivore	55	0	0	1	45	0	CK
2006	14-07-2006	09:05	10:55	LTER 2 Forereef Fish Transect 3 Swath 5 m	2	FO	3	5	Sufflamen bursa	Balistidae	1	130	0	59.3	Secondary Consumer	Omnivore	55	0	0	1	45	0	CK
2006	14-07-2006	09:05	10:55	LTER 2 Forereef Fish Transect 3 Swath 5 m	2	FO	3	5	Sufflamen bursa	Balistidae	1	180	0	153.9	Secondary Consumer	Omnivore	55	0	0	1	45	0	CK
2006	14-07-2006	09:05	10:55	LTER 2 Forereef Fish Transect 3 Swath 5 m	2	FO	3	5	Thalassoma lutescens	Labridae	1	120	0	24.9	Secondary Consumer	Benthic Invertebrate Consumer	55	0	0	1	45	0	CK
2006	14-07-2006	09:05	10:55	LTER 2 Forereef Fish Transect 3 Swath 5 m	2	FO	3	5	Thalassoma lutescens	Labridae	1	150	0	49.2	Secondary Consumer	Benthic Invertebrate Consumer	55	0	0	1	45	0	CK
2006	14-07-2006	09:05	10:55	LTER 2 Forereef Fish Transect 3 Swath 5 m	2	FO	3	5	Thalassoma lutescens	Labridae	1	160	0	59.8	Secondary Consumer	Benthic Invertebrate Consumer	55	0	0	1	45	0	CK
2006	14-07-2006	09:05	10:55	LTER 2 Forereef Fish Transect 3 Swath 5 m	2	FO	3	5	Thalassoma quinquevittatum	Labridae	1	100	0	15.4	Secondary Consumer	Benthic Invertebrate Consumer	55	0	0	1	45	0	CK
2006	14-07-2006	09:05	10:55	LTER 2 Forereef Fish Transect 3 Swath 5 m	2	FO	3	5	Thalassoma quinquevittatum	Labridae	2	120	0	54.1	Secondary Consumer	Benthic Invertebrate Consumer	55	0	0	1	45	0	CK
2006	14-07-2006	09:05	10:55	LTER 2 Forereef Fish Transect 3 Swath 5 m	2	FO	3	5	Thalassoma quinquevittatum	Labridae	1	140	0	43.6	Secondary Consumer	Benthic Invertebrate Consumer	55	0	0	1	45	0	CK
2006	14-07-2006	09:05	10:55	LTER 2 Forereef Fish Transect 3 Swath 5 m	2	FO	3	5	Zanclus cornutus	Zanclidae	1	250	0	755.7	Secondary Consumer	Omnivore	55	0	0	1	45	0	CK
2006	14-07-2006	09:05	10:55	LTER 2 Forereef Fish Transect 3 Swath 5 m	2	FO	3	5	Zanclus cornutus	Zanclidae	1	300	1	1397.1	Secondary Consumer	Omnivore	55	0	0	1	45	0	CK
2006	14-07-2006	09:05	10:55	LTER 2 Forereef Fish Transect 3 Swath 5 m	2	FO	3	5	Zebrasoma scopas	Acanthuridae	1	110	0	38.1	Primary Consumer	Concealed Cropper	55	0	0	1	45	0	CK
2006	14-07-2006	09:05	10:55	LTER 2 Forereef Fish Transect 3 Swath 5 m	2	FO	3	5	Zebrasoma scopas	Acanthuridae	1	150	0	96.4	Primary Consumer	Concealed Cropper	55	0	0	1	45	0	CK
2006	14-07-2006	09:05	10:55	LTER 2 Forereef Fish Transect 3 Swath 5 m	2	FO	3	5	Zebrasoma scopas	Acanthuridae	1	160	0	116.9	Primary Consumer	Concealed Cropper	55	0	0	1	45	0	CK
2006	14-07-2006	09:05	10:55	LTER 2 Forereef Fish Transect 3 Swath 5 m	2	FO	3	5	Zebrasoma scopas	Acanthuridae	6	180	0	997.9	Primary Consumer	Concealed Cropper	55	0	0	1	45	0	CK
2006	14-07-2006	09:05	10:55	LTER 2 Forereef Fish Transect 3 Swath 5 m	2	FO	3	5	Zebrasoma scopas	Acanthuridae	3	200	0	683.9	Primary Consumer	Concealed Cropper	55	0	0	1	45	0	CK
2006	14-07-2006	09:05	10:55	LTER 2 Forereef Fish Transect 4 Swath 1 m	2	FO	4	1	Canthigaster solandri	Tetraodontidae	2	40	0	3.72	Primary Consumer	Omnivore	55	0	0	1	45	0	KS
2006	14-07-2006	09:05	10:55	LTER 2 Forereef Fish Transect 4 Swath 1 m	2	FO	4	1	Caracanthus maculatus	Scorpaenidae	12	40	0	16.63	Secondary Consumer	Benthic Invertebrate Consumer	55	0	0	1	45	0	KS
2006	14-07-2006	09:05	10:55	LTER 2 Forereef Fish Transect 4 Swath 1 m	2	FO	4	1	Neocirrhites armatus	Cirrhitidae	1	20	0	0.09	Secondary Consumer	Benthic Invertebrate Consumer	55	0	0	1	45	0	KS
2006	14-07-2006	09:05	10:55	LTER 2 Forereef Fish Transect 4 Swath 1 m	2	FO	4	1	Neocirrhites armatus	Cirrhitidae	2	30	0	0.67	Secondary Consumer	Benthic Invertebrate Consumer	55	0	0	1	45	0	KS
2006	14-07-2006	09:05	10:55	LTER 2 Forereef Fish Transect 4 Swath 1 m	2	FO	4	1	Neocirrhites armatus	Cirrhitidae	4	40	0	3.45	Secondary Consumer	Benthic Invertebrate Consumer	55	0	0	1	45	0	KS
2006	14-07-2006	09:05	10:55	LTER 2 Forereef Fish Transect 4 Swath 1 m	2	FO	4	1	Neocirrhites armatus	Cirrhitidae	9	50	0	16.1	Secondary Consumer	Benthic Invertebrate Consumer	55	0	0	1	45	0	KS
2006	14-07-2006	09:05	10:55	LTER 2 Forereef Fish Transect 4 Swath 1 m	2	FO	4	1	Neoniphon argenteus	Holocentridae	1	60	0	3.9	Secondary Consumer	Benthic Invertebrate Consumer	55	0	0	1	45	0	KS
[truncated: 94,126 more rows]
