# Supplementary material for: Herbivorous sea urchins (Echinometra mathaei) support resilience on overfished and sedimented tropical reefs
Source: Sci Rep. 2024 Feb 15;14:3829. doi: 10.1038/s41598-024-52222-0 (PMC10869737; doi:10.1038/s41598-024-52222-0)
Supplement: Supplementary file 6 — Supplementary Information 6. [file 41598_2024_52222_MOESM6_ESM.csv]

Year	Date	Location	Site	Habitat	Transect	Quadrat	Taxonomy	Count
2005	2005-01-14	LTER 1 Backreef Invertebrate Herbivores Transect 1 Quad 1	LTER 1	Backreef	1	1	Echinostrephus aciculatus	10
2005	2005-01-14	LTER 1 Backreef Invertebrate Herbivores Transect 1 Quad 2	LTER 1	Backreef	1	2	Echinostrephus aciculatus	4
2005	2005-01-14	LTER 1 Backreef Invertebrate Herbivores Transect 1 Quad 3	LTER 1	Backreef	1	3	Diadema savignyi	2
2005	2005-01-14	LTER 1 Backreef Invertebrate Herbivores Transect 1 Quad 4	LTER 1	Backreef	1	4	Diadema savignyi	7
2005	2005-01-14	LTER 1 Backreef Invertebrate Herbivores Transect 2 Quad 1	LTER 1	Backreef	2	1	No invertebrate observed	0
2005	2005-01-14	LTER 1 Backreef Invertebrate Herbivores Transect 2 Quad 2	LTER 1	Backreef	2	2	Echinometra mathaei	2
2005	2005-01-14	LTER 1 Backreef Invertebrate Herbivores Transect 2 Quad 3	LTER 1	Backreef	2	3	Echinometra mathaei	2
2005	2005-01-14	LTER 1 Backreef Invertebrate Herbivores Transect 2 Quad 4	LTER 1	Backreef	2	4	Echinometra mathaei	16
2005	2005-01-14	LTER 1 Backreef Invertebrate Herbivores Transect 3 Quad 1	LTER 1	Backreef	3	1	Echinometra mathaei	6
2005	2005-01-14	LTER 1 Backreef Invertebrate Herbivores Transect 3 Quad 2	LTER 1	Backreef	3	2	Echinometra mathaei	3
2005	2005-01-14	LTER 1 Backreef Invertebrate Herbivores Transect 3 Quad 3	LTER 1	Backreef	3	3	Echinometra mathaei	3
2005	2005-01-14	LTER 1 Backreef Invertebrate Herbivores Transect 3 Quad 4	LTER 1	Backreef	3	4	Echinometra mathaei	4
2005	2005-01-14	LTER 1 Backreef Invertebrate Herbivores Transect 4 Quad 1	LTER 1	Backreef	4	1	No invertebrate observed	0
2005	2005-01-14	LTER 1 Backreef Invertebrate Herbivores Transect 4 Quad 2	LTER 1	Backreef	4	2	Echinometra mathaei	3
2005	2005-01-14	LTER 1 Backreef Invertebrate Herbivores Transect 4 Quad 2	LTER 1	Backreef	4	2	Echinostrephus aciculatus	2
2005	2005-01-14	LTER 1 Backreef Invertebrate Herbivores Transect 4 Quad 3	LTER 1	Backreef	4	3	No invertebrate observed	0
2005	2005-01-14	LTER 1 Backreef Invertebrate Herbivores Transect 4 Quad 4	LTER 1	Backreef	4	4	Echinometra mathaei	1
2005	2005-01-14	LTER 1 Backreef Invertebrate Herbivores Transect 4 Quad 4	LTER 1	Backreef	4	4	Echinostrephus aciculatus	1
2005	2005-01-14	LTER 1 Backreef Invertebrate Herbivores Transect 5 Quad 1	LTER 1	Backreef	5	1	No invertebrate observed	0
2005	2005-01-14	LTER 1 Backreef Invertebrate Herbivores Transect 5 Quad 2	LTER 1	Backreef	5	2	Echinometra mathaei	2
2005	2005-01-14	LTER 1 Backreef Invertebrate Herbivores Transect 5 Quad 3	LTER 1	Backreef	5	3	Echinometra mathaei	2
2005	2005-01-14	LTER 1 Backreef Invertebrate Herbivores Transect 5 Quad 4	LTER 1	Backreef	5	4	Echinometra mathaei	5
2005	2005-01-14	LTER 1 Backreef Invertebrate Herbivores Transect 5 Quad 4	LTER 1	Backreef	5	4	Echinothrix calamaris	1
2005	2005-01-14	LTER 1 Backreef Invertebrate Herbivores Transect 5 Quad 4	LTER 1	Backreef	5	4	Echinothrix diadema	1
2006	2006-05-20	LTER 1 Fringing Reef Invertebrate Herbivores Transect 1 Quad 1	LTER 1	Fringing	1	1	Echinostrephus aciculatus	16
2006	2006-05-20	LTER 1 Fringing Reef Invertebrate Herbivores Transect 1 Quad 2	LTER 1	Fringing	1	2	Echinostrephus aciculatus	28
2006	2006-05-20	LTER 1 Fringing Reef Invertebrate Herbivores Transect 1 Quad 3	LTER 1	Fringing	1	3	Echinostrephus aciculatus	3
2006	2006-05-20	LTER 1 Fringing Reef Invertebrate Herbivores Transect 1 Quad 4	LTER 1	Fringing	1	4	Echinostrephus aciculatus	4
2006	2006-05-20	LTER 1 Fringing Reef Invertebrate Herbivores Transect 2 Quad 1	LTER 1	Fringing	2	1	Echinostrephus aciculatus	23
2006	2006-05-20	LTER 1 Fringing Reef Invertebrate Herbivores Transect 2 Quad 2	LTER 1	Fringing	2	2	Echinostrephus aciculatus	5
2006	2006-05-20	LTER 1 Fringing Reef Invertebrate Herbivores Transect 2 Quad 3	LTER 1	Fringing	2	3	Diadema setosum	2
2006	2006-05-20	LTER 1 Fringing Reef Invertebrate Herbivores Transect 2 Quad 3	LTER 1	Fringing	2	3	Echinostrephus aciculatus	5
2006	2006-05-20	LTER 1 Fringing Reef Invertebrate Herbivores Transect 2 Quad 4	LTER 1	Fringing	2	4	Echinostrephus aciculatus	9
2006	2006-05-20	LTER 1 Fringing Reef Invertebrate Herbivores Transect 3 Quad 1	LTER 1	Fringing	3	1	Echinostrephus aciculatus	23
2006	2006-05-20	LTER 1 Fringing Reef Invertebrate Herbivores Transect 3 Quad 2	LTER 1	Fringing	3	2	Echinostrephus aciculatus	16
2006	2006-05-20	LTER 1 Fringing Reef Invertebrate Herbivores Transect 3 Quad 3	LTER 1	Fringing	3	3	Diadema setosum	1
2006	2006-05-20	LTER 1 Fringing Reef Invertebrate Herbivores Transect 3 Quad 3	LTER 1	Fringing	3	3	Echinostrephus aciculatus	8
2006	2006-05-20	LTER 1 Fringing Reef Invertebrate Herbivores Transect 3 Quad 4	LTER 1	Fringing	3	4	Echinostrephus aciculatus	10
2006	2006-05-20	LTER 1 Fringing Reef Invertebrate Herbivores Transect 4 Quad 1	LTER 1	Fringing	4	1	Echinostrephus aciculatus	6
2006	2006-05-20	LTER 1 Fringing Reef Invertebrate Herbivores Transect 4 Quad 2	LTER 1	Fringing	4	2	Echinostrephus aciculatus	9
2006	2006-05-20	LTER 1 Fringing Reef Invertebrate Herbivores Transect 4 Quad 3	LTER 1	Fringing	4	3	Echinostrephus aciculatus	15
2006	2006-05-20	LTER 1 Fringing Reef Invertebrate Herbivores Transect 4 Quad 4	LTER 1	Fringing	4	4	Echinostrephus aciculatus	13
2006	2006-05-20	LTER 1 Fringing Reef Invertebrate Herbivores Transect 5 Quad 1	LTER 1	Fringing	5	1	Echinostrephus aciculatus	7
2006	2006-05-20	LTER 1 Fringing Reef Invertebrate Herbivores Transect 5 Quad 2	LTER 1	Fringing	5	2	Echinostrephus aciculatus	24
2006	2006-05-20	LTER 1 Fringing Reef Invertebrate Herbivores Transect 5 Quad 3	LTER 1	Fringing	5	3	Diadema savignyi	1
2006	2006-05-20	LTER 1 Fringing Reef Invertebrate Herbivores Transect 5 Quad 3	LTER 1	Fringing	5	3	Echinostrephus aciculatus	39
2006	2006-05-20	LTER 1 Fringing Reef Invertebrate Herbivores Transect 5 Quad 4	LTER 1	Fringing	5	4	Echinostrephus aciculatus	15
2006	2006-05-20	LTER 1 Outer 10 m Invertebrate Herbivores Transect 1 Quad 1	LTER 1	Outer 10	1	1	No invertebrate observed	0
2006	2006-05-20	LTER 1 Outer 10 m Invertebrate Herbivores Transect 1 Quad 2	LTER 1	Outer 10	1	2	No invertebrate observed	0
2006	2006-05-20	LTER 1 Outer 10 m Invertebrate Herbivores Transect 1 Quad 3	LTER 1	Outer 10	1	3	No invertebrate observed	0
2006	2006-05-20	LTER 1 Outer 10 m Invertebrate Herbivores Transect 1 Quad 4	LTER 1	Outer 10	1	4	No invertebrate observed	0
2006	2006-05-20	LTER 1 Outer 10 m Invertebrate Herbivores Transect 2 Quad 1	LTER 1	Outer 10	2	1	Echinostrephus aciculatus	2
2006	2006-05-20	LTER 1 Outer 10 m Invertebrate Herbivores Transect 2 Quad 2	LTER 1	Outer 10	2	2	Echinostrephus aciculatus	9
2006	2006-05-20	LTER 1 Outer 10 m Invertebrate Herbivores Transect 2 Quad 3	LTER 1	Outer 10	2	3	No invertebrate observed	0
2006	2006-05-20	LTER 1 Outer 10 m Invertebrate Herbivores Transect 2 Quad 4	LTER 1	Outer 10	2	4	No invertebrate observed	0
2006	2006-05-20	LTER 1 Outer 10 m Invertebrate Herbivores Transect 3 Quad 1	LTER 1	Outer 10	3	1	No invertebrate observed	0
2006	2006-05-20	LTER 1 Outer 10 m Invertebrate Herbivores Transect 3 Quad 2	LTER 1	Outer 10	3	2	No invertebrate observed	0
2006	2006-05-20	LTER 1 Outer 10 m Invertebrate Herbivores Transect 3 Quad 3	LTER 1	Outer 10	3	3	No invertebrate observed	0
2006	2006-05-20	LTER 1 Outer 10 m Invertebrate Herbivores Transect 3 Quad 4	LTER 1	Outer 10	3	4	No invertebrate observed	0
2006	2006-05-20	LTER 1 Outer 10 m Invertebrate Herbivores Transect 4 Quad 1	LTER 1	Outer 10	4	1	No invertebrate observed	0
2006	2006-05-20	LTER 1 Outer 10 m Invertebrate Herbivores Transect 4 Quad 2	LTER 1	Outer 10	4	2	No invertebrate observed	0
2006	2006-05-20	LTER 1 Outer 10 m Invertebrate Herbivores Transect 4 Quad 3	LTER 1	Outer 10	4	3	No invertebrate observed	0
2006	2006-05-20	LTER 1 Outer 10 m Invertebrate Herbivores Transect 4 Quad 4	LTER 1	Outer 10	4	4	Echinostrephus aciculatus	1
2006	2006-05-20	LTER 1 Outer 10 m Invertebrate Herbivores Transect 5 Quad 1	LTER 1	Outer 10	5	1	No invertebrate observed	0
2006	2006-05-20	LTER 1 Outer 10 m Invertebrate Herbivores Transect 5 Quad 2	LTER 1	Outer 10	5	2	No invertebrate observed	0
2006	2006-05-20	LTER 1 Outer 10 m Invertebrate Herbivores Transect 5 Quad 3	LTER 1	Outer 10	5	3	No invertebrate observed	0
2006	2006-05-20	LTER 1 Outer 10 m Invertebrate Herbivores Transect 5 Quad 4	LTER 1	Outer 10	5	4	No invertebrate observed	0
2006	2006-05-21	LTER 1 Outer 17 m Invertebrate Herbivores Transect 1 Quad 1	LTER 1	Outer 17	1	1	No invertebrate observed	0
2006	2006-05-21	LTER 1 Outer 17 m Invertebrate Herbivores Transect 1 Quad 2	LTER 1	Outer 17	1	2	No invertebrate observed	0
2006	2006-05-21	LTER 1 Outer 17 m Invertebrate Herbivores Transect 1 Quad 3	LTER 1	Outer 17	1	3	No invertebrate observed	0
2006	2006-05-21	LTER 1 Outer 17 m Invertebrate Herbivores Transect 1 Quad 4	LTER 1	Outer 17	1	4	No invertebrate observed	0
2006	2006-05-21	LTER 1 Outer 17 m Invertebrate Herbivores Transect 2 Quad 1	LTER 1	Outer 17	2	1	No invertebrate observed	0
2006	2006-05-21	LTER 1 Outer 17 m Invertebrate Herbivores Transect 2 Quad 2	LTER 1	Outer 17	2	2	No invertebrate observed	0
2006	2006-05-21	LTER 1 Outer 17 m Invertebrate Herbivores Transect 2 Quad 3	LTER 1	Outer 17	2	3	No invertebrate observed	0
2006	2006-05-21	LTER 1 Outer 17 m Invertebrate Herbivores Transect 2 Quad 4	LTER 1	Outer 17	2	4	Echinostrephus aciculatus	1
2006	2006-05-21	LTER 1 Outer 17 m Invertebrate Herbivores Transect 3 Quad 1	LTER 1	Outer 17	3	1	No invertebrate observed	0
2006	2006-05-21	LTER 1 Outer 17 m Invertebrate Herbivores Transect 3 Quad 2	LTER 1	Outer 17	3	2	No invertebrate observed	0
2006	2006-05-21	LTER 1 Outer 17 m Invertebrate Herbivores Transect 3 Quad 3	LTER 1	Outer 17	3	3	No invertebrate observed	0
2006	2006-05-21	LTER 1 Outer 17 m Invertebrate Herbivores Transect 3 Quad 4	LTER 1	Outer 17	3	4	No invertebrate observed	0
2006	2006-05-21	LTER 1 Outer 17 m Invertebrate Herbivores Transect 4 Quad 1	LTER 1	Outer 17	4	1	No invertebrate observed	0
2006	2006-05-21	LTER 1 Outer 17 m Invertebrate Herbivores Transect 4 Quad 2	LTER 1	Outer 17	4	2	No invertebrate observed	0
2006	2006-05-21	LTER 1 Outer 17 m Invertebrate Herbivores Transect 4 Quad 3	LTER 1	Outer 17	4	3	No invertebrate observed	0
2006	2006-05-21	LTER 1 Outer 17 m Invertebrate Herbivores Transect 4 Quad 4	LTER 1	Outer 17	4	4	No invertebrate observed	0
2006	2006-05-21	LTER 1 Outer 17 m Invertebrate Herbivores Transect 5 Quad 1	LTER 1	Outer 17	5	1	No invertebrate observed	0
2006	2006-05-21	LTER 1 Outer 17 m Invertebrate Herbivores Transect 5 Quad 2	LTER 1	Outer 17	5	2	No invertebrate observed	0
2006	2006-05-21	LTER 1 Outer 17 m Invertebrate Herbivores Transect 5 Quad 3	LTER 1	Outer 17	5	3	No invertebrate observed	0
2006	2006-05-21	LTER 1 Outer 17 m Invertebrate Herbivores Transect 5 Quad 4	LTER 1	Outer 17	5	4	No invertebrate observed	0
2005	2005-01-14	LTER 2 Backreef Invertebrate Herbivores Transect 1 Quad 1	LTER 2	Backreef	1	1	Echinometra mathaei	11
2005	2005-01-14	LTER 2 Backreef Invertebrate Herbivores Transect 1 Quad 2	LTER 2	Backreef	1	2	Echinometra mathaei	7
2005	2005-01-14	LTER 2 Backreef Invertebrate Herbivores Transect 1 Quad 3	LTER 2	Backreef	1	3	Echinometra mathaei	1
2005	2005-01-14	LTER 2 Backreef Invertebrate Herbivores Transect 1 Quad 4	LTER 2	Backreef	1	4	Echinometra mathaei	8
2005	2005-01-17	LTER 2 Backreef Invertebrate Herbivores Transect 2 Quad 1	LTER 2	Backreef	2	1	No invertebrate observed	0
2005	2005-01-14	LTER 2 Backreef Invertebrate Herbivores Transect 2 Quad 2	LTER 2	Backreef	2	2	Echinometra mathaei	1
2005	2005-01-17	LTER 2 Backreef Invertebrate Herbivores Transect 2 Quad 3	LTER 2	Backreef	2	3	No invertebrate observed	0
2005	2005-01-17	LTER 2 Backreef Invertebrate Herbivores Transect 2 Quad 4	LTER 2	Backreef	2	4	No invertebrate observed	0
2005	2005-01-14	LTER 2 Backreef Invertebrate Herbivores Transect 3 Quad 1	LTER 2	Backreef	3	1	Echinometra mathaei	6
2005	2005-01-17	LTER 2 Backreef Invertebrate Herbivores Transect 3 Quad 2	LTER 2	Backreef	3	2	No invertebrate observed	0
2005	2005-01-14	LTER 2 Backreef Invertebrate Herbivores Transect 3 Quad 3	LTER 2	Backreef	3	3	Echinometra mathaei	12
2005	2005-01-14	LTER 2 Backreef Invertebrate Herbivores Transect 3 Quad 4	LTER 2	Backreef	3	4	Echinometra mathaei	33
2005	2005-01-14	LTER 2 Backreef Invertebrate Herbivores Transect 3 Quad 4	LTER 2	Backreef	3	4	Echinothrix diadema	1
2005	2005-01-14	LTER 2 Backreef Invertebrate Herbivores Transect 4 Quad 1	LTER 2	Backreef	4	1	Diadema savignyi	1
2005	2005-01-14	LTER 2 Backreef Invertebrate Herbivores Transect 4 Quad 1	LTER 2	Backreef	4	1	Echinometra mathaei	20
2005	2005-01-14	LTER 2 Backreef Invertebrate Herbivores Transect 4 Quad 2	LTER 2	Backreef	4	2	Echinometra mathaei	24
2005	2005-01-14	LTER 2 Backreef Invertebrate Herbivores Transect 4 Quad 3	LTER 2	Backreef	4	3	Echinometra mathaei	16
2005	2005-01-14	LTER 2 Backreef Invertebrate Herbivores Transect 4 Quad 4	LTER 2	Backreef	4	4	Diadema savignyi	1
2005	2005-01-14	LTER 2 Backreef Invertebrate Herbivores Transect 4 Quad 4	LTER 2	Backreef	4	4	Echinometra mathaei	11
2005	2005-01-14	LTER 2 Backreef Invertebrate Herbivores Transect 5 Quad 1	LTER 2	Backreef	5	1	Echinometra mathaei	15
2005	2005-01-14	LTER 2 Backreef Invertebrate Herbivores Transect 5 Quad 2	LTER 2	Backreef	5	2	Echinometra mathaei	32
2005	2005-01-14	LTER 2 Backreef Invertebrate Herbivores Transect 5 Quad 3	LTER 2	Backreef	5	3	Echinometra mathaei	6
2005	2005-01-14	LTER 2 Backreef Invertebrate Herbivores Transect 5 Quad 4	LTER 2	Backreef	5	4	Echinometra mathaei	7
2006	2006-05-22	LTER 2 Fringing Reef Invertebrate Herbivores Transect 1 Quad 1	LTER 2	Fringing	1	1	Echinometra mathaei	4
2006	2006-05-22	LTER 2 Fringing Reef Invertebrate Herbivores Transect 1 Quad 2	LTER 2	Fringing	1	2	Echinometra mathaei	2
2006	2006-05-22	LTER 2 Fringing Reef Invertebrate Herbivores Transect 1 Quad 2	LTER 2	Fringing	1	2	Echinothrix calamaris	1
2006	2006-05-22	LTER 2 Fringing Reef Invertebrate Herbivores Transect 1 Quad 3	LTER 2	Fringing	1	3	Echinometra mathaei	2
2006	2006-05-22	LTER 2 Fringing Reef Invertebrate Herbivores Transect 1 Quad 4	LTER 2	Fringing	1	4	Echinometra mathaei	1
2006	2006-05-22	LTER 2 Fringing Reef Invertebrate Herbivores Transect 2 Quad 1	LTER 2	Fringing	2	1	No invertebrate observed	0
2006	2006-05-22	LTER 2 Fringing Reef Invertebrate Herbivores Transect 2 Quad 2	LTER 2	Fringing	2	2	Echinometra mathaei	1
2006	2006-05-22	LTER 2 Fringing Reef Invertebrate Herbivores Transect 2 Quad 3	LTER 2	Fringing	2	3	Echinometra mathaei	4
2006	2006-05-22	LTER 2 Fringing Reef Invertebrate Herbivores Transect 2 Quad 4	LTER 2	Fringing	2	4	Echinometra mathaei	10
2006	2006-05-22	LTER 2 Fringing Reef Invertebrate Herbivores Transect 3 Quad 1	LTER 2	Fringing	3	1	Echinometra mathaei	2
2006	2006-05-22	LTER 2 Fringing Reef Invertebrate Herbivores Transect 3 Quad 2	LTER 2	Fringing	3	2	No invertebrate observed	0
2006	2006-05-22	LTER 2 Fringing Reef Invertebrate Herbivores Transect 3 Quad 3	LTER 2	Fringing	3	3	No invertebrate observed	0
2006	2006-05-22	LTER 2 Fringing Reef Invertebrate Herbivores Transect 3 Quad 4	LTER 2	Fringing	3	4	Echinometra mathaei	1
2006	2006-05-22	LTER 2 Fringing Reef Invertebrate Herbivores Transect 4 Quad 1	LTER 2	Fringing	4	1	No invertebrate observed	0
2006	2006-05-22	LTER 2 Fringing Reef Invertebrate Herbivores Transect 4 Quad 2	LTER 2	Fringing	4	2	Echinometra mathaei	4
2006	2006-05-22	LTER 2 Fringing Reef Invertebrate Herbivores Transect 4 Quad 3	LTER 2	Fringing	4	3	Echinometra mathaei	5
2006	2006-05-22	LTER 2 Fringing Reef Invertebrate Herbivores Transect 4 Quad 4	LTER 2	Fringing	4	4	Echinometra mathaei	3
2006	2006-05-22	LTER 2 Fringing Reef Invertebrate Herbivores Transect 5 Quad 1	LTER 2	Fringing	5	1	Echinometra mathaei	5
2006	2006-05-22	LTER 2 Fringing Reef Invertebrate Herbivores Transect 5 Quad 2	LTER 2	Fringing	5	2	No invertebrate observed	0
2006	2006-05-22	LTER 2 Fringing Reef Invertebrate Herbivores Transect 5 Quad 3	LTER 2	Fringing	5	3	No invertebrate observed	0
2006	2006-05-22	LTER 2 Fringing Reef Invertebrate Herbivores Transect 5 Quad 4	LTER 2	Fringing	5	4	No invertebrate observed	0
2006	2006-05-22	LTER 2 Outer 10 m Invertebrate Herbivores Transect 1 Quad 1	LTER 2	Outer 10	1	1	No invertebrate observed	0
2006	2006-05-22	LTER 2 Outer 10 m Invertebrate Herbivores Transect 1 Quad 2	LTER 2	Outer 10	1	2	No invertebrate observed	0
2006	2006-05-22	LTER 2 Outer 10 m Invertebrate Herbivores Transect 1 Quad 3	LTER 2	Outer 10	1	3	No invertebrate observed	0
2006	2006-05-22	LTER 2 Outer 10 m Invertebrate Herbivores Transect 1 Quad 4	LTER 2	Outer 10	1	4	No invertebrate observed	0
2006	2006-05-22	LTER 2 Outer 10 m Invertebrate Herbivores Transect 2 Quad 1	LTER 2	Outer 10	2	1	No invertebrate observed	0
2006	2006-05-22	LTER 2 Outer 10 m Invertebrate Herbivores Transect 2 Quad 2	LTER 2	Outer 10	2	2	No invertebrate observed	0
2006	2006-05-22	LTER 2 Outer 10 m Invertebrate Herbivores Transect 2 Quad 3	LTER 2	Outer 10	2	3	No invertebrate observed	0
2006	2006-05-22	LTER 2 Outer 10 m Invertebrate Herbivores Transect 2 Quad 4	LTER 2	Outer 10	2	4	No invertebrate observed	0
2006	2006-05-22	LTER 2 Outer 10 m Invertebrate Herbivores Transect 3 Quad 1	LTER 2	Outer 10	3	1	No invertebrate observed	0
2006	2006-05-22	LTER 2 Outer 10 m Invertebrate Herbivores Transect 3 Quad 2	LTER 2	Outer 10	3	2	No invertebrate observed	0
2006	2006-05-22	LTER 2 Outer 10 m Invertebrate Herbivores Transect 3 Quad 3	LTER 2	Outer 10	3	3	No invertebrate observed	0
2006	2006-05-22	LTER 2 Outer 10 m Invertebrate Herbivores Transect 3 Quad 4	LTER 2	Outer 10	3	4	No invertebrate observed	0
2006	2006-05-22	LTER 2 Outer 10 m Invertebrate Herbivores Transect 4 Quad 1	LTER 2	Outer 10	4	1	No invertebrate observed	0
2006	2006-05-22	LTER 2 Outer 10 m Invertebrate Herbivores Transect 4 Quad 2	LTER 2	Outer 10	4	2	No invertebrate observed	0
2006	2006-05-22	LTER 2 Outer 10 m Invertebrate Herbivores Transect 4 Quad 3	LTER 2	Outer 10	4	3	No invertebrate observed	0
2006	2006-05-22	LTER 2 Outer 10 m Invertebrate Herbivores Transect 4 Quad 4	LTER 2	Outer 10	4	4	No invertebrate observed	0
2006	2006-05-22	LTER 2 Outer 10 m Invertebrate Herbivores Transect 5 Quad 1	LTER 2	Outer 10	5	1	No invertebrate observed	0
2006	2006-05-22	LTER 2 Outer 10 m Invertebrate Herbivores Transect 5 Quad 2	LTER 2	Outer 10	5	2	No invertebrate observed	0
2006	2006-05-22	LTER 2 Outer 10 m Invertebrate Herbivores Transect 5 Quad 3	LTER 2	Outer 10	5	3	No invertebrate observed	0
2006	2006-05-22	LTER 2 Outer 10 m Invertebrate Herbivores Transect 5 Quad 4	LTER 2	Outer 10	5	4	Echinostrephus aciculatus	2
2006	2006-05-23	LTER 2 Outer 17 m Invertebrate Herbivores Transect 1 Quad 1	LTER 2	Outer 17	1	1	No invertebrate observed	0
2006	2006-05-23	LTER 2 Outer 17 m Invertebrate Herbivores Transect 1 Quad 2	LTER 2	Outer 17	1	2	No invertebrate observed	0
2006	2006-05-23	LTER 2 Outer 17 m Invertebrate Herbivores Transect 1 Quad 3	LTER 2	Outer 17	1	3	No invertebrate observed	0
2006	2006-05-23	LTER 2 Outer 17 m Invertebrate Herbivores Transect 1 Quad 4	LTER 2	Outer 17	1	4	No invertebrate observed	0
2006	2006-05-23	LTER 2 Outer 17 m Invertebrate Herbivores Transect 2 Quad 1	LTER 2	Outer 17	2	1	No invertebrate observed	0
2006	2006-05-23	LTER 2 Outer 17 m Invertebrate Herbivores Transect 2 Quad 2	LTER 2	Outer 17	2	2	No invertebrate observed	0
2006	2006-05-23	LTER 2 Outer 17 m Invertebrate Herbivores Transect 2 Quad 3	LTER 2	Outer 17	2	3	No invertebrate observed	0
2006	2006-05-23	LTER 2 Outer 17 m Invertebrate Herbivores Transect 2 Quad 4	LTER 2	Outer 17	2	4	No invertebrate observed	0
2006	2006-05-23	LTER 2 Outer 17 m Invertebrate Herbivores Transect 3 Quad 1	LTER 2	Outer 17	3	1	No invertebrate observed	0
2006	2006-05-23	LTER 2 Outer 17 m Invertebrate Herbivores Transect 3 Quad 2	LTER 2	Outer 17	3	2	No invertebrate observed	0
2006	2006-05-23	LTER 2 Outer 17 m Invertebrate Herbivores Transect 3 Quad 3	LTER 2	Outer 17	3	3	Echinometra mathaei	1
2006	2006-05-23	LTER 2 Outer 17 m Invertebrate Herbivores Transect 3 Quad 4	LTER 2	Outer 17	3	4	No invertebrate observed	0
2006	2006-05-23	LTER 2 Outer 17 m Invertebrate Herbivores Transect 4 Quad 1	LTER 2	Outer 17	4	1	No invertebrate observed	0
2006	2006-05-23	LTER 2 Outer 17 m Invertebrate Herbivores Transect 4 Quad 2	LTER 2	Outer 17	4	2	No invertebrate observed	0
2006	2006-05-23	LTER 2 Outer 17 m Invertebrate Herbivores Transect 4 Quad 3	LTER 2	Outer 17	4	3	Echinostrephus aciculatus	1
2006	2006-05-23	LTER 2 Outer 17 m Invertebrate Herbivores Transect 4 Quad 4	LTER 2	Outer 17	4	4	No invertebrate observed	0
2006	2006-05-23	LTER 2 Outer 17 m Invertebrate Herbivores Transect 5 Quad 1	LTER 2	Outer 17	5	1	No invertebrate observed	0
2006	2006-05-23	LTER 2 Outer 17 m Invertebrate Herbivores Transect 5 Quad 2	LTER 2	Outer 17	5	2	No invertebrate observed	0
2006	2006-05-23	LTER 2 Outer 17 m Invertebrate Herbivores Transect 5 Quad 3	LTER 2	Outer 17	5	3	No invertebrate observed	0
2006	2006-05-23	LTER 2 Outer 17 m Invertebrate Herbivores Transect 5 Quad 4	LTER 2	Outer 17	5	4	No invertebrate observed	0
2005	2005-01-12	LTER 3 Backreef Invertebrate Herbivores Transect 1 Quad 1	LTER 3	Backreef	1	1	Echinometra mathaei	1
2005	2005-01-12	LTER 3 Backreef Invertebrate Herbivores Transect 1 Quad 2	LTER 3	Backreef	1	2	Echinometra mathaei	8
2005	2005-01-12	LTER 3 Backreef Invertebrate Herbivores Transect 1 Quad 2	LTER 3	Backreef	1	2	Echinostrephus aciculatus	1
2005	2005-01-12	LTER 3 Backreef Invertebrate Herbivores Transect 1 Quad 3	LTER 3	Backreef	1	3	Echinometra mathaei	4
2005	2005-01-01	LTER 3 Backreef Invertebrate Herbivores Transect 1 Quad 4	LTER 3	Backreef	1	4	No invertebrate observed	0
2005	2005-01-12	LTER 3 Backreef Invertebrate Herbivores Transect 2 Quad 1	LTER 3	Backreef	2	1	Echinometra mathaei	3
2005	2005-01-12	LTER 3 Backreef Invertebrate Herbivores Transect 2 Quad 2	LTER 3	Backreef	2	2	Echinometra mathaei	2
2005	2005-01-12	LTER 3 Backreef Invertebrate Herbivores Transect 2 Quad 3	LTER 3	Backreef	2	3	Diadema savignyi	2
2005	2005-01-12	LTER 3 Backreef Invertebrate Herbivores Transect 2 Quad 3	LTER 3	Backreef	2	3	Echinometra mathaei	5
2005	2005-01-12	LTER 3 Backreef Invertebrate Herbivores Transect 2 Quad 4	LTER 3	Backreef	2	4	Echinometra mathaei	8
2005	2005-01-12	LTER 3 Backreef Invertebrate Herbivores Transect 3 Quad 1	LTER 3	Backreef	3	1	Echinometra mathaei	6
2005	2005-01-12	LTER 3 Backreef Invertebrate Herbivores Transect 3 Quad 2	LTER 3	Backreef	3	2	Echinometra mathaei	2
2005	2005-01-12	LTER 3 Backreef Invertebrate Herbivores Transect 3 Quad 3	LTER 3	Backreef	3	3	Diadema savignyi	8
2005	2005-01-12	LTER 3 Backreef Invertebrate Herbivores Transect 3 Quad 3	LTER 3	Backreef	3	3	Diadema setosum	1
2005	2005-01-12	LTER 3 Backreef Invertebrate Herbivores Transect 3 Quad 4	LTER 3	Backreef	3	4	Diadema savignyi	6
2005	2005-01-12	LTER 3 Backreef Invertebrate Herbivores Transect 3 Quad 4	LTER 3	Backreef	3	4	Echinometra mathaei	1
2005	2005-01-12	LTER 3 Backreef Invertebrate Herbivores Transect 4 Quad 1	LTER 3	Backreef	4	1	Echinometra mathaei	8
2005	2005-01-12	LTER 3 Backreef Invertebrate Herbivores Transect 4 Quad 2	LTER 3	Backreef	4	2	Echinometra mathaei	2
2005	2005-01-12	LTER 3 Backreef Invertebrate Herbivores Transect 4 Quad 3	LTER 3	Backreef	4	3	Echinometra mathaei	6
2005	2005-01-12	LTER 3 Backreef Invertebrate Herbivores Transect 4 Quad 4	LTER 3	Backreef	4	4	Diadema savignyi	1
2005	2005-01-12	LTER 3 Backreef Invertebrate Herbivores Transect 5 Quad 1	LTER 3	Backreef	5	1	Echinometra mathaei	5
2005	2005-01-12	LTER 3 Backreef Invertebrate Herbivores Transect 5 Quad 2	LTER 3	Backreef	5	2	Diadema savignyi	5
2005	2005-01-12	LTER 3 Backreef Invertebrate Herbivores Transect 5 Quad 2	LTER 3	Backreef	5	2	Echinometra mathaei	12
2005	2005-01-12	LTER 3 Backreef Invertebrate Herbivores Transect 5 Quad 3	LTER 3	Backreef	5	3	Echinometra mathaei	2
2005	2005-01-12	LTER 3 Backreef Invertebrate Herbivores Transect 5 Quad 4	LTER 3	Backreef	5	4	Diadema savignyi	5
2005	2005-01-12	LTER 3 Backreef Invertebrate Herbivores Transect 5 Quad 4	LTER 3	Backreef	5	4	Echinometra mathaei	5
2006	2006-05-25	LTER 3 Fringing Reef Invertebrate Herbivores Transect 1 Quad 1	LTER 3	Fringing	1	1	Echinometra mathaei	15
2006	2006-05-25	LTER 3 Fringing Reef Invertebrate Herbivores Transect 1 Quad 2	LTER 3	Fringing	1	2	Echinometra mathaei	4
2006	2006-05-25	LTER 3 Fringing Reef Invertebrate Herbivores Transect 1 Quad 3	LTER 3	Fringing	1	3	No invertebrate observed	0
2006	2006-05-25	LTER 3 Fringing Reef Invertebrate Herbivores Transect 1 Quad 4	LTER 3	Fringing	1	4	No invertebrate observed	0
2006	2006-05-25	LTER 3 Fringing Reef Invertebrate Herbivores Transect 2 Quad 1	LTER 3	Fringing	2	1	Diadema savignyi	2
2006	2006-05-25	LTER 3 Fringing Reef Invertebrate Herbivores Transect 2 Quad 1	LTER 3	Fringing	2	1	Echinometra mathaei	51
2006	2006-05-25	LTER 3 Fringing Reef Invertebrate Herbivores Transect 2 Quad 1	LTER 3	Fringing	2	1	Echinostrephus aciculatus	1
2006	2006-05-25	LTER 3 Fringing Reef Invertebrate Herbivores Transect 2 Quad 2	LTER 3	Fringing	2	2	Echinometra mathaei	42
2006	2006-05-25	LTER 3 Fringing Reef Invertebrate Herbivores Transect 2 Quad 3	LTER 3	Fringing	2	3	Echinometra mathaei	8
2006	2006-05-25	LTER 3 Fringing Reef Invertebrate Herbivores Transect 2 Quad 4	LTER 3	Fringing	2	4	No invertebrate observed	0
2006	2006-05-25	LTER 3 Fringing Reef Invertebrate Herbivores Transect 3 Quad 1	LTER 3	Fringing	3	1	No invertebrate observed	0
2006	2006-05-25	LTER 3 Fringing Reef Invertebrate Herbivores Transect 3 Quad 2	LTER 3	Fringing	3	2	Echinometra mathaei	2
2006	2006-05-25	LTER 3 Fringing Reef Invertebrate Herbivores Transect 3 Quad 3	LTER 3	Fringing	3	3	No invertebrate observed	0
2006	2006-05-25	LTER 3 Fringing Reef Invertebrate Herbivores Transect 3 Quad 4	LTER 3	Fringing	3	4	Echinometra mathaei	3
2006	2006-05-25	LTER 3 Fringing Reef Invertebrate Herbivores Transect 4 Quad 1	LTER 3	Fringing	4	1	Echinometra mathaei	5
2006	2006-05-25	LTER 3 Fringing Reef Invertebrate Herbivores Transect 4 Quad 2	LTER 3	Fringing	4	2	Diadema savignyi	1
2006	2006-05-25	LTER 3 Fringing Reef Invertebrate Herbivores Transect 4 Quad 2	LTER 3	Fringing	4	2	Echinometra mathaei	23
2006	2006-05-25	LTER 3 Fringing Reef Invertebrate Herbivores Transect 4 Quad 3	LTER 3	Fringing	4	3	Diadema savignyi	2
2006	2006-05-25	LTER 3 Fringing Reef Invertebrate Herbivores Transect 4 Quad 3	LTER 3	Fringing	4	3	Echinometra mathaei	26
2006	2006-05-25	LTER 3 Fringing Reef Invertebrate Herbivores Transect 4 Quad 4	LTER 3	Fringing	4	4	Echinometra mathaei	13
2006	2006-05-25	LTER 3 Fringing Reef Invertebrate Herbivores Transect 5 Quad 1	LTER 3	Fringing	5	1	Echinometra mathaei	5
2006	2006-05-25	LTER 3 Fringing Reef Invertebrate Herbivores Transect 5 Quad 2	LTER 3	Fringing	5	2	Echinometra mathaei	3
2006	2006-05-25	LTER 3 Fringing Reef Invertebrate Herbivores Transect 5 Quad 3	LTER 3	Fringing	5	3	Echinometra mathaei	4
2006	2006-05-25	LTER 3 Fringing Reef Invertebrate Herbivores Transect 5 Quad 4	LTER 3	Fringing	5	4	Echinometra mathaei	1
2006	2006-05-25	LTER 3 Outer 10 m Invertebrate Herbivores Transect 1 Quad 1	LTER 3	Outer 10	1	1	No invertebrate observed	0
2006	2006-05-25	LTER 3 Outer 10 m Invertebrate Herbivores Transect 1 Quad 2	LTER 3	Outer 10	1	2	No invertebrate observed	0
2006	2006-05-25	LTER 3 Outer 10 m Invertebrate Herbivores Transect 1 Quad 3	LTER 3	Outer 10	1	3	No invertebrate observed	0
2006	2006-05-25	LTER 3 Outer 10 m Invertebrate Herbivores Transect 1 Quad 4	LTER 3	Outer 10	1	4	No invertebrate observed	0
2006	2006-05-25	LTER 3 Outer 10 m Invertebrate Herbivores Transect 2 Quad 1	LTER 3	Outer 10	2	1	No invertebrate observed	0
2006	2006-05-25	LTER 3 Outer 10 m Invertebrate Herbivores Transect 2 Quad 2	LTER 3	Outer 10	2	2	No invertebrate observed	0
2006	2006-05-25	LTER 3 Outer 10 m Invertebrate Herbivores Transect 2 Quad 3	LTER 3	Outer 10	2	3	No invertebrate observed	0
2006	2006-05-25	LTER 3 Outer 10 m Invertebrate Herbivores Transect 2 Quad 4	LTER 3	Outer 10	2	4	No invertebrate observed	0
2006	2006-05-25	LTER 3 Outer 10 m Invertebrate Herbivores Transect 3 Quad 1	LTER 3	Outer 10	3	1	No invertebrate observed	0
2006	2006-05-25	LTER 3 Outer 10 m Invertebrate Herbivores Transect 3 Quad 2	LTER 3	Outer 10	3	2	No invertebrate observed	0
2006	2006-05-25	LTER 3 Outer 10 m Invertebrate Herbivores Transect 3 Quad 3	LTER 3	Outer 10	3	3	No invertebrate observed	0
2006	2006-05-24	LTER 3 Outer 10 m Invertebrate Herbivores Transect 3 Quad 4	LTER 3	Outer 10	3	4	Echinometra mathaei	1
2006	2006-05-25	LTER 3 Outer 10 m Invertebrate Herbivores Transect 4 Quad 1	LTER 3	Outer 10	4	1	No invertebrate observed	0
2006	2006-05-25	LTER 3 Outer 10 m Invertebrate Herbivores Transect 4 Quad 2	LTER 3	Outer 10	4	2	No invertebrate observed	0
2006	2006-05-25	LTER 3 Outer 10 m Invertebrate Herbivores Transect 4 Quad 3	LTER 3	Outer 10	4	3	No invertebrate observed	0
2006	2006-05-25	LTER 3 Outer 10 m Invertebrate Herbivores Transect 4 Quad 4	LTER 3	Outer 10	4	4	No invertebrate observed	0
2006	2006-05-25	LTER 3 Outer 10 m Invertebrate Herbivores Transect 5 Quad 1	LTER 3	Outer 10	5	1	No invertebrate observed	0
2006	2006-05-25	LTER 3 Outer 10 m Invertebrate Herbivores Transect 5 Quad 2	LTER 3	Outer 10	5	2	No invertebrate observed	0
2006	2006-05-25	LTER 3 Outer 10 m Invertebrate Herbivores Transect 5 Quad 3	LTER 3	Outer 10	5	3	No invertebrate observed	0
2006	2006-05-25	LTER 3 Outer 10 m Invertebrate Herbivores Transect 5 Quad 4	LTER 3	Outer 10	5	4	No invertebrate observed	0
2006	2006-05-24	LTER 3 Outer 17 m Invertebrate Herbivores Transect 1 Quad 1	LTER 3	Outer 17	1	1	No invertebrate observed	0
2006	2006-05-24	LTER 3 Outer 17 m Invertebrate Herbivores Transect 1 Quad 2	LTER 3	Outer 17	1	2	No invertebrate observed	0
2006	2006-05-24	LTER 3 Outer 17 m Invertebrate Herbivores Transect 1 Quad 3	LTER 3	Outer 17	1	3	No invertebrate observed	0
2006	2006-05-24	LTER 3 Outer 17 m Invertebrate Herbivores Transect 1 Quad 4	LTER 3	Outer 17	1	4	No invertebrate observed	0
2006	2006-05-24	LTER 3 Outer 17 m Invertebrate Herbivores Transect 2 Quad 1	LTER 3	Outer 17	2	1	No invertebrate observed	0
2006	2006-05-24	LTER 3 Outer 17 m Invertebrate Herbivores Transect 2 Quad 2	LTER 3	Outer 17	2	2	No invertebrate observed	0
2006	2006-05-24	LTER 3 Outer 17 m Invertebrate Herbivores Transect 2 Quad 3	LTER 3	Outer 17	2	3	No invertebrate observed	0
2006	2006-05-24	LTER 3 Outer 17 m Invertebrate Herbivores Transect 2 Quad 4	LTER 3	Outer 17	2	4	No invertebrate observed	0
2006	2006-05-24	LTER 3 Outer 17 m Invertebrate Herbivores Transect 3 Quad 1	LTER 3	Outer 17	3	1	No invertebrate observed	0
2006	2006-05-24	LTER 3 Outer 17 m Invertebrate Herbivores Transect 3 Quad 2	LTER 3	Outer 17	3	2	No invertebrate observed	0
2006	2006-05-24	LTER 3 Outer 17 m Invertebrate Herbivores Transect 3 Quad 3	LTER 3	Outer 17	3	3	No invertebrate observed	0
2006	2006-05-24	LTER 3 Outer 17 m Invertebrate Herbivores Transect 3 Quad 4	LTER 3	Outer 17	3	4	No invertebrate observed	0
2006	2006-05-24	LTER 3 Outer 17 m Invertebrate Herbivores Transect 4 Quad 1	LTER 3	Outer 17	4	1	No invertebrate observed	0
2006	2006-05-24	LTER 3 Outer 17 m Invertebrate Herbivores Transect 4 Quad 2	LTER 3	Outer 17	4	2	No invertebrate observed	0
2006	2006-05-24	LTER 3 Outer 17 m Invertebrate Herbivores Transect 4 Quad 3	LTER 3	Outer 17	4	3	No invertebrate observed	0
2006	2006-05-24	LTER 3 Outer 17 m Invertebrate Herbivores Transect 4 Quad 4	LTER 3	Outer 17	4	4	No invertebrate observed	0
2006	2006-05-24	LTER 3 Outer 17 m Invertebrate Herbivores Transect 5 Quad 1	LTER 3	Outer 17	5	1	No invertebrate observed	0
2006	2006-05-24	LTER 3 Outer 17 m Invertebrate Herbivores Transect 5 Quad 2	LTER 3	Outer 17	5	2	No invertebrate observed	0
2006	2006-05-24	LTER 3 Outer 17 m Invertebrate Herbivores Transect 5 Quad 3	LTER 3	Outer 17	5	3	No invertebrate observed	0
2006	2006-05-24	LTER 3 Outer 17 m Invertebrate Herbivores Transect 5 Quad 4	LTER 3	Outer 17	5	4	No invertebrate observed	0
2005	2005-01-12	LTER 4 Backreef Invertebrate Herbivores Transect 1 Quad 1	LTER 4	Backreef	1	1	Diadema savignyi	6
2005	2005-01-12	LTER 4 Backreef Invertebrate Herbivores Transect 1 Quad 1	LTER 4	Backreef	1	1	Echinometra mathaei	6
2005	2005-01-12	LTER 4 Backreef Invertebrate Herbivores Transect 1 Quad 2	LTER 4	Backreef	1	2	Diadema savignyi	15
2005	2005-01-12	LTER 4 Backreef Invertebrate Herbivores Transect 1 Quad 2	LTER 4	Backreef	1	2	Echinometra mathaei	3
2005	2005-01-12	LTER 4 Backreef Invertebrate Herbivores Transect 1 Quad 2	LTER 4	Backreef	1	2	Echinostrephus aciculatus	3
2005	2005-01-12	LTER 4 Backreef Invertebrate Herbivores Transect 1 Quad 3	LTER 4	Backreef	1	3	Diadema savignyi	5
2005	2005-01-12	LTER 4 Backreef Invertebrate Herbivores Transect 1 Quad 3	LTER 4	Backreef	1	3	Diadema setosum	1
2005	2005-01-12	LTER 4 Backreef Invertebrate Herbivores Transect 1 Quad 4	LTER 4	Backreef	1	4	Diadema savignyi	16
2005	2005-01-12	LTER 4 Backreef Invertebrate Herbivores Transect 1 Quad 4	LTER 4	Backreef	1	4	Echinostrephus aciculatus	1
2005	2005-01-12	LTER 4 Backreef Invertebrate Herbivores Transect 2 Quad 1	LTER 4	Backreef	2	1	Diadema savignyi	17
2005	2005-01-12	LTER 4 Backreef Invertebrate Herbivores Transect 2 Quad 1	LTER 4	Backreef	2	1	Echinometra mathaei	1
2005	2005-01-12	LTER 4 Backreef Invertebrate Herbivores Transect 2 Quad 2	LTER 4	Backreef	2	2	Diadema savignyi	12
2005	2005-01-12	LTER 4 Backreef Invertebrate Herbivores Transect 2 Quad 2	LTER 4	Backreef	2	2	Echinometra mathaei	4
2005	2005-01-12	LTER 4 Backreef Invertebrate Herbivores Transect 2 Quad 2	LTER 4	Backreef	2	2	Echinostrephus aciculatus	1
2005	2005-01-12	LTER 4 Backreef Invertebrate Herbivores Transect 2 Quad 3	LTER 4	Backreef	2	3	Diadema savignyi	14
2005	2005-01-12	LTER 4 Backreef Invertebrate Herbivores Transect 2 Quad 3	LTER 4	Backreef	2	3	Diadema setosum	1
2005	2005-01-12	LTER 4 Backreef Invertebrate Herbivores Transect 2 Quad 3	LTER 4	Backreef	2	3	Echinometra mathaei	2
2005	2005-01-12	LTER 4 Backreef Invertebrate Herbivores Transect 2 Quad 4	LTER 4	Backreef	2	4	Diadema savignyi	3
2005	2005-01-12	LTER 4 Backreef Invertebrate Herbivores Transect 2 Quad 4	LTER 4	Backreef	2	4	Echinometra mathaei	1
2005	2005-01-12	LTER 4 Backreef Invertebrate Herbivores Transect 3 Quad 1	LTER 4	Backreef	3	1	Diadema savignyi	11
2005	2005-01-12	LTER 4 Backreef Invertebrate Herbivores Transect 3 Quad 1	LTER 4	Backreef	3	1	Echinometra mathaei	6
2005	2005-01-12	LTER 4 Backreef Invertebrate Herbivores Transect 3 Quad 2	LTER 4	Backreef	3	2	Diadema savignyi	3
2005	2005-01-12	LTER 4 Backreef Invertebrate Herbivores Transect 3 Quad 2	LTER 4	Backreef	3	2	Echinometra mathaei	4
2005	2005-01-12	LTER 4 Backreef Invertebrate Herbivores Transect 3 Quad 3	LTER 4	Backreef	3	3	Diadema savignyi	22
2005	2005-01-12	LTER 4 Backreef Invertebrate Herbivores Transect 3 Quad 4	LTER 4	Backreef	3	4	Diadema savignyi	11
2005	2005-01-12	LTER 4 Backreef Invertebrate Herbivores Transect 3 Quad 4	LTER 4	Backreef	3	4	Echinometra mathaei	3
2005	2005-01-12	LTER 4 Backreef Invertebrate Herbivores Transect 4 Quad 1	LTER 4	Backreef	4	1	Diadema savignyi	7
2005	2005-01-12	LTER 4 Backreef Invertebrate Herbivores Transect 4 Quad 1	LTER 4	Backreef	4	1	Echinometra mathaei	6
2005	2005-01-12	LTER 4 Backreef Invertebrate Herbivores Transect 4 Quad 2	LTER 4	Backreef	4	2	Diadema savignyi	1
2005	2005-01-12	LTER 4 Backreef Invertebrate Herbivores Transect 4 Quad 2	LTER 4	Backreef	4	2	Echinometra mathaei	2
2005	2005-01-12	LTER 4 Backreef Invertebrate Herbivores Transect 4 Quad 3	LTER 4	Backreef	4	3	Diadema savignyi	17
2005	2005-01-12	LTER 4 Backreef Invertebrate Herbivores Transect 4 Quad 3	LTER 4	Backreef	4	3	Echinometra mathaei	2
2005	2005-01-12	LTER 4 Backreef Invertebrate Herbivores Transect 4 Quad 4	LTER 4	Backreef	4	4	Diadema savignyi	30
2005	2005-01-12	LTER 4 Backreef Invertebrate Herbivores Transect 4 Quad 4	LTER 4	Backreef	4	4	Echinometra mathaei	10
2005	2005-01-12	LTER 4 Backreef Invertebrate Herbivores Transect 5 Quad 1	LTER 4	Backreef	5	1	Diadema savignyi	15
2005	2005-01-12	LTER 4 Backreef Invertebrate Herbivores Transect 5 Quad 1	LTER 4	Backreef	5	1	Echinometra mathaei	2
2005	2005-01-12	LTER 4 Backreef Invertebrate Herbivores Transect 5 Quad 2	LTER 4	Backreef	5	2	Diadema savignyi	1
2005	2005-01-12	LTER 4 Backreef Invertebrate Herbivores Transect 5 Quad 2	LTER 4	Backreef	5	2	Echinometra mathaei	4
2005	2005-01-12	LTER 4 Backreef Invertebrate Herbivores Transect 5 Quad 3	LTER 4	Backreef	5	3	Diadema savignyi	18
2005	2005-01-12	LTER 4 Backreef Invertebrate Herbivores Transect 5 Quad 3	LTER 4	Backreef	5	3	Echinometra mathaei	6
2005	2005-01-12	LTER 4 Backreef Invertebrate Herbivores Transect 5 Quad 4	LTER 4	Backreef	5	4	Diadema savignyi	3
2005	2005-01-12	LTER 4 Backreef Invertebrate Herbivores Transect 5 Quad 4	LTER 4	Backreef	5	4	Echinometra mathaei	5
2006	2006-05-25	LTER 4 Fringing Reef Invertebrate Herbivores Transect 1 Quad 1	LTER 4	Fringing	1	1	Diadema setosum	1
2006	2006-05-25	LTER 4 Fringing Reef Invertebrate Herbivores Transect 1 Quad 1	LTER 4	Fringing	1	1	Echinometra mathaei	4
2006	2006-05-25	LTER 4 Fringing Reef Invertebrate Herbivores Transect 1 Quad 2	LTER 4	Fringing	1	2	Diadema savignyi	1
2006	2006-05-25	LTER 4 Fringing Reef Invertebrate Herbivores Transect 1 Quad 2	LTER 4	Fringing	1	2	Echinometra mathaei	3
2006	2006-05-25	LTER 4 Fringing Reef Invertebrate Herbivores Transect 1 Quad 2	LTER 4	Fringing	1	2	Echinothrix calamaris	2
2006	2006-05-25	LTER 4 Fringing Reef Invertebrate Herbivores Transect 1 Quad 3	LTER 4	Fringing	1	3	Echinothrix calamaris	1
2006	2006-05-25	LTER 4 Fringing Reef Invertebrate Herbivores Transect 1 Quad 4	LTER 4	Fringing	1	4	Echinometra mathaei	5
2006	2006-05-25	LTER 4 Fringing Reef Invertebrate Herbivores Transect 2 Quad 1	LTER 4	Fringing	2	1	Diadema setosum	1
2006	2006-05-25	LTER 4 Fringing Reef Invertebrate Herbivores Transect 2 Quad 1	LTER 4	Fringing	2	1	Echinometra mathaei	2
2006	2006-05-25	LTER 4 Fringing Reef Invertebrate Herbivores Transect 2 Quad 2	LTER 4	Fringing	2	2	Echinometra mathaei	1
2006	2006-05-25	LTER 4 Fringing Reef Invertebrate Herbivores Transect 2 Quad 2	LTER 4	Fringing	2	2	Echinothrix calamaris	1
2006	2006-05-25	LTER 4 Fringing Reef Invertebrate Herbivores Transect 2 Quad 3	LTER 4	Fringing	2	3	Echinometra mathaei	6
2006	2006-05-25	LTER 4 Fringing Reef Invertebrate Herbivores Transect 2 Quad 4	LTER 4	Fringing	2	4	Echinometra mathaei	10
2006	2006-05-25	LTER 4 Fringing Reef Invertebrate Herbivores Transect 3 Quad 1	LTER 4	Fringing	3	1	Diadema savignyi	2
2006	2006-05-25	LTER 4 Fringing Reef Invertebrate Herbivores Transect 3 Quad 1	LTER 4	Fringing	3	1	Echinometra mathaei	3
2006	2006-05-25	LTER 4 Fringing Reef Invertebrate Herbivores Transect 3 Quad 2	LTER 4	Fringing	3	2	Diadema savignyi	2
2006	2006-05-25	LTER 4 Fringing Reef Invertebrate Herbivores Transect 3 Quad 2	LTER 4	Fringing	3	2	Echinometra mathaei	3
2006	2006-05-25	LTER 4 Fringing Reef Invertebrate Herbivores Transect 3 Quad 3	LTER 4	Fringing	3	3	Echinometra mathaei	3
2006	2006-05-25	LTER 4 Fringing Reef Invertebrate Herbivores Transect 3 Quad 4	LTER 4	Fringing	3	4	Echinometra mathaei	6
2006	2006-05-25	LTER 4 Fringing Reef Invertebrate Herbivores Transect 4 Quad 1	LTER 4	Fringing	4	1	Echinometra mathaei	13
2006	2006-05-25	LTER 4 Fringing Reef Invertebrate Herbivores Transect 4 Quad 2	LTER 4	Fringing	4	2	No invertebrate observed	0
2006	2006-05-25	LTER 4 Fringing Reef Invertebrate Herbivores Transect 4 Quad 3	LTER 4	Fringing	4	3	Echinometra mathaei	3
2006	2006-05-25	LTER 4 Fringing Reef Invertebrate Herbivores Transect 4 Quad 4	LTER 4	Fringing	4	4	Echinometra mathaei	9
2006	2006-05-25	LTER 4 Fringing Reef Invertebrate Herbivores Transect 5 Quad 1	LTER 4	Fringing	5	1	Echinometra mathaei	20
2006	2006-05-25	LTER 4 Fringing Reef Invertebrate Herbivores Transect 5 Quad 2	LTER 4	Fringing	5	2	Echinometra mathaei	11
2006	2006-05-25	LTER 4 Fringing Reef Invertebrate Herbivores Transect 5 Quad 3	LTER 4	Fringing	5	3	Echinometra mathaei	10
2006	2006-05-25	LTER 4 Fringing Reef Invertebrate Herbivores Transect 5 Quad 4	LTER 4	Fringing	5	4	Diadema savignyi	1
2006	2006-05-25	LTER 4 Fringing Reef Invertebrate Herbivores Transect 5 Quad 4	LTER 4	Fringing	5	4	Echinometra mathaei	7
2006	2006-05-30	LTER 4 Outer 10 m Invertebrate Herbivores Transect 1 Quad 1	LTER 4	Outer 10	1	1	No invertebrate observed	0
2006	2006-05-30	LTER 4 Outer 10 m Invertebrate Herbivores Transect 1 Quad 2	LTER 4	Outer 10	1	2	No invertebrate observed	0
2006	2006-05-30	LTER 4 Outer 10 m Invertebrate Herbivores Transect 1 Quad 3	LTER 4	Outer 10	1	3	No invertebrate observed	0
2006	2006-05-30	LTER 4 Outer 10 m Invertebrate Herbivores Transect 1 Quad 4	LTER 4	Outer 10	1	4	No invertebrate observed	0
2006	2006-05-30	LTER 4 Outer 10 m Invertebrate Herbivores Transect 2 Quad 1	LTER 4	Outer 10	2	1	No invertebrate observed	0
2006	2006-05-30	LTER 4 Outer 10 m Invertebrate Herbivores Transect 2 Quad 2	LTER 4	Outer 10	2	2	No invertebrate observed	0
2006	2006-05-30	LTER 4 Outer 10 m Invertebrate Herbivores Transect 2 Quad 3	LTER 4	Outer 10	2	3	No invertebrate observed	0
2006	2006-05-30	LTER 4 Outer 10 m Invertebrate Herbivores Transect 2 Quad 4	LTER 4	Outer 10	2	4	No invertebrate observed	0
2006	2006-05-30	LTER 4 Outer 10 m Invertebrate Herbivores Transect 3 Quad 1	LTER 4	Outer 10	3	1	No invertebrate observed	0
2006	2006-05-30	LTER 4 Outer 10 m Invertebrate Herbivores Transect 3 Quad 2	LTER 4	Outer 10	3	2	No invertebrate observed	0
2006	2006-05-30	LTER 4 Outer 10 m Invertebrate Herbivores Transect 3 Quad 3	LTER 4	Outer 10	3	3	No invertebrate observed	0
2006	2006-05-30	LTER 4 Outer 10 m Invertebrate Herbivores Transect 3 Quad 4	LTER 4	Outer 10	3	4	No invertebrate observed	0
2006	2006-05-30	LTER 4 Outer 10 m Invertebrate Herbivores Transect 4 Quad 1	LTER 4	Outer 10	4	1	No invertebrate observed	0
2006	2006-05-30	LTER 4 Outer 10 m Invertebrate Herbivores Transect 4 Quad 2	LTER 4	Outer 10	4	2	No invertebrate observed	0
2006	2006-05-30	LTER 4 Outer 10 m Invertebrate Herbivores Transect 4 Quad 3	LTER 4	Outer 10	4	3	No invertebrate observed	0
2006	2006-05-30	LTER 4 Outer 10 m Invertebrate Herbivores Transect 4 Quad 4	LTER 4	Outer 10	4	4	No invertebrate observed	0
2006	2006-05-30	LTER 4 Outer 10 m Invertebrate Herbivores Transect 5 Quad 1	LTER 4	Outer 10	5	1	No invertebrate observed	0
2006	2006-05-30	LTER 4 Outer 10 m Invertebrate Herbivores Transect 5 Quad 2	LTER 4	Outer 10	5	2	No invertebrate observed	0
2006	2006-05-30	LTER 4 Outer 10 m Invertebrate Herbivores Transect 5 Quad 3	LTER 4	Outer 10	5	3	Echinostrephus aciculatus	2
2006	2006-05-30	LTER 4 Outer 10 m Invertebrate Herbivores Transect 5 Quad 4	LTER 4	Outer 10	5	4	No invertebrate observed	0
2006	2006-05-30	LTER 4 Outer 17 m Invertebrate Herbivores Transect 1 Quad 1	LTER 4	Outer 17	1	1	No invertebrate observed	0
2006	2006-05-30	LTER 4 Outer 17 m Invertebrate Herbivores Transect 1 Quad 2	LTER 4	Outer 17	1	2	No invertebrate observed	0
2006	2006-05-30	LTER 4 Outer 17 m Invertebrate Herbivores Transect 1 Quad 3	LTER 4	Outer 17	1	3	No invertebrate observed	0
2006	2006-05-30	LTER 4 Outer 17 m Invertebrate Herbivores Transect 1 Quad 4	LTER 4	Outer 17	1	4	No invertebrate observed	0
2006	2006-05-30	LTER 4 Outer 17 m Invertebrate Herbivores Transect 2 Quad 1	LTER 4	Outer 17	2	1	Echinostrephus aciculatus	1
2006	2006-05-30	LTER 4 Outer 17 m Invertebrate Herbivores Transect 2 Quad 2	LTER 4	Outer 17	2	2	No invertebrate observed	0
2006	2006-05-30	LTER 4 Outer 17 m Invertebrate Herbivores Transect 2 Quad 3	LTER 4	Outer 17	2	3	No invertebrate observed	0
2006	2006-05-30	LTER 4 Outer 17 m Invertebrate Herbivores Transect 2 Quad 4	LTER 4	Outer 17	2	4	No invertebrate observed	0
2006	2006-05-30	LTER 4 Outer 17 m Invertebrate Herbivores Transect 3 Quad 1	LTER 4	Outer 17	3	1	No invertebrate observed	0
2006	2006-05-30	LTER 4 Outer 17 m Invertebrate Herbivores Transect 3 Quad 2	LTER 4	Outer 17	3	2	No invertebrate observed	0
2006	2006-05-30	LTER 4 Outer 17 m Invertebrate Herbivores Transect 3 Quad 3	LTER 4	Outer 17	3	3	No invertebrate observed	0
2006	2006-05-30	LTER 4 Outer 17 m Invertebrate Herbivores Transect 3 Quad 4	LTER 4	Outer 17	3	4	No invertebrate observed	0
2006	2006-05-30	LTER 4 Outer 17 m Invertebrate Herbivores Transect 4 Quad 1	LTER 4	Outer 17	4	1	No invertebrate observed	0
2006	2006-05-30	LTER 4 Outer 17 m Invertebrate Herbivores Transect 4 Quad 2	LTER 4	Outer 17	4	2	No invertebrate observed	0
2006	2006-05-30	LTER 4 Outer 17 m Invertebrate Herbivores Transect 4 Quad 3	LTER 4	Outer 17	4	3	No invertebrate observed	0
2006	2006-05-30	LTER 4 Outer 17 m Invertebrate Herbivores Transect 4 Quad 4	LTER 4	Outer 17	4	4	No invertebrate observed	0
2006	2006-05-30	LTER 4 Outer 17 m Invertebrate Herbivores Transect 5 Quad 1	LTER 4	Outer 17	5	1	No invertebrate observed	0
2006	2006-05-30	LTER 4 Outer 17 m Invertebrate Herbivores Transect 5 Quad 2	LTER 4	Outer 17	5	2	No invertebrate observed	0
2006	2006-05-30	LTER 4 Outer 17 m Invertebrate Herbivores Transect 5 Quad 3	LTER 4	Outer 17	5	3	Echinometra mathaei	1
2006	2006-05-30	LTER 4 Outer 17 m Invertebrate Herbivores Transect 5 Quad 4	LTER 4	Outer 17	5	4	No invertebrate observed	0
2005	2005-01-15	LTER 5 Backreef Invertebrate Herbivores Transect 1 Quad 1	LTER 5	Backreef	1	1	Echinometra mathaei	3
2005	2005-01-15	LTER 5 Backreef Invertebrate Herbivores Transect 1 Quad 2	LTER 5	Backreef	1	2	Echinometra mathaei	15
2005	2005-01-15	LTER 5 Backreef Invertebrate Herbivores Transect 1 Quad 3	LTER 5	Backreef	1	3	Echinometra mathaei	6
2005	2005-01-15	LTER 5 Backreef Invertebrate Herbivores Transect 1 Quad 4	LTER 5	Backreef	1	4	Echinometra mathaei	4
2005	2005-01-15	LTER 5 Backreef Invertebrate Herbivores Transect 1 Quad 4	LTER 5	Backreef	1	4	Echinostrephus aciculatus	1
2005	2005-01-15	LTER 5 Backreef Invertebrate Herbivores Transect 1 Quad 4	LTER 5	Backreef	1	4	Echinothrix diadema	1
2005	2005-01-15	LTER 5 Backreef Invertebrate Herbivores Transect 2 Quad 1	LTER 5	Backreef	2	1	Echinometra mathaei	22
2005	2005-01-15	LTER 5 Backreef Invertebrate Herbivores Transect 2 Quad 2	LTER 5	Backreef	2	2	Echinometra mathaei	35
2005	2005-01-15	LTER 5 Backreef Invertebrate Herbivores Transect 2 Quad 2	LTER 5	Backreef	2	2	Echinothrix diadema	1
2005	2005-01-15	LTER 5 Backreef Invertebrate Herbivores Transect 2 Quad 3	LTER 5	Backreef	2	3	Echinometra mathaei	7
2005	2005-01-15	LTER 5 Backreef Invertebrate Herbivores Transect 2 Quad 3	LTER 5	Backreef	2	3	Echinostrephus aciculatus	1
2005	2005-01-15	LTER 5 Backreef Invertebrate Herbivores Transect 2 Quad 4	LTER 5	Backreef	2	4	No invertebrate observed	0
2005	2005-01-15	LTER 5 Backreef Invertebrate Herbivores Transect 3 Quad 1	LTER 5	Backreef	3	1	Echinostrephus aciculatus	2
2005	2005-01-15	LTER 5 Backreef Invertebrate Herbivores Transect 3 Quad 2	LTER 5	Backreef	3	2	Echinometra mathaei	11
2005	2005-01-15	LTER 5 Backreef Invertebrate Herbivores Transect 3 Quad 2	LTER 5	Backreef	3	2	Echinostrephus aciculatus	1
2005	2005-01-15	LTER 5 Backreef Invertebrate Herbivores Transect 3 Quad 3	LTER 5	Backreef	3	3	Echinometra mathaei	4
2005	2005-01-15	LTER 5 Backreef Invertebrate Herbivores Transect 3 Quad 4	LTER 5	Backreef	3	4	Echinometra mathaei	5
2005	2005-01-15	LTER 5 Backreef Invertebrate Herbivores Transect 4 Quad 1	LTER 5	Backreef	4	1	Echinometra mathaei	13
2005	2005-01-15	LTER 5 Backreef Invertebrate Herbivores Transect 4 Quad 1	LTER 5	Backreef	4	1	Echinostrephus aciculatus	1
2005	2005-01-15	LTER 5 Backreef Invertebrate Herbivores Transect 4 Quad 2	LTER 5	Backreef	4	2	Echinometra mathaei	3
2005	2005-01-15	LTER 5 Backreef Invertebrate Herbivores Transect 4 Quad 2	LTER 5	Backreef	4	2	Echinostrephus aciculatus	1
2005	2005-01-15	LTER 5 Backreef Invertebrate Herbivores Transect 4 Quad 3	LTER 5	Backreef	4	3	Echinometra mathaei	4
2005	2005-01-15	LTER 5 Backreef Invertebrate Herbivores Transect 4 Quad 4	LTER 5	Backreef	4	4	Diadema savignyi	1
2005	2005-01-15	LTER 5 Backreef Invertebrate Herbivores Transect 4 Quad 4	LTER 5	Backreef	4	4	Echinometra mathaei	6
2005	2005-01-15	LTER 5 Backreef Invertebrate Herbivores Transect 4 Quad 4	LTER 5	Backreef	4	4	Echinostrephus aciculatus	1
2005	2005-01-15	LTER 5 Backreef Invertebrate Herbivores Transect 5 Quad 1	LTER 5	Backreef	5	1	Echinometra mathaei	6
2005	2005-01-15	LTER 5 Backreef Invertebrate Herbivores Transect 5 Quad 2	LTER 5	Backreef	5	2	Diadema savignyi	1
2005	2005-01-15	LTER 5 Backreef Invertebrate Herbivores Transect 5 Quad 2	LTER 5	Backreef	5	2	Echinometra mathaei	13
2005	2005-01-15	LTER 5 Backreef Invertebrate Herbivores Transect 5 Quad 2	LTER 5	Backreef	5	2	Echinothrix diadema	1
2005	2005-01-15	LTER 5 Backreef Invertebrate Herbivores Transect 5 Quad 3	LTER 5	Backreef	5	3	Echinometra mathaei	11
2005	2005-01-15	LTER 5 Backreef Invertebrate Herbivores Transect 5 Quad 3	LTER 5	Backreef	5	3	Echinostrephus aciculatus	2
2005	2005-01-15	LTER 5 Backreef Invertebrate Herbivores Transect 5 Quad 3	LTER 5	Backreef	5	3	Echinothrix diadema	1
2005	2005-01-15	LTER 5 Backreef Invertebrate Herbivores Transect 5 Quad 4	LTER 5	Backreef	5	4	No invertebrate observed	0
2006	2006-05-26	LTER 5 Fringing Reef Invertebrate Herbivores Transect 1 Quad 1	LTER 5	Fringing	1	1	No invertebrate observed	0
2006	2006-05-26	LTER 5 Fringing Reef Invertebrate Herbivores Transect 1 Quad 2	LTER 5	Fringing	1	2	No invertebrate observed	0
2006	2006-05-26	LTER 5 Fringing Reef Invertebrate Herbivores Transect 1 Quad 3	LTER 5	Fringing	1	3	No invertebrate observed	0
2006	2006-05-26	LTER 5 Fringing Reef Invertebrate Herbivores Transect 1 Quad 4	LTER 5	Fringing	1	4	No invertebrate observed	0
2006	2006-05-26	LTER 5 Fringing Reef Invertebrate Herbivores Transect 2 Quad 1	LTER 5	Fringing	2	1	Echinothrix diadema	1
2006	2006-05-26	LTER 5 Fringing Reef Invertebrate Herbivores Transect 2 Quad 2	LTER 5	Fringing	2	2	No invertebrate observed	0
2006	2006-05-26	LTER 5 Fringing Reef Invertebrate Herbivores Transect 2 Quad 3	LTER 5	Fringing	2	3	Echinometra mathaei	3
2006	2006-05-26	LTER 5 Fringing Reef Invertebrate Herbivores Transect 2 Quad 4	LTER 5	Fringing	2	4	No invertebrate observed	0
2006	2006-05-26	LTER 5 Fringing Reef Invertebrate Herbivores Transect 3 Quad 1	LTER 5	Fringing	3	1	Diadema savignyi	1
2006	2006-05-26	LTER 5 Fringing Reef Invertebrate Herbivores Transect 3 Quad 2	LTER 5	Fringing	3	2	Echinometra mathaei	1
2006	2006-05-26	LTER 5 Fringing Reef Invertebrate Herbivores Transect 3 Quad 3	LTER 5	Fringing	3	3	Echinometra mathaei	1
2006	2006-05-26	LTER 5 Fringing Reef Invertebrate Herbivores Transect 3 Quad 4	LTER 5	Fringing	3	4	Echinometra mathaei	1
2006	2006-05-26	LTER 5 Fringing Reef Invertebrate Herbivores Transect 4 Quad 1	LTER 5	Fringing	4	1	No invertebrate observed	0
2006	2006-05-26	LTER 5 Fringing Reef Invertebrate Herbivores Transect 4 Quad 2	LTER 5	Fringing	4	2	No invertebrate observed	0
2006	2006-05-26	LTER 5 Fringing Reef Invertebrate Herbivores Transect 4 Quad 3	LTER 5	Fringing	4	3	Echinometra mathaei	1
2006	2006-05-26	LTER 5 Fringing Reef Invertebrate Herbivores Transect 4 Quad 4	LTER 5	Fringing	4	4	No invertebrate observed	0
2006	2006-05-26	LTER 5 Fringing Reef Invertebrate Herbivores Transect 5 Quad 1	LTER 5	Fringing	5	1	No invertebrate observed	0
2006	2006-05-26	LTER 5 Fringing Reef Invertebrate Herbivores Transect 5 Quad 2	LTER 5	Fringing	5	2	No invertebrate observed	0
2006	2006-05-26	LTER 5 Fringing Reef Invertebrate Herbivores Transect 5 Quad 3	LTER 5	Fringing	5	3	Echinometra mathaei	1
2006	2006-05-26	LTER 5 Fringing Reef Invertebrate Herbivores Transect 5 Quad 4	LTER 5	Fringing	5	4	No invertebrate observed	0
2006	2006-05-28	LTER 5 Outer 10 m Invertebrate Herbivores Transect 1 Quad 1	LTER 5	Outer 10	1	1	No invertebrate observed	0
2006	2006-05-28	LTER 5 Outer 10 m Invertebrate Herbivores Transect 1 Quad 2	LTER 5	Outer 10	1	2	No invertebrate observed	0
2006	2006-05-28	LTER 5 Outer 10 m Invertebrate Herbivores Transect 1 Quad 3	LTER 5	Outer 10	1	3	Echinostrephus aciculatus	2
2006	2006-05-28	LTER 5 Outer 10 m Invertebrate Herbivores Transect 1 Quad 4	LTER 5	Outer 10	1	4	No invertebrate observed	0
2006	2006-05-28	LTER 5 Outer 10 m Invertebrate Herbivores Transect 2 Quad 1	LTER 5	Outer 10	2	1	Echinostrephus aciculatus	20
2006	2006-05-28	LTER 5 Outer 10 m Invertebrate Herbivores Transect 2 Quad 2	LTER 5	Outer 10	2	2	No invertebrate observed	0
2006	2006-05-28	LTER 5 Outer 10 m Invertebrate Herbivores Transect 2 Quad 3	LTER 5	Outer 10	2	3	No invertebrate observed	0
2006	2006-05-28	LTER 5 Outer 10 m Invertebrate Herbivores Transect 2 Quad 4	LTER 5	Outer 10	2	4	No invertebrate observed	0
2006	2006-05-28	LTER 5 Outer 10 m Invertebrate Herbivores Transect 3 Quad 1	LTER 5	Outer 10	3	1	No invertebrate observed	0
2006	2006-05-28	LTER 5 Outer 10 m Invertebrate Herbivores Transect 3 Quad 2	LTER 5	Outer 10	3	2	No invertebrate observed	0
2006	2006-05-28	LTER 5 Outer 10 m Invertebrate Herbivores Transect 3 Quad 3	LTER 5	Outer 10	3	3	Echinostrephus aciculatus	9
2006	2006-05-28	LTER 5 Outer 10 m Invertebrate Herbivores Transect 3 Quad 4	LTER 5	Outer 10	3	4	No invertebrate observed	0
2006	2006-05-28	LTER 5 Outer 10 m Invertebrate Herbivores Transect 4 Quad 1	LTER 5	Outer 10	4	1	No invertebrate observed	0
2006	2006-05-28	LTER 5 Outer 10 m Invertebrate Herbivores Transect 4 Quad 2	LTER 5	Outer 10	4	2	No invertebrate observed	0
2006	2006-05-28	LTER 5 Outer 10 m Invertebrate Herbivores Transect 4 Quad 3	LTER 5	Outer 10	4	3	No invertebrate observed	0
2006	2006-05-28	LTER 5 Outer 10 m Invertebrate Herbivores Transect 4 Quad 4	LTER 5	Outer 10	4	4	No invertebrate observed	0
2006	2006-05-28	LTER 5 Outer 10 m Invertebrate Herbivores Transect 5 Quad 1	LTER 5	Outer 10	5	1	Echinostrephus aciculatus	6
2006	2006-05-28	LTER 5 Outer 10 m Invertebrate Herbivores Transect 5 Quad 2	LTER 5	Outer 10	5	2	No invertebrate observed	0
2006	2006-05-28	LTER 5 Outer 10 m Invertebrate Herbivores Transect 5 Quad 3	LTER 5	Outer 10	5	3	No invertebrate observed	0
2006	2006-05-28	LTER 5 Outer 10 m Invertebrate Herbivores Transect 5 Quad 4	LTER 5	Outer 10	5	4	No invertebrate observed	0
2006	2006-05-28	LTER 5 Outer 17 m Invertebrate Herbivores Transect 1 Quad 1	LTER 5	Outer 17	1	1	No invertebrate observed	0
2006	2006-05-28	LTER 5 Outer 17 m Invertebrate Herbivores Transect 1 Quad 2	LTER 5	Outer 17	1	2	No invertebrate observed	0
2006	2006-05-28	LTER 5 Outer 17 m Invertebrate Herbivores Transect 1 Quad 3	LTER 5	Outer 17	1	3	Echinostrephus aciculatus	2
2006	2006-05-28	LTER 5 Outer 17 m Invertebrate Herbivores Transect 1 Quad 4	LTER 5	Outer 17	1	4	Echinometra mathaei	1
2006	2006-05-28	LTER 5 Outer 17 m Invertebrate Herbivores Transect 1 Quad 4	LTER 5	Outer 17	1	4	Echinostrephus aciculatus	3
2006	2006-05-28	LTER 5 Outer 17 m Invertebrate Herbivores Transect 2 Quad 1	LTER 5	Outer 17	2	1	No invertebrate observed	0
2006	2006-05-28	LTER 5 Outer 17 m Invertebrate Herbivores Transect 2 Quad 2	LTER 5	Outer 17	2	2	No invertebrate observed	0
2006	2006-05-28	LTER 5 Outer 17 m Invertebrate Herbivores Transect 2 Quad 3	LTER 5	Outer 17	2	3	No invertebrate observed	0
2006	2006-05-28	LTER 5 Outer 17 m Invertebrate Herbivores Transect 2 Quad 4	LTER 5	Outer 17	2	4	Echinostrephus aciculatus	1
2006	2006-05-28	LTER 5 Outer 17 m Invertebrate Herbivores Transect 3 Quad 1	LTER 5	Outer 17	3	1	Echinostrephus aciculatus	6
2006	2006-05-28	LTER 5 Outer 17 m Invertebrate Herbivores Transect 3 Quad 1	LTER 5	Outer 17	3	1	Echinothrix diadema	4
2006	2006-05-28	LTER 5 Outer 17 m Invertebrate Herbivores Transect 3 Quad 2	LTER 5	Outer 17	3	2	No invertebrate observed	0
2006	2006-05-28	LTER 5 Outer 17 m Invertebrate Herbivores Transect 3 Quad 3	LTER 5	Outer 17	3	3	No invertebrate observed	0
2006	2006-05-28	LTER 5 Outer 17 m Invertebrate Herbivores Transect 3 Quad 4	LTER 5	Outer 17	3	4	No invertebrate observed	0
2006	2006-05-28	LTER 5 Outer 17 m Invertebrate Herbivores Transect 4 Quad 1	LTER 5	Outer 17	4	1	No invertebrate observed	0
2006	2006-05-28	LTER 5 Outer 17 m Invertebrate Herbivores Transect 4 Quad 2	LTER 5	Outer 17	4	2	No invertebrate observed	0
2006	2006-05-28	LTER 5 Outer 17 m Invertebrate Herbivores Transect 4 Quad 3	LTER 5	Outer 17	4	3	No invertebrate observed	0
2006	2006-05-28	LTER 5 Outer 17 m Invertebrate Herbivores Transect 4 Quad 4	LTER 5	Outer 17	4	4	No invertebrate observed	0
2006	2006-05-28	LTER 5 Outer 17 m Invertebrate Herbivores Transect 5 Quad 1	LTER 5	Outer 17	5	1	No invertebrate observed	0
2006	2006-05-28	LTER 5 Outer 17 m Invertebrate Herbivores Transect 5 Quad 2	LTER 5	Outer 17	5	2	Echinostrephus aciculatus	1
2006	2006-05-28	LTER 5 Outer 17 m Invertebrate Herbivores Transect 5 Quad 3	LTER 5	Outer 17	5	3	Echinothrix calamaris	1
2006	2006-05-28	LTER 5 Outer 17 m Invertebrate Herbivores Transect 5 Quad 4	LTER 5	Outer 17	5	4	No invertebrate observed	0
2005	2005-01-15	LTER 6 Backreef Invertebrate Herbivores Transect 1 Quad 1	LTER 6	Backreef	1	1	Echinometra mathaei	2
2005	2005-01-15	LTER 6 Backreef Invertebrate Herbivores Transect 1 Quad 2	LTER 6	Backreef	1	2	Echinometra mathaei	3
2005	2005-01-15	LTER 6 Backreef Invertebrate Herbivores Transect 1 Quad 3	LTER 6	Backreef	1	3	No invertebrate observed	0
2005	2005-01-15	LTER 6 Backreef Invertebrate Herbivores Transect 1 Quad 4	LTER 6	Backreef	1	4	Echinometra mathaei	1
2005	2005-01-15	LTER 6 Backreef Invertebrate Herbivores Transect 2 Quad 1	LTER 6	Backreef	2	1	No invertebrate observed	0
2005	2005-01-15	LTER 6 Backreef Invertebrate Herbivores Transect 2 Quad 2	LTER 6	Backreef	2	2	Echinometra mathaei	1
2005	2005-01-15	LTER 6 Backreef Invertebrate Herbivores Transect 2 Quad 3	LTER 6	Backreef	2	3	No invertebrate observed	0
2005	2005-01-15	LTER 6 Backreef Invertebrate Herbivores Transect 2 Quad 4	LTER 6	Backreef	2	4	No invertebrate observed	0
2005	2005-01-15	LTER 6 Backreef Invertebrate Herbivores Transect 3 Quad 1	LTER 6	Backreef	3	1	Echinometra mathaei	3
2005	2005-01-15	LTER 6 Backreef Invertebrate Herbivores Transect 3 Quad 2	LTER 6	Backreef	3	2	No invertebrate observed	0
2005	2005-01-15	LTER 6 Backreef Invertebrate Herbivores Transect 3 Quad 3	LTER 6	Backreef	3	3	No invertebrate observed	0
2005	2005-01-15	LTER 6 Backreef Invertebrate Herbivores Transect 3 Quad 4	LTER 6	Backreef	3	4	Echinometra mathaei	2
2005	2005-01-15	LTER 6 Backreef Invertebrate Herbivores Transect 4 Quad 1	LTER 6	Backreef	4	1	Echinometra mathaei	1
2005	2005-01-15	LTER 6 Backreef Invertebrate Herbivores Transect 4 Quad 2	LTER 6	Backreef	4	2	Echinometra mathaei	8
2005	2005-01-15	LTER 6 Backreef Invertebrate Herbivores Transect 4 Quad 3	LTER 6	Backreef	4	3	Echinometra mathaei	1
2005	2005-01-15	LTER 6 Backreef Invertebrate Herbivores Transect 4 Quad 4	LTER 6	Backreef	4	4	Echinometra mathaei	2
2005	2005-01-15	LTER 6 Backreef Invertebrate Herbivores Transect 5 Quad 1	LTER 6	Backreef	5	1	Echinometra mathaei	1
2005	2005-01-15	LTER 6 Backreef Invertebrate Herbivores Transect 5 Quad 2	LTER 6	Backreef	5	2	No invertebrate observed	0
2005	2005-01-15	LTER 6 Backreef Invertebrate Herbivores Transect 5 Quad 3	LTER 6	Backreef	5	3	Echinometra mathaei	2
2005	2005-01-15	LTER 6 Backreef Invertebrate Herbivores Transect 5 Quad 4	LTER 6	Backreef	5	4	Echinometra mathaei	9
2005	2005-01-15	LTER 6 Backreef Invertebrate Herbivores Transect 5 Quad 4	LTER 6	Backreef	5	4	Echinothrix calamaris	1
2005	2005-01-15	LTER 6 Backreef Invertebrate Herbivores Transect 5 Quad 4	LTER 6	Backreef	5	4	Echinothrix diadema	2
2006	2006-05-26	LTER 6 Fringing Reef Invertebrate Herbivores Transect 1 Quad 1	LTER 6	Fringing	1	1	No invertebrate observed	0
2006	2006-05-26	LTER 6 Fringing Reef Invertebrate Herbivores Transect 1 Quad 2	LTER 6	Fringing	1	2	No invertebrate observed	0
2006	2006-05-26	LTER 6 Fringing Reef Invertebrate Herbivores Transect 1 Quad 3	LTER 6	Fringing	1	3	No invertebrate observed	0
2006	2006-05-26	LTER 6 Fringing Reef Invertebrate Herbivores Transect 1 Quad 4	LTER 6	Fringing	1	4	No invertebrate observed	0
2006	2006-05-26	LTER 6 Fringing Reef Invertebrate Herbivores Transect 2 Quad 1	LTER 6	Fringing	2	1	No invertebrate observed	0
2006	2006-05-26	LTER 6 Fringing Reef Invertebrate Herbivores Transect 2 Quad 2	LTER 6	Fringing	2	2	No invertebrate observed	0
2006	2006-05-26	LTER 6 Fringing Reef Invertebrate Herbivores Transect 2 Quad 3	LTER 6	Fringing	2	3	No invertebrate observed	0
2006	2006-05-26	LTER 6 Fringing Reef Invertebrate Herbivores Transect 2 Quad 4	LTER 6	Fringing	2	4	No invertebrate observed	0
2006	2006-05-26	LTER 6 Fringing Reef Invertebrate Herbivores Transect 3 Quad 1	LTER 6	Fringing	3	1	Echinometra mathaei	1
2006	2006-05-26	LTER 6 Fringing Reef Invertebrate Herbivores Transect 3 Quad 2	LTER 6	Fringing	3	2	No invertebrate observed	0
2006	2006-05-26	LTER 6 Fringing Reef Invertebrate Herbivores Transect 3 Quad 3	LTER 6	Fringing	3	3	No invertebrate observed	0
2006	2006-05-26	LTER 6 Fringing Reef Invertebrate Herbivores Transect 3 Quad 4	LTER 6	Fringing	3	4	No invertebrate observed	0
2006	2006-05-26	LTER 6 Fringing Reef Invertebrate Herbivores Transect 4 Quad 1	LTER 6	Fringing	4	1	No invertebrate observed	0
2006	2006-05-26	LTER 6 Fringing Reef Invertebrate Herbivores Transect 4 Quad 2	LTER 6	Fringing	4	2	No invertebrate observed	0
2006	2006-05-26	LTER 6 Fringing Reef Invertebrate Herbivores Transect 4 Quad 3	LTER 6	Fringing	4	3	No invertebrate observed	0
2006	2006-05-26	LTER 6 Fringing Reef Invertebrate Herbivores Transect 4 Quad 4	LTER 6	Fringing	4	4	Echinometra mathaei	2
2006	2006-05-26	LTER 6 Fringing Reef Invertebrate Herbivores Transect 5 Quad 1	LTER 6	Fringing	5	1	No invertebrate observed	0
2006	2006-05-26	LTER 6 Fringing Reef Invertebrate Herbivores Transect 5 Quad 2	LTER 6	Fringing	5	2	No invertebrate observed	0
2006	2006-05-26	LTER 6 Fringing Reef Invertebrate Herbivores Transect 5 Quad 3	LTER 6	Fringing	5	3	No invertebrate observed	0
2006	2006-05-26	LTER 6 Fringing Reef Invertebrate Herbivores Transect 5 Quad 4	LTER 6	Fringing	5	4	Echinometra mathaei	1
2005	2005-01-10	LTER 6 Outer 10 m Invertebrate Herbivores Transect 1 Quad 1	LTER 6	Outer 10	1	1	Echinostrephus aciculatus	1
2005	2005-01-10	LTER 6 Outer 10 m Invertebrate Herbivores Transect 1 Quad 2	LTER 6	Outer 10	1	2	No invertebrate observed	0
2005	2005-01-10	LTER 6 Outer 10 m Invertebrate Herbivores Transect 1 Quad 3	LTER 6	Outer 10	1	3	No invertebrate observed	0
2005	2005-01-10	LTER 6 Outer 10 m Invertebrate Herbivores Transect 1 Quad 4	LTER 6	Outer 10	1	4	No invertebrate observed	0
2005	2005-01-10	LTER 6 Outer 10 m Invertebrate Herbivores Transect 2 Quad 1	LTER 6	Outer 10	2	1	Echinostrephus aciculatus	2
2005	2005-01-10	LTER 6 Outer 10 m Invertebrate Herbivores Transect 2 Quad 2	LTER 6	Outer 10	2	2	No invertebrate observed	0
2005	2005-01-10	LTER 6 Outer 10 m Invertebrate Herbivores Transect 2 Quad 3	LTER 6	Outer 10	2	3	No invertebrate observed	0
2005	2005-01-10	LTER 6 Outer 10 m Invertebrate Herbivores Transect 2 Quad 4	LTER 6	Outer 10	2	4	No invertebrate observed	0
2005	2005-01-10	LTER 6 Outer 10 m Invertebrate Herbivores Transect 3 Quad 1	LTER 6	Outer 10	3	1	Echinostrephus aciculatus	1
2005	2005-01-10	LTER 6 Outer 10 m Invertebrate Herbivores Transect 3 Quad 2	LTER 6	Outer 10	3	2	No invertebrate observed	0
2005	2005-01-10	LTER 6 Outer 10 m Invertebrate Herbivores Transect 3 Quad 3	LTER 6	Outer 10	3	3	No invertebrate observed	0
2005	2005-01-10	LTER 6 Outer 10 m Invertebrate Herbivores Transect 3 Quad 4	LTER 6	Outer 10	3	4	No invertebrate observed	0
2005	2005-01-10	LTER 6 Outer 10 m Invertebrate Herbivores Transect 4 Quad 1	LTER 6	Outer 10	4	1	No invertebrate observed	0
2005	2005-01-10	LTER 6 Outer 10 m Invertebrate Herbivores Transect 4 Quad 2	LTER 6	Outer 10	4	2	Echinostrephus aciculatus	2
2005	2005-01-10	LTER 6 Outer 10 m Invertebrate Herbivores Transect 4 Quad 3	LTER 6	Outer 10	4	3	No invertebrate observed	0
2005	2005-01-10	LTER 6 Outer 10 m Invertebrate Herbivores Transect 4 Quad 4	LTER 6	Outer 10	4	4	No invertebrate observed	0
2005	2005-01-10	LTER 6 Outer 10 m Invertebrate Herbivores Transect 5 Quad 1	LTER 6	Outer 10	5	1	No invertebrate observed	0
2005	2005-01-10	LTER 6 Outer 10 m Invertebrate Herbivores Transect 5 Quad 2	LTER 6	Outer 10	5	2	No invertebrate observed	0
2005	2005-01-10	LTER 6 Outer 10 m Invertebrate Herbivores Transect 5 Quad 3	LTER 6	Outer 10	5	3	No invertebrate observed	0
2005	2005-01-10	LTER 6 Outer 10 m Invertebrate Herbivores Transect 5 Quad 4	LTER 6	Outer 10	5	4	No invertebrate observed	0
2005	2005-01-10	LTER 6 Outer 17 m Invertebrate Herbivores Transect 1 Quad 1	LTER 6	Outer 17	1	1	No invertebrate observed	0
2005	2005-01-10	LTER 6 Outer 17 m Invertebrate Herbivores Transect 1 Quad 2	LTER 6	Outer 17	1	2	No invertebrate observed	0
2005	2005-01-10	LTER 6 Outer 17 m Invertebrate Herbivores Transect 1 Quad 3	LTER 6	Outer 17	1	3	No invertebrate observed	0
2005	2005-01-10	LTER 6 Outer 17 m Invertebrate Herbivores Transect 1 Quad 4	LTER 6	Outer 17	1	4	No invertebrate observed	0
2005	2005-01-10	LTER 6 Outer 17 m Invertebrate Herbivores Transect 2 Quad 1	LTER 6	Outer 17	2	1	No invertebrate observed	0
2005	2005-01-10	LTER 6 Outer 17 m Invertebrate Herbivores Transect 2 Quad 2	LTER 6	Outer 17	2	2	No invertebrate observed	0
2005	2005-01-10	LTER 6 Outer 17 m Invertebrate Herbivores Transect 2 Quad 3	LTER 6	Outer 17	2	3	No invertebrate observed	0
2005	2005-01-10	LTER 6 Outer 17 m Invertebrate Herbivores Transect 2 Quad 4	LTER 6	Outer 17	2	4	No invertebrate observed	0
2005	2005-01-10	LTER 6 Outer 17 m Invertebrate Herbivores Transect 3 Quad 1	LTER 6	Outer 17	3	1	No invertebrate observed	0
2005	2005-01-10	LTER 6 Outer 17 m Invertebrate Herbivores Transect 3 Quad 2	LTER 6	Outer 17	3	2	No invertebrate observed	0
2005	2005-01-10	LTER 6 Outer 17 m Invertebrate Herbivores Transect 3 Quad 3	LTER 6	Outer 17	3	3	No invertebrate observed	0
2005	2005-01-10	LTER 6 Outer 17 m Invertebrate Herbivores Transect 3 Quad 4	LTER 6	Outer 17	3	4	No invertebrate observed	0
2005	2005-01-10	LTER 6 Outer 17 m Invertebrate Herbivores Transect 4 Quad 1	LTER 6	Outer 17	4	1	No invertebrate observed	0
2005	2005-01-10	LTER 6 Outer 17 m Invertebrate Herbivores Transect 4 Quad 2	LTER 6	Outer 17	4	2	No invertebrate observed	0
2005	2005-01-10	LTER 6 Outer 17 m Invertebrate Herbivores Transect 4 Quad 3	LTER 6	Outer 17	4	3	No invertebrate observed	0
2005	2005-01-10	LTER 6 Outer 17 m Invertebrate Herbivores Transect 4 Quad 4	LTER 6	Outer 17	4	4	No invertebrate observed	0
2005	2005-01-10	LTER 6 Outer 17 m Invertebrate Herbivores Transect 5 Quad 1	LTER 6	Outer 17	5	1	No invertebrate observed	0
2005	2005-01-10	LTER 6 Outer 17 m Invertebrate Herbivores Transect 5 Quad 2	LTER 6	Outer 17	5	2	No invertebrate observed	0
2005	2005-01-10	LTER 6 Outer 17 m Invertebrate Herbivores Transect 5 Quad 3	LTER 6	Outer 17	5	3	No invertebrate observed	0
2005	2005-01-10	LTER 6 Outer 17 m Invertebrate Herbivores Transect 5 Quad 4	LTER 6	Outer 17	5	4	No invertebrate observed	0
2007	2007-01-09	LTER 1 Backreef Invertebrate Herbivores Transect 1 Quad 1	LTER 1	Backreef	1	1	Acanthaster planci	0
2007	2007-01-09	LTER 1 Backreef Invertebrate Herbivores Transect 1 Quad 1	LTER 1	Backreef	1	1	Culcita novaeguineae	0
2007	2007-01-09	LTER 1 Backreef Invertebrate Herbivores Transect 1 Quad 1	LTER 1	Backreef	1	1	Diadema savignyi	0
2007	2007-01-09	LTER 1 Backreef Invertebrate Herbivores Transect 1 Quad 1	LTER 1	Backreef	1	1	Diadema setosum	0
2007	2007-01-09	LTER 1 Backreef Invertebrate Herbivores Transect 1 Quad 1	LTER 1	Backreef	1	1	Echinometra mathaei	0
2007	2007-01-09	LTER 1 Backreef Invertebrate Herbivores Transect 1 Quad 1	LTER 1	Backreef	1	1	Echinostrephus aciculatus	1
2007	2007-01-09	LTER 1 Backreef Invertebrate Herbivores Transect 1 Quad 1	LTER 1	Backreef	1	1	Echinothrix calamaris	0
2007	2007-01-09	LTER 1 Backreef Invertebrate Herbivores Transect 1 Quad 1	LTER 1	Backreef	1	1	Echinothrix diadema	0
2007	2007-01-09	LTER 1 Backreef Invertebrate Herbivores Transect 1 Quad 1	LTER 1	Backreef	1	1	Tectus niloticus	0
2007	2007-01-09	LTER 1 Backreef Invertebrate Herbivores Transect 1 Quad 2	LTER 1	Backreef	1	2	Acanthaster planci	0
2007	2007-01-09	LTER 1 Backreef Invertebrate Herbivores Transect 1 Quad 2	LTER 1	Backreef	1	2	Culcita novaeguineae	0
2007	2007-01-09	LTER 1 Backreef Invertebrate Herbivores Transect 1 Quad 2	LTER 1	Backreef	1	2	Diadema savignyi	0
2007	2007-01-09	LTER 1 Backreef Invertebrate Herbivores Transect 1 Quad 2	LTER 1	Backreef	1	2	Diadema setosum	0
2007	2007-01-09	LTER 1 Backreef Invertebrate Herbivores Transect 1 Quad 2	LTER 1	Backreef	1	2	Echinometra mathaei	0
2007	2007-01-09	LTER 1 Backreef Invertebrate Herbivores Transect 1 Quad 2	LTER 1	Backreef	1	2	Echinostrephus aciculatus	1
2007	2007-01-09	LTER 1 Backreef Invertebrate Herbivores Transect 1 Quad 2	LTER 1	Backreef	1	2	Echinothrix calamaris	0
2007	2007-01-09	LTER 1 Backreef Invertebrate Herbivores Transect 1 Quad 2	LTER 1	Backreef	1	2	Echinothrix diadema	0
2007	2007-01-09	LTER 1 Backreef Invertebrate Herbivores Transect 1 Quad 2	LTER 1	Backreef	1	2	Tectus niloticus	0
2007	2007-01-09	LTER 1 Backreef Invertebrate Herbivores Transect 1 Quad 3	LTER 1	Backreef	1	3	Acanthaster planci	0
2007	2007-01-09	LTER 1 Backreef Invertebrate Herbivores Transect 1 Quad 3	LTER 1	Backreef	1	3	Culcita novaeguineae	0
2007	2007-01-09	LTER 1 Backreef Invertebrate Herbivores Transect 1 Quad 3	LTER 1	Backreef	1	3	Diadema savignyi	0
2007	2007-01-09	LTER 1 Backreef Invertebrate Herbivores Transect 1 Quad 3	LTER 1	Backreef	1	3	Diadema setosum	0
2007	2007-01-09	LTER 1 Backreef Invertebrate Herbivores Transect 1 Quad 3	LTER 1	Backreef	1	3	Echinometra mathaei	2
2007	2007-01-09	LTER 1 Backreef Invertebrate Herbivores Transect 1 Quad 3	LTER 1	Backreef	1	3	Echinostrephus aciculatus	2
2007	2007-01-09	LTER 1 Backreef Invertebrate Herbivores Transect 1 Quad 3	LTER 1	Backreef	1	3	Echinothrix calamaris	0
2007	2007-01-09	LTER 1 Backreef Invertebrate Herbivores Transect 1 Quad 3	LTER 1	Backreef	1	3	Echinothrix diadema	0
2007	2007-01-09	LTER 1 Backreef Invertebrate Herbivores Transect 1 Quad 3	LTER 1	Backreef	1	3	Tectus niloticus	0
2007	2007-01-09	LTER 1 Backreef Invertebrate Herbivores Transect 1 Quad 4	LTER 1	Backreef	1	4	Acanthaster planci	0
2007	2007-01-09	LTER 1 Backreef Invertebrate Herbivores Transect 1 Quad 4	LTER 1	Backreef	1	4	Culcita novaeguineae	0
2007	2007-01-09	LTER 1 Backreef Invertebrate Herbivores Transect 1 Quad 4	LTER 1	Backreef	1	4	Diadema savignyi	0
2007	2007-01-09	LTER 1 Backreef Invertebrate Herbivores Transect 1 Quad 4	LTER 1	Backreef	1	4	Diadema setosum	0
2007	2007-01-09	LTER 1 Backreef Invertebrate Herbivores Transect 1 Quad 4	LTER 1	Backreef	1	4	Echinometra mathaei	0
2007	2007-01-09	LTER 1 Backreef Invertebrate Herbivores Transect 1 Quad 4	LTER 1	Backreef	1	4	Echinostrephus aciculatus	6
2007	2007-01-09	LTER 1 Backreef Invertebrate Herbivores Transect 1 Quad 4	LTER 1	Backreef	1	4	Echinothrix calamaris	0
2007	2007-01-09	LTER 1 Backreef Invertebrate Herbivores Transect 1 Quad 4	LTER 1	Backreef	1	4	Echinothrix diadema	0
2007	2007-01-09	LTER 1 Backreef Invertebrate Herbivores Transect 1 Quad 4	LTER 1	Backreef	1	4	Tectus niloticus	0
2007	2007-01-09	LTER 1 Backreef Invertebrate Herbivores Transect 2 Quad 1	LTER 1	Backreef	2	1	Acanthaster planci	0
2007	2007-01-09	LTER 1 Backreef Invertebrate Herbivores Transect 2 Quad 1	LTER 1	Backreef	2	1	Culcita novaeguineae	0
2007	2007-01-09	LTER 1 Backreef Invertebrate Herbivores Transect 2 Quad 1	LTER 1	Backreef	2	1	Diadema savignyi	0
2007	2007-01-09	LTER 1 Backreef Invertebrate Herbivores Transect 2 Quad 1	LTER 1	Backreef	2	1	Diadema setosum	0
2007	2007-01-09	LTER 1 Backreef Invertebrate Herbivores Transect 2 Quad 1	LTER 1	Backreef	2	1	Echinometra mathaei	2
2007	2007-01-09	LTER 1 Backreef Invertebrate Herbivores Transect 2 Quad 1	LTER 1	Backreef	2	1	Echinostrephus aciculatus	0
2007	2007-01-09	LTER 1 Backreef Invertebrate Herbivores Transect 2 Quad 1	LTER 1	Backreef	2	1	Echinothrix calamaris	0
2007	2007-01-09	LTER 1 Backreef Invertebrate Herbivores Transect 2 Quad 1	LTER 1	Backreef	2	1	Echinothrix diadema	0
2007	2007-01-09	LTER 1 Backreef Invertebrate Herbivores Transect 2 Quad 1	LTER 1	Backreef	2	1	Tectus niloticus	0
2007	2007-01-09	LTER 1 Backreef Invertebrate Herbivores Transect 2 Quad 2	LTER 1	Backreef	2	2	Acanthaster planci	0
2007	2007-01-09	LTER 1 Backreef Invertebrate Herbivores Transect 2 Quad 2	LTER 1	Backreef	2	2	Culcita novaeguineae	1
2007	2007-01-09	LTER 1 Backreef Invertebrate Herbivores Transect 2 Quad 2	LTER 1	Backreef	2	2	Diadema savignyi	0
2007	2007-01-09	LTER 1 Backreef Invertebrate Herbivores Transect 2 Quad 2	LTER 1	Backreef	2	2	Diadema setosum	0
2007	2007-01-09	LTER 1 Backreef Invertebrate Herbivores Transect 2 Quad 2	LTER 1	Backreef	2	2	Echinometra mathaei	0
2007	2007-01-09	LTER 1 Backreef Invertebrate Herbivores Transect 2 Quad 2	LTER 1	Backreef	2	2	Echinostrephus aciculatus	0
2007	2007-01-09	LTER 1 Backreef Invertebrate Herbivores Transect 2 Quad 2	LTER 1	Backreef	2	2	Echinothrix calamaris	0
2007	2007-01-09	LTER 1 Backreef Invertebrate Herbivores Transect 2 Quad 2	LTER 1	Backreef	2	2	Echinothrix diadema	0
2007	2007-01-09	LTER 1 Backreef Invertebrate Herbivores Transect 2 Quad 2	LTER 1	Backreef	2	2	Tectus niloticus	0
2007	2007-01-09	LTER 1 Backreef Invertebrate Herbivores Transect 2 Quad 3	LTER 1	Backreef	2	3	Acanthaster planci	0
2007	2007-01-09	LTER 1 Backreef Invertebrate Herbivores Transect 2 Quad 3	LTER 1	Backreef	2	3	Culcita novaeguineae	0
2007	2007-01-09	LTER 1 Backreef Invertebrate Herbivores Transect 2 Quad 3	LTER 1	Backreef	2	3	Diadema savignyi	0
2007	2007-01-09	LTER 1 Backreef Invertebrate Herbivores Transect 2 Quad 3	LTER 1	Backreef	2	3	Diadema setosum	0
2007	2007-01-09	LTER 1 Backreef Invertebrate Herbivores Transect 2 Quad 3	LTER 1	Backreef	2	3	Echinometra mathaei	1
2007	2007-01-09	LTER 1 Backreef Invertebrate Herbivores Transect 2 Quad 3	LTER 1	Backreef	2	3	Echinostrephus aciculatus	0
2007	2007-01-09	LTER 1 Backreef Invertebrate Herbivores Transect 2 Quad 3	LTER 1	Backreef	2	3	Echinothrix calamaris	0
2007	2007-01-09	LTER 1 Backreef Invertebrate Herbivores Transect 2 Quad 3	LTER 1	Backreef	2	3	Echinothrix diadema	1
2007	2007-01-09	LTER 1 Backreef Invertebrate Herbivores Transect 2 Quad 3	LTER 1	Backreef	2	3	Tectus niloticus	0
2007	2007-01-09	LTER 1 Backreef Invertebrate Herbivores Transect 2 Quad 4	LTER 1	Backreef	2	4	Acanthaster planci	0
2007	2007-01-09	LTER 1 Backreef Invertebrate Herbivores Transect 2 Quad 4	LTER 1	Backreef	2	4	Culcita novaeguineae	0
2007	2007-01-09	LTER 1 Backreef Invertebrate Herbivores Transect 2 Quad 4	LTER 1	Backreef	2	4	Diadema savignyi	0
2007	2007-01-09	LTER 1 Backreef Invertebrate Herbivores Transect 2 Quad 4	LTER 1	Backreef	2	4	Diadema setosum	0
2007	2007-01-09	LTER 1 Backreef Invertebrate Herbivores Transect 2 Quad 4	LTER 1	Backreef	2	4	Echinometra mathaei	5
2007	2007-01-09	LTER 1 Backreef Invertebrate Herbivores Transect 2 Quad 4	LTER 1	Backreef	2	4	Echinostrephus aciculatus	0
2007	2007-01-09	LTER 1 Backreef Invertebrate Herbivores Transect 2 Quad 4	LTER 1	Backreef	2	4	Echinothrix calamaris	0
2007	2007-01-09	LTER 1 Backreef Invertebrate Herbivores Transect 2 Quad 4	LTER 1	Backreef	2	4	Echinothrix diadema	0
2007	2007-01-09	LTER 1 Backreef Invertebrate Herbivores Transect 2 Quad 4	LTER 1	Backreef	2	4	Tectus niloticus	0
2007	2007-01-09	LTER 1 Backreef Invertebrate Herbivores Transect 3 Quad 1	LTER 1	Backreef	3	1	Acanthaster planci	0
2007	2007-01-09	LTER 1 Backreef Invertebrate Herbivores Transect 3 Quad 1	LTER 1	Backreef	3	1	Culcita novaeguineae	0
2007	2007-01-09	LTER 1 Backreef Invertebrate Herbivores Transect 3 Quad 1	LTER 1	Backreef	3	1	Diadema savignyi	0
2007	2007-01-09	LTER 1 Backreef Invertebrate Herbivores Transect 3 Quad 1	LTER 1	Backreef	3	1	Diadema setosum	0
2007	2007-01-09	LTER 1 Backreef Invertebrate Herbivores Transect 3 Quad 1	LTER 1	Backreef	3	1	Echinometra mathaei	2
2007	2007-01-09	LTER 1 Backreef Invertebrate Herbivores Transect 3 Quad 1	LTER 1	Backreef	3	1	Echinostrephus aciculatus	0
2007	2007-01-09	LTER 1 Backreef Invertebrate Herbivores Transect 3 Quad 1	LTER 1	Backreef	3	1	Echinothrix calamaris	0
2007	2007-01-09	LTER 1 Backreef Invertebrate Herbivores Transect 3 Quad 1	LTER 1	Backreef	3	1	Echinothrix diadema	1
2007	2007-01-09	LTER 1 Backreef Invertebrate Herbivores Transect 3 Quad 1	LTER 1	Backreef	3	1	Tectus niloticus	0
2007	2007-01-09	LTER 1 Backreef Invertebrate Herbivores Transect 3 Quad 2	LTER 1	Backreef	3	2	Acanthaster planci	0
2007	2007-01-09	LTER 1 Backreef Invertebrate Herbivores Transect 3 Quad 2	LTER 1	Backreef	3	2	Culcita novaeguineae	0
2007	2007-01-09	LTER 1 Backreef Invertebrate Herbivores Transect 3 Quad 2	LTER 1	Backreef	3	2	Diadema savignyi	0
2007	2007-01-09	LTER 1 Backreef Invertebrate Herbivores Transect 3 Quad 2	LTER 1	Backreef	3	2	Diadema setosum	0
2007	2007-01-09	LTER 1 Backreef Invertebrate Herbivores Transect 3 Quad 2	LTER 1	Backreef	3	2	Echinometra mathaei	1
2007	2007-01-09	LTER 1 Backreef Invertebrate Herbivores Transect 3 Quad 2	LTER 1	Backreef	3	2	Echinostrephus aciculatus	0
2007	2007-01-09	LTER 1 Backreef Invertebrate Herbivores Transect 3 Quad 2	LTER 1	Backreef	3	2	Echinothrix calamaris	0
2007	2007-01-09	LTER 1 Backreef Invertebrate Herbivores Transect 3 Quad 2	LTER 1	Backreef	3	2	Echinothrix diadema	0
2007	2007-01-09	LTER 1 Backreef Invertebrate Herbivores Transect 3 Quad 2	LTER 1	Backreef	3	2	Tectus niloticus	0
2007	2007-01-09	LTER 1 Backreef Invertebrate Herbivores Transect 3 Quad 3	LTER 1	Backreef	3	3	Acanthaster planci	0
2007	2007-01-09	LTER 1 Backreef Invertebrate Herbivores Transect 3 Quad 3	LTER 1	Backreef	3	3	Culcita novaeguineae	0
2007	2007-01-09	LTER 1 Backreef Invertebrate Herbivores Transect 3 Quad 3	LTER 1	Backreef	3	3	Diadema savignyi	0
2007	2007-01-09	LTER 1 Backreef Invertebrate Herbivores Transect 3 Quad 3	LTER 1	Backreef	3	3	Diadema setosum	0
2007	2007-01-09	LTER 1 Backreef Invertebrate Herbivores Transect 3 Quad 3	LTER 1	Backreef	3	3	Echinometra mathaei	4
2007	2007-01-09	LTER 1 Backreef Invertebrate Herbivores Transect 3 Quad 3	LTER 1	Backreef	3	3	Echinostrephus aciculatus	0
2007	2007-01-09	LTER 1 Backreef Invertebrate Herbivores Transect 3 Quad 3	LTER 1	Backreef	3	3	Echinothrix calamaris	0
2007	2007-01-09	LTER 1 Backreef Invertebrate Herbivores Transect 3 Quad 3	LTER 1	Backreef	3	3	Echinothrix diadema	0
2007	2007-01-09	LTER 1 Backreef Invertebrate Herbivores Transect 3 Quad 3	LTER 1	Backreef	3	3	Tectus niloticus	0
2007	2007-01-09	LTER 1 Backreef Invertebrate Herbivores Transect 3 Quad 4	LTER 1	Backreef	3	4	Acanthaster planci	0
2007	2007-01-09	LTER 1 Backreef Invertebrate Herbivores Transect 3 Quad 4	LTER 1	Backreef	3	4	Culcita novaeguineae	0
2007	2007-01-09	LTER 1 Backreef Invertebrate Herbivores Transect 3 Quad 4	LTER 1	Backreef	3	4	Diadema savignyi	0
2007	2007-01-09	LTER 1 Backreef Invertebrate Herbivores Transect 3 Quad 4	LTER 1	Backreef	3	4	Diadema setosum	0
2007	2007-01-09	LTER 1 Backreef Invertebrate Herbivores Transect 3 Quad 4	LTER 1	Backreef	3	4	Echinometra mathaei	4
2007	2007-01-09	LTER 1 Backreef Invertebrate Herbivores Transect 3 Quad 4	LTER 1	Backreef	3	4	Echinostrephus aciculatus	0
2007	2007-01-09	LTER 1 Backreef Invertebrate Herbivores Transect 3 Quad 4	LTER 1	Backreef	3	4	Echinothrix calamaris	0
2007	2007-01-09	LTER 1 Backreef Invertebrate Herbivores Transect 3 Quad 4	LTER 1	Backreef	3	4	Echinothrix diadema	1
2007	2007-01-09	LTER 1 Backreef Invertebrate Herbivores Transect 3 Quad 4	LTER 1	Backreef	3	4	Tectus niloticus	0
2007	2007-01-09	LTER 1 Backreef Invertebrate Herbivores Transect 4 Quad 1	LTER 1	Backreef	4	1	Acanthaster planci	0
2007	2007-01-09	LTER 1 Backreef Invertebrate Herbivores Transect 4 Quad 1	LTER 1	Backreef	4	1	Culcita novaeguineae	0
2007	2007-01-09	LTER 1 Backreef Invertebrate Herbivores Transect 4 Quad 1	LTER 1	Backreef	4	1	Diadema savignyi	0
2007	2007-01-09	LTER 1 Backreef Invertebrate Herbivores Transect 4 Quad 1	LTER 1	Backreef	4	1	Diadema setosum	0
2007	2007-01-09	LTER 1 Backreef Invertebrate Herbivores Transect 4 Quad 1	LTER 1	Backreef	4	1	Echinometra mathaei	3
2007	2007-01-09	LTER 1 Backreef Invertebrate Herbivores Transect 4 Quad 1	LTER 1	Backreef	4	1	Echinostrephus aciculatus	0
2007	2007-01-09	LTER 1 Backreef Invertebrate Herbivores Transect 4 Quad 1	LTER 1	Backreef	4	1	Echinothrix calamaris	0
2007	2007-01-09	LTER 1 Backreef Invertebrate Herbivores Transect 4 Quad 1	LTER 1	Backreef	4	1	Echinothrix diadema	0
2007	2007-01-09	LTER 1 Backreef Invertebrate Herbivores Transect 4 Quad 1	LTER 1	Backreef	4	1	Tectus niloticus	0
2007	2007-01-09	LTER 1 Backreef Invertebrate Herbivores Transect 4 Quad 2	LTER 1	Backreef	4	2	Acanthaster planci	0
2007	2007-01-09	LTER 1 Backreef Invertebrate Herbivores Transect 4 Quad 2	LTER 1	Backreef	4	2	Culcita novaeguineae	0
2007	2007-01-09	LTER 1 Backreef Invertebrate Herbivores Transect 4 Quad 2	LTER 1	Backreef	4	2	Diadema savignyi	0
2007	2007-01-09	LTER 1 Backreef Invertebrate Herbivores Transect 4 Quad 2	LTER 1	Backreef	4	2	Diadema setosum	0
2007	2007-01-09	LTER 1 Backreef Invertebrate Herbivores Transect 4 Quad 2	LTER 1	Backreef	4	2	Echinometra mathaei	0
2007	2007-01-09	LTER 1 Backreef Invertebrate Herbivores Transect 4 Quad 2	LTER 1	Backreef	4	2	Echinostrephus aciculatus	0
2007	2007-01-09	LTER 1 Backreef Invertebrate Herbivores Transect 4 Quad 2	LTER 1	Backreef	4	2	Echinothrix calamaris	0
2007	2007-01-09	LTER 1 Backreef Invertebrate Herbivores Transect 4 Quad 2	LTER 1	Backreef	4	2	Echinothrix diadema	0
2007	2007-01-09	LTER 1 Backreef Invertebrate Herbivores Transect 4 Quad 2	LTER 1	Backreef	4	2	Tectus niloticus	0
2007	2007-01-09	LTER 1 Backreef Invertebrate Herbivores Transect 4 Quad 3	LTER 1	Backreef	4	3	Acanthaster planci	0
2007	2007-01-09	LTER 1 Backreef Invertebrate Herbivores Transect 4 Quad 3	LTER 1	Backreef	4	3	Culcita novaeguineae	0
2007	2007-01-09	LTER 1 Backreef Invertebrate Herbivores Transect 4 Quad 3	LTER 1	Backreef	4	3	Diadema savignyi	0
2007	2007-01-09	LTER 1 Backreef Invertebrate Herbivores Transect 4 Quad 3	LTER 1	Backreef	4	3	Diadema setosum	0
2007	2007-01-09	LTER 1 Backreef Invertebrate Herbivores Transect 4 Quad 3	LTER 1	Backreef	4	3	Echinometra mathaei	0
2007	2007-01-09	LTER 1 Backreef Invertebrate Herbivores Transect 4 Quad 3	LTER 1	Backreef	4	3	Echinostrephus aciculatus	2
2007	2007-01-09	LTER 1 Backreef Invertebrate Herbivores Transect 4 Quad 3	LTER 1	Backreef	4	3	Echinothrix calamaris	0
2007	2007-01-09	LTER 1 Backreef Invertebrate Herbivores Transect 4 Quad 3	LTER 1	Backreef	4	3	Echinothrix diadema	0
2007	2007-01-09	LTER 1 Backreef Invertebrate Herbivores Transect 4 Quad 3	LTER 1	Backreef	4	3	Tectus niloticus	0
2007	2007-01-09	LTER 1 Backreef Invertebrate Herbivores Transect 4 Quad 4	LTER 1	Backreef	4	4	Acanthaster planci	0
2007	2007-01-09	LTER 1 Backreef Invertebrate Herbivores Transect 4 Quad 4	LTER 1	Backreef	4	4	Culcita novaeguineae	0
2007	2007-01-09	LTER 1 Backreef Invertebrate Herbivores Transect 4 Quad 4	LTER 1	Backreef	4	4	Diadema savignyi	0
2007	2007-01-09	LTER 1 Backreef Invertebrate Herbivores Transect 4 Quad 4	LTER 1	Backreef	4	4	Diadema setosum	0
2007	2007-01-09	LTER 1 Backreef Invertebrate Herbivores Transect 4 Quad 4	LTER 1	Backreef	4	4	Echinometra mathaei	1
2007	2007-01-09	LTER 1 Backreef Invertebrate Herbivores Transect 4 Quad 4	LTER 1	Backreef	4	4	Echinostrephus aciculatus	0
2007	2007-01-09	LTER 1 Backreef Invertebrate Herbivores Transect 4 Quad 4	LTER 1	Backreef	4	4	Echinothrix calamaris	0
2007	2007-01-09	LTER 1 Backreef Invertebrate Herbivores Transect 4 Quad 4	LTER 1	Backreef	4	4	Echinothrix diadema	0
2007	2007-01-09	LTER 1 Backreef Invertebrate Herbivores Transect 4 Quad 4	LTER 1	Backreef	4	4	Tectus niloticus	0
2007	2007-01-09	LTER 1 Backreef Invertebrate Herbivores Transect 5 Quad 1	LTER 1	Backreef	5	1	Acanthaster planci	0
2007	2007-01-09	LTER 1 Backreef Invertebrate Herbivores Transect 5 Quad 1	LTER 1	Backreef	5	1	Culcita novaeguineae	0
2007	2007-01-09	LTER 1 Backreef Invertebrate Herbivores Transect 5 Quad 1	LTER 1	Backreef	5	1	Diadema savignyi	0
2007	2007-01-09	LTER 1 Backreef Invertebrate Herbivores Transect 5 Quad 1	LTER 1	Backreef	5	1	Diadema setosum	0
2007	2007-01-09	LTER 1 Backreef Invertebrate Herbivores Transect 5 Quad 1	LTER 1	Backreef	5	1	Echinometra mathaei	1
2007	2007-01-09	LTER 1 Backreef Invertebrate Herbivores Transect 5 Quad 1	LTER 1	Backreef	5	1	Echinostrephus aciculatus	0
2007	2007-01-09	LTER 1 Backreef Invertebrate Herbivores Transect 5 Quad 1	LTER 1	Backreef	5	1	Echinothrix calamaris	0
2007	2007-01-09	LTER 1 Backreef Invertebrate Herbivores Transect 5 Quad 1	LTER 1	Backreef	5	1	Echinothrix diadema	0
2007	2007-01-09	LTER 1 Backreef Invertebrate Herbivores Transect 5 Quad 1	LTER 1	Backreef	5	1	Tectus niloticus	0
2007	2007-01-09	LTER 1 Backreef Invertebrate Herbivores Transect 5 Quad 2	LTER 1	Backreef	5	2	Acanthaster planci	0
2007	2007-01-09	LTER 1 Backreef Invertebrate Herbivores Transect 5 Quad 2	LTER 1	Backreef	5	2	Culcita novaeguineae	0
2007	2007-01-09	LTER 1 Backreef Invertebrate Herbivores Transect 5 Quad 2	LTER 1	Backreef	5	2	Diadema savignyi	0
2007	2007-01-09	LTER 1 Backreef Invertebrate Herbivores Transect 5 Quad 2	LTER 1	Backreef	5	2	Diadema setosum	0
2007	2007-01-09	LTER 1 Backreef Invertebrate Herbivores Transect 5 Quad 2	LTER 1	Backreef	5	2	Echinometra mathaei	1
2007	2007-01-09	LTER 1 Backreef Invertebrate Herbivores Transect 5 Quad 2	LTER 1	Backreef	5	2	Echinostrephus aciculatus	0
2007	2007-01-09	LTER 1 Backreef Invertebrate Herbivores Transect 5 Quad 2	LTER 1	Backreef	5	2	Echinothrix calamaris	1
2007	2007-01-09	LTER 1 Backreef Invertebrate Herbivores Transect 5 Quad 2	LTER 1	Backreef	5	2	Echinothrix diadema	0
2007	2007-01-09	LTER 1 Backreef Invertebrate Herbivores Transect 5 Quad 2	LTER 1	Backreef	5	2	Tectus niloticus	0
2007	2007-01-09	LTER 1 Backreef Invertebrate Herbivores Transect 5 Quad 3	LTER 1	Backreef	5	3	Acanthaster planci	0
2007	2007-01-09	LTER 1 Backreef Invertebrate Herbivores Transect 5 Quad 3	LTER 1	Backreef	5	3	Culcita novaeguineae	0
2007	2007-01-09	LTER 1 Backreef Invertebrate Herbivores Transect 5 Quad 3	LTER 1	Backreef	5	3	Diadema savignyi	0
2007	2007-01-09	LTER 1 Backreef Invertebrate Herbivores Transect 5 Quad 3	LTER 1	Backreef	5	3	Diadema setosum	0
2007	2007-01-09	LTER 1 Backreef Invertebrate Herbivores Transect 5 Quad 3	LTER 1	Backreef	5	3	Echinometra mathaei	4
2007	2007-01-09	LTER 1 Backreef Invertebrate Herbivores Transect 5 Quad 3	LTER 1	Backreef	5	3	Echinostrephus aciculatus	2
2007	2007-01-09	LTER 1 Backreef Invertebrate Herbivores Transect 5 Quad 3	LTER 1	Backreef	5	3	Echinothrix calamaris	1
2007	2007-01-09	LTER 1 Backreef Invertebrate Herbivores Transect 5 Quad 3	LTER 1	Backreef	5	3	Echinothrix diadema	1
2007	2007-01-09	LTER 1 Backreef Invertebrate Herbivores Transect 5 Quad 3	LTER 1	Backreef	5	3	Tectus niloticus	0
2007	2007-01-09	LTER 1 Backreef Invertebrate Herbivores Transect 5 Quad 4	LTER 1	Backreef	5	4	Acanthaster planci	0
2007	2007-01-09	LTER 1 Backreef Invertebrate Herbivores Transect 5 Quad 4	LTER 1	Backreef	5	4	Culcita novaeguineae	0
2007	2007-01-09	LTER 1 Backreef Invertebrate Herbivores Transect 5 Quad 4	LTER 1	Backreef	5	4	Diadema savignyi	0
2007	2007-01-09	LTER 1 Backreef Invertebrate Herbivores Transect 5 Quad 4	LTER 1	Backreef	5	4	Diadema setosum	0
2007	2007-01-09	LTER 1 Backreef Invertebrate Herbivores Transect 5 Quad 4	LTER 1	Backreef	5	4	Echinometra mathaei	0
2007	2007-01-09	LTER 1 Backreef Invertebrate Herbivores Transect 5 Quad 4	LTER 1	Backreef	5	4	Echinostrephus aciculatus	1
2007	2007-01-09	LTER 1 Backreef Invertebrate Herbivores Transect 5 Quad 4	LTER 1	Backreef	5	4	Echinothrix calamaris	0
2007	2007-01-09	LTER 1 Backreef Invertebrate Herbivores Transect 5 Quad 4	LTER 1	Backreef	5	4	Echinothrix diadema	0
2007	2007-01-09	LTER 1 Backreef Invertebrate Herbivores Transect 5 Quad 4	LTER 1	Backreef	5	4	Tectus niloticus	0
2007	2007-01-08	LTER 1 Fringing Reef Invertebrate Herbivores Transect 1 Quad 1	LTER 1	Fringing	1	1	Acanthaster planci	0
2007	2007-01-08	LTER 1 Fringing Reef Invertebrate Herbivores Transect 1 Quad 1	LTER 1	Fringing	1	1	Culcita novaeguineae	0
2007	2007-01-08	LTER 1 Fringing Reef Invertebrate Herbivores Transect 1 Quad 1	LTER 1	Fringing	1	1	Diadema savignyi	0
2007	2007-01-08	LTER 1 Fringing Reef Invertebrate Herbivores Transect 1 Quad 1	LTER 1	Fringing	1	1	Diadema setosum	0
2007	2007-01-08	LTER 1 Fringing Reef Invertebrate Herbivores Transect 1 Quad 1	LTER 1	Fringing	1	1	Echinometra mathaei	17
2007	2007-01-08	LTER 1 Fringing Reef Invertebrate Herbivores Transect 1 Quad 1	LTER 1	Fringing	1	1	Echinometra oblonga	0
2007	2007-01-08	LTER 1 Fringing Reef Invertebrate Herbivores Transect 1 Quad 1	LTER 1	Fringing	1	1	Echinostrephus aciculatus	0
2007	2007-01-08	LTER 1 Fringing Reef Invertebrate Herbivores Transect 1 Quad 1	LTER 1	Fringing	1	1	Echinothrix calamaris	0
2007	2007-01-08	LTER 1 Fringing Reef Invertebrate Herbivores Transect 1 Quad 1	LTER 1	Fringing	1	1	Echinothrix diadema	0
2007	2007-01-08	LTER 1 Fringing Reef Invertebrate Herbivores Transect 1 Quad 1	LTER 1	Fringing	1	1	Tectus niloticus	0
2007	2007-01-08	LTER 1 Fringing Reef Invertebrate Herbivores Transect 1 Quad 2	LTER 1	Fringing	1	2	Acanthaster planci	0
2007	2007-01-08	LTER 1 Fringing Reef Invertebrate Herbivores Transect 1 Quad 2	LTER 1	Fringing	1	2	Culcita novaeguineae	0
2007	2007-01-08	LTER 1 Fringing Reef Invertebrate Herbivores Transect 1 Quad 2	LTER 1	Fringing	1	2	Diadema savignyi	0
2007	2007-01-08	LTER 1 Fringing Reef Invertebrate Herbivores Transect 1 Quad 2	LTER 1	Fringing	1	2	Diadema setosum	0
2007	2007-01-08	LTER 1 Fringing Reef Invertebrate Herbivores Transect 1 Quad 2	LTER 1	Fringing	1	2	Echinometra mathaei	30
2007	2007-01-08	LTER 1 Fringing Reef Invertebrate Herbivores Transect 1 Quad 2	LTER 1	Fringing	1	2	Echinometra oblonga	0
2007	2007-01-08	LTER 1 Fringing Reef Invertebrate Herbivores Transect 1 Quad 2	LTER 1	Fringing	1	2	Echinostrephus aciculatus	0
2007	2007-01-08	LTER 1 Fringing Reef Invertebrate Herbivores Transect 1 Quad 2	LTER 1	Fringing	1	2	Echinothrix calamaris	0
2007	2007-01-08	LTER 1 Fringing Reef Invertebrate Herbivores Transect 1 Quad 2	LTER 1	Fringing	1	2	Echinothrix diadema	0
2007	2007-01-08	LTER 1 Fringing Reef Invertebrate Herbivores Transect 1 Quad 2	LTER 1	Fringing	1	2	Tectus niloticus	0
2007	2007-01-08	LTER 1 Fringing Reef Invertebrate Herbivores Transect 1 Quad 3	LTER 1	Fringing	1	3	Acanthaster planci	0
2007	2007-01-08	LTER 1 Fringing Reef Invertebrate Herbivores Transect 1 Quad 3	LTER 1	Fringing	1	3	Culcita novaeguineae	0
2007	2007-01-08	LTER 1 Fringing Reef Invertebrate Herbivores Transect 1 Quad 3	LTER 1	Fringing	1	3	Diadema savignyi	0
2007	2007-01-08	LTER 1 Fringing Reef Invertebrate Herbivores Transect 1 Quad 3	LTER 1	Fringing	1	3	Diadema setosum	0
2007	2007-01-08	LTER 1 Fringing Reef Invertebrate Herbivores Transect 1 Quad 3	LTER 1	Fringing	1	3	Echinometra mathaei	10
2007	2007-01-08	LTER 1 Fringing Reef Invertebrate Herbivores Transect 1 Quad 3	LTER 1	Fringing	1	3	Echinometra oblonga	0
2007	2007-01-08	LTER 1 Fringing Reef Invertebrate Herbivores Transect 1 Quad 3	LTER 1	Fringing	1	3	Echinostrephus aciculatus	0
2007	2007-01-08	LTER 1 Fringing Reef Invertebrate Herbivores Transect 1 Quad 3	LTER 1	Fringing	1	3	Echinothrix calamaris	0
2007	2007-01-08	LTER 1 Fringing Reef Invertebrate Herbivores Transect 1 Quad 3	LTER 1	Fringing	1	3	Echinothrix diadema	0
2007	2007-01-08	LTER 1 Fringing Reef Invertebrate Herbivores Transect 1 Quad 3	LTER 1	Fringing	1	3	Tectus niloticus	0
2007	2007-01-08	LTER 1 Fringing Reef Invertebrate Herbivores Transect 1 Quad 4	LTER 1	Fringing	1	4	Acanthaster planci	0
2007	2007-01-08	LTER 1 Fringing Reef Invertebrate Herbivores Transect 1 Quad 4	LTER 1	Fringing	1	4	Culcita novaeguineae	0
2007	2007-01-08	LTER 1 Fringing Reef Invertebrate Herbivores Transect 1 Quad 4	LTER 1	Fringing	1	4	Diadema savignyi	0
2007	2007-01-08	LTER 1 Fringing Reef Invertebrate Herbivores Transect 1 Quad 4	LTER 1	Fringing	1	4	Diadema setosum	0
2007	2007-01-08	LTER 1 Fringing Reef Invertebrate Herbivores Transect 1 Quad 4	LTER 1	Fringing	1	4	Echinometra mathaei	12
2007	2007-01-08	LTER 1 Fringing Reef Invertebrate Herbivores Transect 1 Quad 4	LTER 1	Fringing	1	4	Echinometra oblonga	0
2007	2007-01-08	LTER 1 Fringing Reef Invertebrate Herbivores Transect 1 Quad 4	LTER 1	Fringing	1	4	Echinostrephus aciculatus	0
2007	2007-01-08	LTER 1 Fringing Reef Invertebrate Herbivores Transect 1 Quad 4	LTER 1	Fringing	1	4	Echinothrix calamaris	0
2007	2007-01-08	LTER 1 Fringing Reef Invertebrate Herbivores Transect 1 Quad 4	LTER 1	Fringing	1	4	Echinothrix diadema	0
2007	2007-01-08	LTER 1 Fringing Reef Invertebrate Herbivores Transect 1 Quad 4	LTER 1	Fringing	1	4	Tectus niloticus	0
2007	2007-01-08	LTER 1 Fringing Reef Invertebrate Herbivores Transect 2 Quad 1	LTER 1	Fringing	2	1	Acanthaster planci	0
2007	2007-01-08	LTER 1 Fringing Reef Invertebrate Herbivores Transect 2 Quad 1	LTER 1	Fringing	2	1	Culcita novaeguineae	0
2007	2007-01-08	LTER 1 Fringing Reef Invertebrate Herbivores Transect 2 Quad 1	LTER 1	Fringing	2	1	Diadema savignyi	0
2007	2007-01-08	LTER 1 Fringing Reef Invertebrate Herbivores Transect 2 Quad 1	LTER 1	Fringing	2	1	Diadema setosum	0
2007	2007-01-08	LTER 1 Fringing Reef Invertebrate Herbivores Transect 2 Quad 1	LTER 1	Fringing	2	1	Echinometra mathaei	38
2007	2007-01-08	LTER 1 Fringing Reef Invertebrate Herbivores Transect 2 Quad 1	LTER 1	Fringing	2	1	Echinometra oblonga	0
2007	2007-01-08	LTER 1 Fringing Reef Invertebrate Herbivores Transect 2 Quad 1	LTER 1	Fringing	2	1	Echinostrephus aciculatus	0
2007	2007-01-08	LTER 1 Fringing Reef Invertebrate Herbivores Transect 2 Quad 1	LTER 1	Fringing	2	1	Echinothrix calamaris	0
2007	2007-01-08	LTER 1 Fringing Reef Invertebrate Herbivores Transect 2 Quad 1	LTER 1	Fringing	2	1	Echinothrix diadema	0
2007	2007-01-08	LTER 1 Fringing Reef Invertebrate Herbivores Transect 2 Quad 1	LTER 1	Fringing	2	1	Tectus niloticus	0
2007	2007-01-08	LTER 1 Fringing Reef Invertebrate Herbivores Transect 2 Quad 2	LTER 1	Fringing	2	2	Acanthaster planci	0
2007	2007-01-08	LTER 1 Fringing Reef Invertebrate Herbivores Transect 2 Quad 2	LTER 1	Fringing	2	2	Culcita novaeguineae	0
2007	2007-01-08	LTER 1 Fringing Reef Invertebrate Herbivores Transect 2 Quad 2	LTER 1	Fringing	2	2	Diadema savignyi	0
2007	2007-01-08	LTER 1 Fringing Reef Invertebrate Herbivores Transect 2 Quad 2	LTER 1	Fringing	2	2	Diadema setosum	0
2007	2007-01-08	LTER 1 Fringing Reef Invertebrate Herbivores Transect 2 Quad 2	LTER 1	Fringing	2	2	Echinometra mathaei	14
2007	2007-01-08	LTER 1 Fringing Reef Invertebrate Herbivores Transect 2 Quad 2	LTER 1	Fringing	2	2	Echinometra oblonga	0
2007	2007-01-08	LTER 1 Fringing Reef Invertebrate Herbivores Transect 2 Quad 2	LTER 1	Fringing	2	2	Echinostrephus aciculatus	0
2007	2007-01-08	LTER 1 Fringing Reef Invertebrate Herbivores Transect 2 Quad 2	LTER 1	Fringing	2	2	Echinothrix calamaris	0
2007	2007-01-08	LTER 1 Fringing Reef Invertebrate Herbivores Transect 2 Quad 2	LTER 1	Fringing	2	2	Echinothrix diadema	0
2007	2007-01-08	LTER 1 Fringing Reef Invertebrate Herbivores Transect 2 Quad 2	LTER 1	Fringing	2	2	Tectus niloticus	0
2007	2007-01-08	LTER 1 Fringing Reef Invertebrate Herbivores Transect 2 Quad 3	LTER 1	Fringing	2	3	Acanthaster planci	0
2007	2007-01-08	LTER 1 Fringing Reef Invertebrate Herbivores Transect 2 Quad 3	LTER 1	Fringing	2	3	Culcita novaeguineae	0
2007	2007-01-08	LTER 1 Fringing Reef Invertebrate Herbivores Transect 2 Quad 3	LTER 1	Fringing	2	3	Diadema savignyi	0
2007	2007-01-08	LTER 1 Fringing Reef Invertebrate Herbivores Transect 2 Quad 3	LTER 1	Fringing	2	3	Diadema setosum	0
2007	2007-01-08	LTER 1 Fringing Reef Invertebrate Herbivores Transect 2 Quad 3	LTER 1	Fringing	2	3	Echinometra mathaei	15
2007	2007-01-08	LTER 1 Fringing Reef Invertebrate Herbivores Transect 2 Quad 3	LTER 1	Fringing	2	3	Echinometra oblonga	0
2007	2007-01-08	LTER 1 Fringing Reef Invertebrate Herbivores Transect 2 Quad 3	LTER 1	Fringing	2	3	Echinostrephus aciculatus	0
2007	2007-01-08	LTER 1 Fringing Reef Invertebrate Herbivores Transect 2 Quad 3	LTER 1	Fringing	2	3	Echinothrix calamaris	0
2007	2007-01-08	LTER 1 Fringing Reef Invertebrate Herbivores Transect 2 Quad 3	LTER 1	Fringing	2	3	Echinothrix diadema	0
2007	2007-01-08	LTER 1 Fringing Reef Invertebrate Herbivores Transect 2 Quad 3	LTER 1	Fringing	2	3	Tectus niloticus	0
2007	2007-01-08	LTER 1 Fringing Reef Invertebrate Herbivores Transect 2 Quad 4	LTER 1	Fringing	2	4	Acanthaster planci	0
2007	2007-01-08	LTER 1 Fringing Reef Invertebrate Herbivores Transect 2 Quad 4	LTER 1	Fringing	2	4	Culcita novaeguineae	0
2007	2007-01-08	LTER 1 Fringing Reef Invertebrate Herbivores Transect 2 Quad 4	LTER 1	Fringing	2	4	Diadema savignyi	0
2007	2007-01-08	LTER 1 Fringing Reef Invertebrate Herbivores Transect 2 Quad 4	LTER 1	Fringing	2	4	Diadema setosum	0
2007	2007-01-08	LTER 1 Fringing Reef Invertebrate Herbivores Transect 2 Quad 4	LTER 1	Fringing	2	4	Echinometra mathaei	33
2007	2007-01-08	LTER 1 Fringing Reef Invertebrate Herbivores Transect 2 Quad 4	LTER 1	Fringing	2	4	Echinometra oblonga	0
2007	2007-01-08	LTER 1 Fringing Reef Invertebrate Herbivores Transect 2 Quad 4	LTER 1	Fringing	2	4	Echinostrephus aciculatus	0
2007	2007-01-08	LTER 1 Fringing Reef Invertebrate Herbivores Transect 2 Quad 4	LTER 1	Fringing	2	4	Echinothrix calamaris	0
2007	2007-01-08	LTER 1 Fringing Reef Invertebrate Herbivores Transect 2 Quad 4	LTER 1	Fringing	2	4	Echinothrix diadema	0
2007	2007-01-08	LTER 1 Fringing Reef Invertebrate Herbivores Transect 2 Quad 4	LTER 1	Fringing	2	4	Tectus niloticus	0
2007	2007-01-08	LTER 1 Fringing Reef Invertebrate Herbivores Transect 3 Quad 1	LTER 1	Fringing	3	1	Acanthaster planci	0
2007	2007-01-08	LTER 1 Fringing Reef Invertebrate Herbivores Transect 3 Quad 1	LTER 1	Fringing	3	1	Culcita novaeguineae	0
2007	2007-01-08	LTER 1 Fringing Reef Invertebrate Herbivores Transect 3 Quad 1	LTER 1	Fringing	3	1	Diadema savignyi	0
2007	2007-01-08	LTER 1 Fringing Reef Invertebrate Herbivores Transect 3 Quad 1	LTER 1	Fringing	3	1	Diadema setosum	1
2007	2007-01-08	LTER 1 Fringing Reef Invertebrate Herbivores Transect 3 Quad 1	LTER 1	Fringing	3	1	Echinometra mathaei	29
2007	2007-01-08	LTER 1 Fringing Reef Invertebrate Herbivores Transect 3 Quad 1	LTER 1	Fringing	3	1	Echinometra oblonga	0
2007	2007-01-08	LTER 1 Fringing Reef Invertebrate Herbivores Transect 3 Quad 1	LTER 1	Fringing	3	1	Echinostrephus aciculatus	0
2007	2007-01-08	LTER 1 Fringing Reef Invertebrate Herbivores Transect 3 Quad 1	LTER 1	Fringing	3	1	Echinothrix calamaris	0
2007	2007-01-08	LTER 1 Fringing Reef Invertebrate Herbivores Transect 3 Quad 1	LTER 1	Fringing	3	1	Echinothrix diadema	0
2007	2007-01-08	LTER 1 Fringing Reef Invertebrate Herbivores Transect 3 Quad 1	LTER 1	Fringing	3	1	Tectus niloticus	0
2007	2007-01-08	LTER 1 Fringing Reef Invertebrate Herbivores Transect 3 Quad 2	LTER 1	Fringing	3	2	Acanthaster planci	0
2007	2007-01-08	LTER 1 Fringing Reef Invertebrate Herbivores Transect 3 Quad 2	LTER 1	Fringing	3	2	Culcita novaeguineae	0
2007	2007-01-08	LTER 1 Fringing Reef Invertebrate Herbivores Transect 3 Quad 2	LTER 1	Fringing	3	2	Diadema savignyi	0
2007	2007-01-08	LTER 1 Fringing Reef Invertebrate Herbivores Transect 3 Quad 2	LTER 1	Fringing	3	2	Diadema setosum	0
2007	2007-01-08	LTER 1 Fringing Reef Invertebrate Herbivores Transect 3 Quad 2	LTER 1	Fringing	3	2	Echinometra mathaei	6
2007	2007-01-08	LTER 1 Fringing Reef Invertebrate Herbivores Transect 3 Quad 2	LTER 1	Fringing	3	2	Echinometra oblonga	0
2007	2007-01-08	LTER 1 Fringing Reef Invertebrate Herbivores Transect 3 Quad 2	LTER 1	Fringing	3	2	Echinostrephus aciculatus	0
2007	2007-01-08	LTER 1 Fringing Reef Invertebrate Herbivores Transect 3 Quad 2	LTER 1	Fringing	3	2	Echinothrix calamaris	0
2007	2007-01-08	LTER 1 Fringing Reef Invertebrate Herbivores Transect 3 Quad 2	LTER 1	Fringing	3	2	Echinothrix diadema	0
2007	2007-01-08	LTER 1 Fringing Reef Invertebrate Herbivores Transect 3 Quad 2	LTER 1	Fringing	3	2	Tectus niloticus	0
2007	2007-01-08	LTER 1 Fringing Reef Invertebrate Herbivores Transect 3 Quad 3	LTER 1	Fringing	3	3	Acanthaster planci	0
2007	2007-01-08	LTER 1 Fringing Reef Invertebrate Herbivores Transect 3 Quad 3	LTER 1	Fringing	3	3	Culcita novaeguineae	0
2007	2007-01-08	LTER 1 Fringing Reef Invertebrate Herbivores Transect 3 Quad 3	LTER 1	Fringing	3	3	Diadema savignyi	0
2007	2007-01-08	LTER 1 Fringing Reef Invertebrate Herbivores Transect 3 Quad 3	LTER 1	Fringing	3	3	Diadema setosum	0
2007	2007-01-08	LTER 1 Fringing Reef Invertebrate Herbivores Transect 3 Quad 3	LTER 1	Fringing	3	3	Echinometra mathaei	15
2007	2007-01-08	LTER 1 Fringing Reef Invertebrate Herbivores Transect 3 Quad 3	LTER 1	Fringing	3	3	Echinometra oblonga	0
2007	2007-01-08	LTER 1 Fringing Reef Invertebrate Herbivores Transect 3 Quad 3	LTER 1	Fringing	3	3	Echinostrephus aciculatus	0
2007	2007-01-08	LTER 1 Fringing Reef Invertebrate Herbivores Transect 3 Quad 3	LTER 1	Fringing	3	3	Echinothrix calamaris	0
2007	2007-01-08	LTER 1 Fringing Reef Invertebrate Herbivores Transect 3 Quad 3	LTER 1	Fringing	3	3	Echinothrix diadema	0
2007	2007-01-08	LTER 1 Fringing Reef Invertebrate Herbivores Transect 3 Quad 3	LTER 1	Fringing	3	3	Tectus niloticus	0
2007	2007-01-08	LTER 1 Fringing Reef Invertebrate Herbivores Transect 3 Quad 4	LTER 1	Fringing	3	4	Acanthaster planci	0
2007	2007-01-08	LTER 1 Fringing Reef Invertebrate Herbivores Transect 3 Quad 4	LTER 1	Fringing	3	4	Culcita novaeguineae	0
2007	2007-01-08	LTER 1 Fringing Reef Invertebrate Herbivores Transect 3 Quad 4	LTER 1	Fringing	3	4	Diadema savignyi	0
2007	2007-01-08	LTER 1 Fringing Reef Invertebrate Herbivores Transect 3 Quad 4	LTER 1	Fringing	3	4	Diadema setosum	0
2007	2007-01-08	LTER 1 Fringing Reef Invertebrate Herbivores Transect 3 Quad 4	LTER 1	Fringing	3	4	Echinometra mathaei	9
2007	2007-01-08	LTER 1 Fringing Reef Invertebrate Herbivores Transect 3 Quad 4	LTER 1	Fringing	3	4	Echinometra oblonga	2
2007	2007-01-08	LTER 1 Fringing Reef Invertebrate Herbivores Transect 3 Quad 4	LTER 1	Fringing	3	4	Echinostrephus aciculatus	0
2007	2007-01-08	LTER 1 Fringing Reef Invertebrate Herbivores Transect 3 Quad 4	LTER 1	Fringing	3	4	Echinothrix calamaris	0
2007	2007-01-08	LTER 1 Fringing Reef Invertebrate Herbivores Transect 3 Quad 4	LTER 1	Fringing	3	4	Echinothrix diadema	0
2007	2007-01-08	LTER 1 Fringing Reef Invertebrate Herbivores Transect 3 Quad 4	LTER 1	Fringing	3	4	Tectus niloticus	0
2007	2007-01-08	LTER 1 Fringing Reef Invertebrate Herbivores Transect 4 Quad 1	LTER 1	Fringing	4	1	Acanthaster planci	0
2007	2007-01-08	LTER 1 Fringing Reef Invertebrate Herbivores Transect 4 Quad 1	LTER 1	Fringing	4	1	Culcita novaeguineae	0
2007	2007-01-08	LTER 1 Fringing Reef Invertebrate Herbivores Transect 4 Quad 1	LTER 1	Fringing	4	1	Diadema savignyi	0
2007	2007-01-08	LTER 1 Fringing Reef Invertebrate Herbivores Transect 4 Quad 1	LTER 1	Fringing	4	1	Diadema setosum	0
2007	2007-01-08	LTER 1 Fringing Reef Invertebrate Herbivores Transect 4 Quad 1	LTER 1	Fringing	4	1	Echinometra mathaei	14
2007	2007-01-08	LTER 1 Fringing Reef Invertebrate Herbivores Transect 4 Quad 1	LTER 1	Fringing	4	1	Echinometra oblonga	0
2007	2007-01-08	LTER 1 Fringing Reef Invertebrate Herbivores Transect 4 Quad 1	LTER 1	Fringing	4	1	Echinostrephus aciculatus	0
2007	2007-01-08	LTER 1 Fringing Reef Invertebrate Herbivores Transect 4 Quad 1	LTER 1	Fringing	4	1	Echinothrix calamaris	0
2007	2007-01-08	LTER 1 Fringing Reef Invertebrate Herbivores Transect 4 Quad 1	LTER 1	Fringing	4	1	Echinothrix diadema	0
2007	2007-01-08	LTER 1 Fringing Reef Invertebrate Herbivores Transect 4 Quad 1	LTER 1	Fringing	4	1	Tectus niloticus	0
2007	2007-01-08	LTER 1 Fringing Reef Invertebrate Herbivores Transect 4 Quad 2	LTER 1	Fringing	4	2	Acanthaster planci	0
2007	2007-01-08	LTER 1 Fringing Reef Invertebrate Herbivores Transect 4 Quad 2	LTER 1	Fringing	4	2	Culcita novaeguineae	0
2007	2007-01-08	LTER 1 Fringing Reef Invertebrate Herbivores Transect 4 Quad 2	LTER 1	Fringing	4	2	Diadema savignyi	0
2007	2007-01-08	LTER 1 Fringing Reef Invertebrate Herbivores Transect 4 Quad 2	LTER 1	Fringing	4	2	Diadema setosum	0
2007	2007-01-08	LTER 1 Fringing Reef Invertebrate Herbivores Transect 4 Quad 2	LTER 1	Fringing	4	2	Echinometra mathaei	0
2007	2007-01-08	LTER 1 Fringing Reef Invertebrate Herbivores Transect 4 Quad 2	LTER 1	Fringing	4	2	Echinometra oblonga	0
2007	2007-01-08	LTER 1 Fringing Reef Invertebrate Herbivores Transect 4 Quad 2	LTER 1	Fringing	4	2	Echinostrephus aciculatus	0
2007	2007-01-08	LTER 1 Fringing Reef Invertebrate Herbivores Transect 4 Quad 2	LTER 1	Fringing	4	2	Echinothrix calamaris	0
2007	2007-01-08	LTER 1 Fringing Reef Invertebrate Herbivores Transect 4 Quad 2	LTER 1	Fringing	4	2	Echinothrix diadema	0
2007	2007-01-08	LTER 1 Fringing Reef Invertebrate Herbivores Transect 4 Quad 2	LTER 1	Fringing	4	2	Tectus niloticus	0
2007	2007-01-08	LTER 1 Fringing Reef Invertebrate Herbivores Transect 4 Quad 3	LTER 1	Fringing	4	3	Acanthaster planci	0
2007	2007-01-08	LTER 1 Fringing Reef Invertebrate Herbivores Transect 4 Quad 3	LTER 1	Fringing	4	3	Culcita novaeguineae	0
2007	2007-01-08	LTER 1 Fringing Reef Invertebrate Herbivores Transect 4 Quad 3	LTER 1	Fringing	4	3	Diadema savignyi	0
2007	2007-01-08	LTER 1 Fringing Reef Invertebrate Herbivores Transect 4 Quad 3	LTER 1	Fringing	4	3	Diadema setosum	0
2007	2007-01-08	LTER 1 Fringing Reef Invertebrate Herbivores Transect 4 Quad 3	LTER 1	Fringing	4	3	Echinometra mathaei	3
2007	2007-01-08	LTER 1 Fringing Reef Invertebrate Herbivores Transect 4 Quad 3	LTER 1	Fringing	4	3	Echinometra oblonga	0
2007	2007-01-08	LTER 1 Fringing Reef Invertebrate Herbivores Transect 4 Quad 3	LTER 1	Fringing	4	3	Echinostrephus aciculatus	0
2007	2007-01-08	LTER 1 Fringing Reef Invertebrate Herbivores Transect 4 Quad 3	LTER 1	Fringing	4	3	Echinothrix calamaris	0
2007	2007-01-08	LTER 1 Fringing Reef Invertebrate Herbivores Transect 4 Quad 3	LTER 1	Fringing	4	3	Echinothrix diadema	0
2007	2007-01-08	LTER 1 Fringing Reef Invertebrate Herbivores Transect 4 Quad 3	LTER 1	Fringing	4	3	Tectus niloticus	0
2007	2007-01-08	LTER 1 Fringing Reef Invertebrate Herbivores Transect 4 Quad 4	LTER 1	Fringing	4	4	Acanthaster planci	0
2007	2007-01-08	LTER 1 Fringing Reef Invertebrate Herbivores Transect 4 Quad 4	LTER 1	Fringing	4	4	Culcita novaeguineae	0
2007	2007-01-08	LTER 1 Fringing Reef Invertebrate Herbivores Transect 4 Quad 4	LTER 1	Fringing	4	4	Diadema savignyi	0
2007	2007-01-08	LTER 1 Fringing Reef Invertebrate Herbivores Transect 4 Quad 4	LTER 1	Fringing	4	4	Diadema setosum	0
2007	2007-01-08	LTER 1 Fringing Reef Invertebrate Herbivores Transect 4 Quad 4	LTER 1	Fringing	4	4	Echinometra mathaei	12
2007	2007-01-08	LTER 1 Fringing Reef Invertebrate Herbivores Transect 4 Quad 4	LTER 1	Fringing	4	4	Echinometra oblonga	0
2007	2007-01-08	LTER 1 Fringing Reef Invertebrate Herbivores Transect 4 Quad 4	LTER 1	Fringing	4	4	Echinostrephus aciculatus	0
2007	2007-01-08	LTER 1 Fringing Reef Invertebrate Herbivores Transect 4 Quad 4	LTER 1	Fringing	4	4	Echinothrix calamaris	0
2007	2007-01-08	LTER 1 Fringing Reef Invertebrate Herbivores Transect 4 Quad 4	LTER 1	Fringing	4	4	Echinothrix diadema	0
2007	2007-01-08	LTER 1 Fringing Reef Invertebrate Herbivores Transect 4 Quad 4	LTER 1	Fringing	4	4	Tectus niloticus	0
2007	2007-01-08	LTER 1 Fringing Reef Invertebrate Herbivores Transect 5 Quad 1	LTER 1	Fringing	5	1	Acanthaster planci	0
2007	2007-01-08	LTER 1 Fringing Reef Invertebrate Herbivores Transect 5 Quad 1	LTER 1	Fringing	5	1	Culcita novaeguineae	0
2007	2007-01-08	LTER 1 Fringing Reef Invertebrate Herbivores Transect 5 Quad 1	LTER 1	Fringing	5	1	Diadema savignyi	0
2007	2007-01-08	LTER 1 Fringing Reef Invertebrate Herbivores Transect 5 Quad 1	LTER 1	Fringing	5	1	Diadema setosum	1
2007	2007-01-08	LTER 1 Fringing Reef Invertebrate Herbivores Transect 5 Quad 1	LTER 1	Fringing	5	1	Echinometra mathaei	2
2007	2007-01-08	LTER 1 Fringing Reef Invertebrate Herbivores Transect 5 Quad 1	LTER 1	Fringing	5	1	Echinometra oblonga	0
2007	2007-01-08	LTER 1 Fringing Reef Invertebrate Herbivores Transect 5 Quad 1	LTER 1	Fringing	5	1	Echinostrephus aciculatus	0
2007	2007-01-08	LTER 1 Fringing Reef Invertebrate Herbivores Transect 5 Quad 1	LTER 1	Fringing	5	1	Echinothrix calamaris	0
2007	2007-01-08	LTER 1 Fringing Reef Invertebrate Herbivores Transect 5 Quad 1	LTER 1	Fringing	5	1	Echinothrix diadema	0
2007	2007-01-08	LTER 1 Fringing Reef Invertebrate Herbivores Transect 5 Quad 1	LTER 1	Fringing	5	1	Tectus niloticus	0
2007	2007-01-08	LTER 1 Fringing Reef Invertebrate Herbivores Transect 5 Quad 2	LTER 1	Fringing	5	2	Acanthaster planci	0
2007	2007-01-08	LTER 1 Fringing Reef Invertebrate Herbivores Transect 5 Quad 2	LTER 1	Fringing	5	2	Culcita novaeguineae	0
2007	2007-01-08	LTER 1 Fringing Reef Invertebrate Herbivores Transect 5 Quad 2	LTER 1	Fringing	5	2	Diadema savignyi	0
2007	2007-01-08	LTER 1 Fringing Reef Invertebrate Herbivores Transect 5 Quad 2	LTER 1	Fringing	5	2	Diadema setosum	0
2007	2007-01-08	LTER 1 Fringing Reef Invertebrate Herbivores Transect 5 Quad 2	LTER 1	Fringing	5	2	Echinometra mathaei	0
2007	2007-01-08	LTER 1 Fringing Reef Invertebrate Herbivores Transect 5 Quad 2	LTER 1	Fringing	5	2	Echinometra oblonga	0
2007	2007-01-08	LTER 1 Fringing Reef Invertebrate Herbivores Transect 5 Quad 2	LTER 1	Fringing	5	2	Echinostrephus aciculatus	0
2007	2007-01-08	LTER 1 Fringing Reef Invertebrate Herbivores Transect 5 Quad 2	LTER 1	Fringing	5	2	Echinothrix calamaris	0
2007	2007-01-08	LTER 1 Fringing Reef Invertebrate Herbivores Transect 5 Quad 2	LTER 1	Fringing	5	2	Echinothrix diadema	0
2007	2007-01-08	LTER 1 Fringing Reef Invertebrate Herbivores Transect 5 Quad 2	LTER 1	Fringing	5	2	Tectus niloticus	0
2007	2007-01-08	LTER 1 Fringing Reef Invertebrate Herbivores Transect 5 Quad 3	LTER 1	Fringing	5	3	Acanthaster planci	0
2007	2007-01-08	LTER 1 Fringing Reef Invertebrate Herbivores Transect 5 Quad 3	LTER 1	Fringing	5	3	Culcita novaeguineae	0
2007	2007-01-08	LTER 1 Fringing Reef Invertebrate Herbivores Transect 5 Quad 3	LTER 1	Fringing	5	3	Diadema savignyi	0
2007	2007-01-08	LTER 1 Fringing Reef Invertebrate Herbivores Transect 5 Quad 3	LTER 1	Fringing	5	3	Diadema setosum	0
2007	2007-01-08	LTER 1 Fringing Reef Invertebrate Herbivores Transect 5 Quad 3	LTER 1	Fringing	5	3	Echinometra mathaei	22
2007	2007-01-08	LTER 1 Fringing Reef Invertebrate Herbivores Transect 5 Quad 3	LTER 1	Fringing	5	3	Echinometra oblonga	0
2007	2007-01-08	LTER 1 Fringing Reef Invertebrate Herbivores Transect 5 Quad 3	LTER 1	Fringing	5	3	Echinostrephus aciculatus	0
2007	2007-01-08	LTER 1 Fringing Reef Invertebrate Herbivores Transect 5 Quad 3	LTER 1	Fringing	5	3	Echinothrix calamaris	0
2007	2007-01-08	LTER 1 Fringing Reef Invertebrate Herbivores Transect 5 Quad 3	LTER 1	Fringing	5	3	Echinothrix diadema	0
2007	2007-01-08	LTER 1 Fringing Reef Invertebrate Herbivores Transect 5 Quad 3	LTER 1	Fringing	5	3	Tectus niloticus	0
2007	2007-01-08	LTER 1 Fringing Reef Invertebrate Herbivores Transect 5 Quad 4	LTER 1	Fringing	5	4	Acanthaster planci	0
2007	2007-01-08	LTER 1 Fringing Reef Invertebrate Herbivores Transect 5 Quad 4	LTER 1	Fringing	5	4	Culcita novaeguineae	0
2007	2007-01-08	LTER 1 Fringing Reef Invertebrate Herbivores Transect 5 Quad 4	LTER 1	Fringing	5	4	Diadema savignyi	0
2007	2007-01-08	LTER 1 Fringing Reef Invertebrate Herbivores Transect 5 Quad 4	LTER 1	Fringing	5	4	Diadema setosum	0
2007	2007-01-08	LTER 1 Fringing Reef Invertebrate Herbivores Transect 5 Quad 4	LTER 1	Fringing	5	4	Echinometra mathaei	13
2007	2007-01-08	LTER 1 Fringing Reef Invertebrate Herbivores Transect 5 Quad 4	LTER 1	Fringing	5	4	Echinometra oblonga	0
2007	2007-01-08	LTER 1 Fringing Reef Invertebrate Herbivores Transect 5 Quad 4	LTER 1	Fringing	5	4	Echinostrephus aciculatus	0
2007	2007-01-08	LTER 1 Fringing Reef Invertebrate Herbivores Transect 5 Quad 4	LTER 1	Fringing	5	4	Echinothrix calamaris	0
2007	2007-01-08	LTER 1 Fringing Reef Invertebrate Herbivores Transect 5 Quad 4	LTER 1	Fringing	5	4	Echinothrix diadema	0
2007	2007-01-08	LTER 1 Fringing Reef Invertebrate Herbivores Transect 5 Quad 4	LTER 1	Fringing	5	4	Tectus niloticus	0
2007	2007-01-11	LTER 1 Outer 10 m Invertebrate Herbivores Transect 1 Quad 1	LTER 1	Outer 10	1	1	Acanthaster planci	0
2007	2007-01-11	LTER 1 Outer 10 m Invertebrate Herbivores Transect 1 Quad 1	LTER 1	Outer 10	1	1	Culcita novaeguineae	0
2007	2007-01-11	LTER 1 Outer 10 m Invertebrate Herbivores Transect 1 Quad 1	LTER 1	Outer 10	1	1	Diadema savignyi	0
2007	2007-01-11	LTER 1 Outer 10 m Invertebrate Herbivores Transect 1 Quad 1	LTER 1	Outer 10	1	1	Diadema setosum	0
2007	2007-01-11	LTER 1 Outer 10 m Invertebrate Herbivores Transect 1 Quad 1	LTER 1	Outer 10	1	1	Echinometra mathaei	0
2007	2007-01-11	LTER 1 Outer 10 m Invertebrate Herbivores Transect 1 Quad 1	LTER 1	Outer 10	1	1	Echinostrephus aciculatus	0
2007	2007-01-11	LTER 1 Outer 10 m Invertebrate Herbivores Transect 1 Quad 1	LTER 1	Outer 10	1	1	Echinothrix calamaris	0
2007	2007-01-11	LTER 1 Outer 10 m Invertebrate Herbivores Transect 1 Quad 1	LTER 1	Outer 10	1	1	Echinothrix diadema	0
2007	2007-01-11	LTER 1 Outer 10 m Invertebrate Herbivores Transect 1 Quad 1	LTER 1	Outer 10	1	1	Tectus niloticus	0
2007	2007-01-11	LTER 1 Outer 10 m Invertebrate Herbivores Transect 1 Quad 2	LTER 1	Outer 10	1	2	Acanthaster planci	0
2007	2007-01-11	LTER 1 Outer 10 m Invertebrate Herbivores Transect 1 Quad 2	LTER 1	Outer 10	1	2	Culcita novaeguineae	0
2007	2007-01-11	LTER 1 Outer 10 m Invertebrate Herbivores Transect 1 Quad 2	LTER 1	Outer 10	1	2	Diadema savignyi	0
2007	2007-01-11	LTER 1 Outer 10 m Invertebrate Herbivores Transect 1 Quad 2	LTER 1	Outer 10	1	2	Diadema setosum	0
2007	2007-01-11	LTER 1 Outer 10 m Invertebrate Herbivores Transect 1 Quad 2	LTER 1	Outer 10	1	2	Echinometra mathaei	0
2007	2007-01-11	LTER 1 Outer 10 m Invertebrate Herbivores Transect 1 Quad 2	LTER 1	Outer 10	1	2	Echinostrephus aciculatus	0
2007	2007-01-11	LTER 1 Outer 10 m Invertebrate Herbivores Transect 1 Quad 2	LTER 1	Outer 10	1	2	Echinothrix calamaris	0
2007	2007-01-11	LTER 1 Outer 10 m Invertebrate Herbivores Transect 1 Quad 2	LTER 1	Outer 10	1	2	Echinothrix diadema	0
2007	2007-01-11	LTER 1 Outer 10 m Invertebrate Herbivores Transect 1 Quad 2	LTER 1	Outer 10	1	2	Tectus niloticus	0
2007	2007-01-11	LTER 1 Outer 10 m Invertebrate Herbivores Transect 1 Quad 3	LTER 1	Outer 10	1	3	Acanthaster planci	0
2007	2007-01-11	LTER 1 Outer 10 m Invertebrate Herbivores Transect 1 Quad 3	LTER 1	Outer 10	1	3	Culcita novaeguineae	0
2007	2007-01-11	LTER 1 Outer 10 m Invertebrate Herbivores Transect 1 Quad 3	LTER 1	Outer 10	1	3	Diadema savignyi	0
2007	2007-01-11	LTER 1 Outer 10 m Invertebrate Herbivores Transect 1 Quad 3	LTER 1	Outer 10	1	3	Diadema setosum	0
2007	2007-01-11	LTER 1 Outer 10 m Invertebrate Herbivores Transect 1 Quad 3	LTER 1	Outer 10	1	3	Echinometra mathaei	0
2007	2007-01-11	LTER 1 Outer 10 m Invertebrate Herbivores Transect 1 Quad 3	LTER 1	Outer 10	1	3	Echinostrephus aciculatus	0
2007	2007-01-11	LTER 1 Outer 10 m Invertebrate Herbivores Transect 1 Quad 3	LTER 1	Outer 10	1	3	Echinothrix calamaris	0
2007	2007-01-11	LTER 1 Outer 10 m Invertebrate Herbivores Transect 1 Quad 3	LTER 1	Outer 10	1	3	Echinothrix diadema	0
2007	2007-01-11	LTER 1 Outer 10 m Invertebrate Herbivores Transect 1 Quad 3	LTER 1	Outer 10	1	3	Tectus niloticus	0
2007	2007-01-11	LTER 1 Outer 10 m Invertebrate Herbivores Transect 1 Quad 4	LTER 1	Outer 10	1	4	Acanthaster planci	0
2007	2007-01-11	LTER 1 Outer 10 m Invertebrate Herbivores Transect 1 Quad 4	LTER 1	Outer 10	1	4	Culcita novaeguineae	0
2007	2007-01-11	LTER 1 Outer 10 m Invertebrate Herbivores Transect 1 Quad 4	LTER 1	Outer 10	1	4	Diadema savignyi	0
2007	2007-01-11	LTER 1 Outer 10 m Invertebrate Herbivores Transect 1 Quad 4	LTER 1	Outer 10	1	4	Diadema setosum	0
2007	2007-01-11	LTER 1 Outer 10 m Invertebrate Herbivores Transect 1 Quad 4	LTER 1	Outer 10	1	4	Echinometra mathaei	0
2007	2007-01-11	LTER 1 Outer 10 m Invertebrate Herbivores Transect 1 Quad 4	LTER 1	Outer 10	1	4	Echinostrephus aciculatus	1
2007	2007-01-11	LTER 1 Outer 10 m Invertebrate Herbivores Transect 1 Quad 4	LTER 1	Outer 10	1	4	Echinothrix calamaris	0
2007	2007-01-11	LTER 1 Outer 10 m Invertebrate Herbivores Transect 1 Quad 4	LTER 1	Outer 10	1	4	Echinothrix diadema	0
2007	2007-01-11	LTER 1 Outer 10 m Invertebrate Herbivores Transect 1 Quad 4	LTER 1	Outer 10	1	4	Tectus niloticus	0
2007	2007-01-11	LTER 1 Outer 10 m Invertebrate Herbivores Transect 2 Quad 1	LTER 1	Outer 10	2	1	Acanthaster planci	0
2007	2007-01-11	LTER 1 Outer 10 m Invertebrate Herbivores Transect 2 Quad 1	LTER 1	Outer 10	2	1	Culcita novaeguineae	0
2007	2007-01-11	LTER 1 Outer 10 m Invertebrate Herbivores Transect 2 Quad 1	LTER 1	Outer 10	2	1	Diadema savignyi	0
2007	2007-01-11	LTER 1 Outer 10 m Invertebrate Herbivores Transect 2 Quad 1	LTER 1	Outer 10	2	1	Diadema setosum	0
2007	2007-01-11	LTER 1 Outer 10 m Invertebrate Herbivores Transect 2 Quad 1	LTER 1	Outer 10	2	1	Echinometra mathaei	0
2007	2007-01-11	LTER 1 Outer 10 m Invertebrate Herbivores Transect 2 Quad 1	LTER 1	Outer 10	2	1	Echinostrephus aciculatus	1
2007	2007-01-11	LTER 1 Outer 10 m Invertebrate Herbivores Transect 2 Quad 1	LTER 1	Outer 10	2	1	Echinothrix calamaris	0
2007	2007-01-11	LTER 1 Outer 10 m Invertebrate Herbivores Transect 2 Quad 1	LTER 1	Outer 10	2	1	Echinothrix diadema	0
2007	2007-01-11	LTER 1 Outer 10 m Invertebrate Herbivores Transect 2 Quad 1	LTER 1	Outer 10	2	1	Tectus niloticus	0
2007	2007-01-11	LTER 1 Outer 10 m Invertebrate Herbivores Transect 2 Quad 2	LTER 1	Outer 10	2	2	Acanthaster planci	0
2007	2007-01-11	LTER 1 Outer 10 m Invertebrate Herbivores Transect 2 Quad 2	LTER 1	Outer 10	2	2	Culcita novaeguineae	0
2007	2007-01-11	LTER 1 Outer 10 m Invertebrate Herbivores Transect 2 Quad 2	LTER 1	Outer 10	2	2	Diadema savignyi	0
2007	2007-01-11	LTER 1 Outer 10 m Invertebrate Herbivores Transect 2 Quad 2	LTER 1	Outer 10	2	2	Diadema setosum	0
2007	2007-01-11	LTER 1 Outer 10 m Invertebrate Herbivores Transect 2 Quad 2	LTER 1	Outer 10	2	2	Echinometra mathaei	0
2007	2007-01-11	LTER 1 Outer 10 m Invertebrate Herbivores Transect 2 Quad 2	LTER 1	Outer 10	2	2	Echinostrephus aciculatus	3
2007	2007-01-11	LTER 1 Outer 10 m Invertebrate Herbivores Transect 2 Quad 2	LTER 1	Outer 10	2	2	Echinothrix calamaris	0
2007	2007-01-11	LTER 1 Outer 10 m Invertebrate Herbivores Transect 2 Quad 2	LTER 1	Outer 10	2	2	Echinothrix diadema	0
2007	2007-01-11	LTER 1 Outer 10 m Invertebrate Herbivores Transect 2 Quad 2	LTER 1	Outer 10	2	2	Tectus niloticus	0
2007	2007-01-11	LTER 1 Outer 10 m Invertebrate Herbivores Transect 2 Quad 3	LTER 1	Outer 10	2	3	Acanthaster planci	0
2007	2007-01-11	LTER 1 Outer 10 m Invertebrate Herbivores Transect 2 Quad 3	LTER 1	Outer 10	2	3	Culcita novaeguineae	0
2007	2007-01-11	LTER 1 Outer 10 m Invertebrate Herbivores Transect 2 Quad 3	LTER 1	Outer 10	2	3	Diadema savignyi	0
2007	2007-01-11	LTER 1 Outer 10 m Invertebrate Herbivores Transect 2 Quad 3	LTER 1	Outer 10	2	3	Diadema setosum	0
2007	2007-01-11	LTER 1 Outer 10 m Invertebrate Herbivores Transect 2 Quad 3	LTER 1	Outer 10	2	3	Echinometra mathaei	0
2007	2007-01-11	LTER 1 Outer 10 m Invertebrate Herbivores Transect 2 Quad 3	LTER 1	Outer 10	2	3	Echinostrephus aciculatus	14
2007	2007-01-11	LTER 1 Outer 10 m Invertebrate Herbivores Transect 2 Quad 3	LTER 1	Outer 10	2	3	Echinothrix calamaris	0
2007	2007-01-11	LTER 1 Outer 10 m Invertebrate Herbivores Transect 2 Quad 3	LTER 1	Outer 10	2	3	Echinothrix diadema	0
2007	2007-01-11	LTER 1 Outer 10 m Invertebrate Herbivores Transect 2 Quad 3	LTER 1	Outer 10	2	3	Tectus niloticus	0
2007	2007-01-11	LTER 1 Outer 10 m Invertebrate Herbivores Transect 2 Quad 4	LTER 1	Outer 10	2	4	Acanthaster planci	0
2007	2007-01-11	LTER 1 Outer 10 m Invertebrate Herbivores Transect 2 Quad 4	LTER 1	Outer 10	2	4	Culcita novaeguineae	0
2007	2007-01-11	LTER 1 Outer 10 m Invertebrate Herbivores Transect 2 Quad 4	LTER 1	Outer 10	2	4	Diadema savignyi	0
2007	2007-01-11	LTER 1 Outer 10 m Invertebrate Herbivores Transect 2 Quad 4	LTER 1	Outer 10	2	4	Diadema setosum	0
2007	2007-01-11	LTER 1 Outer 10 m Invertebrate Herbivores Transect 2 Quad 4	LTER 1	Outer 10	2	4	Echinometra mathaei	0
2007	2007-01-11	LTER 1 Outer 10 m Invertebrate Herbivores Transect 2 Quad 4	LTER 1	Outer 10	2	4	Echinostrephus aciculatus	0
2007	2007-01-11	LTER 1 Outer 10 m Invertebrate Herbivores Transect 2 Quad 4	LTER 1	Outer 10	2	4	Echinothrix calamaris	0
2007	2007-01-11	LTER 1 Outer 10 m Invertebrate Herbivores Transect 2 Quad 4	LTER 1	Outer 10	2	4	Echinothrix diadema	0
2007	2007-01-11	LTER 1 Outer 10 m Invertebrate Herbivores Transect 2 Quad 4	LTER 1	Outer 10	2	4	Tectus niloticus	0
2007	2007-01-11	LTER 1 Outer 10 m Invertebrate Herbivores Transect 3 Quad 1	LTER 1	Outer 10	3	1	Acanthaster planci	0
2007	2007-01-11	LTER 1 Outer 10 m Invertebrate Herbivores Transect 3 Quad 1	LTER 1	Outer 10	3	1	Culcita novaeguineae	0
2007	2007-01-11	LTER 1 Outer 10 m Invertebrate Herbivores Transect 3 Quad 1	LTER 1	Outer 10	3	1	Diadema savignyi	0
2007	2007-01-11	LTER 1 Outer 10 m Invertebrate Herbivores Transect 3 Quad 1	LTER 1	Outer 10	3	1	Diadema setosum	0
2007	2007-01-11	LTER 1 Outer 10 m Invertebrate Herbivores Transect 3 Quad 1	LTER 1	Outer 10	3	1	Echinometra mathaei	0
2007	2007-01-11	LTER 1 Outer 10 m Invertebrate Herbivores Transect 3 Quad 1	LTER 1	Outer 10	3	1	Echinostrephus aciculatus	0
2007	2007-01-11	LTER 1 Outer 10 m Invertebrate Herbivores Transect 3 Quad 1	LTER 1	Outer 10	3	1	Echinothrix calamaris	0
2007	2007-01-11	LTER 1 Outer 10 m Invertebrate Herbivores Transect 3 Quad 1	LTER 1	Outer 10	3	1	Echinothrix diadema	0
2007	2007-01-11	LTER 1 Outer 10 m Invertebrate Herbivores Transect 3 Quad 1	LTER 1	Outer 10	3	1	Tectus niloticus	0
2007	2007-01-11	LTER 1 Outer 10 m Invertebrate Herbivores Transect 3 Quad 2	LTER 1	Outer 10	3	2	Acanthaster planci	0
2007	2007-01-11	LTER 1 Outer 10 m Invertebrate Herbivores Transect 3 Quad 2	LTER 1	Outer 10	3	2	Culcita novaeguineae	0
2007	2007-01-11	LTER 1 Outer 10 m Invertebrate Herbivores Transect 3 Quad 2	LTER 1	Outer 10	3	2	Diadema savignyi	0
2007	2007-01-11	LTER 1 Outer 10 m Invertebrate Herbivores Transect 3 Quad 2	LTER 1	Outer 10	3	2	Diadema setosum	0
2007	2007-01-11	LTER 1 Outer 10 m Invertebrate Herbivores Transect 3 Quad 2	LTER 1	Outer 10	3	2	Echinometra mathaei	0
2007	2007-01-11	LTER 1 Outer 10 m Invertebrate Herbivores Transect 3 Quad 2	LTER 1	Outer 10	3	2	Echinostrephus aciculatus	0
2007	2007-01-11	LTER 1 Outer 10 m Invertebrate Herbivores Transect 3 Quad 2	LTER 1	Outer 10	3	2	Echinothrix calamaris	0
2007	2007-01-11	LTER 1 Outer 10 m Invertebrate Herbivores Transect 3 Quad 2	LTER 1	Outer 10	3	2	Echinothrix diadema	0
2007	2007-01-11	LTER 1 Outer 10 m Invertebrate Herbivores Transect 3 Quad 2	LTER 1	Outer 10	3	2	Tectus niloticus	0
2007	2007-01-11	LTER 1 Outer 10 m Invertebrate Herbivores Transect 3 Quad 3	LTER 1	Outer 10	3	3	Acanthaster planci	0
2007	2007-01-11	LTER 1 Outer 10 m Invertebrate Herbivores Transect 3 Quad 3	LTER 1	Outer 10	3	3	Culcita novaeguineae	0
2007	2007-01-11	LTER 1 Outer 10 m Invertebrate Herbivores Transect 3 Quad 3	LTER 1	Outer 10	3	3	Diadema savignyi	0
2007	2007-01-11	LTER 1 Outer 10 m Invertebrate Herbivores Transect 3 Quad 3	LTER 1	Outer 10	3	3	Diadema setosum	0
2007	2007-01-11	LTER 1 Outer 10 m Invertebrate Herbivores Transect 3 Quad 3	LTER 1	Outer 10	3	3	Echinometra mathaei	0
2007	2007-01-11	LTER 1 Outer 10 m Invertebrate Herbivores Transect 3 Quad 3	LTER 1	Outer 10	3	3	Echinostrephus aciculatus	0
2007	2007-01-11	LTER 1 Outer 10 m Invertebrate Herbivores Transect 3 Quad 3	LTER 1	Outer 10	3	3	Echinothrix calamaris	0
2007	2007-01-11	LTER 1 Outer 10 m Invertebrate Herbivores Transect 3 Quad 3	LTER 1	Outer 10	3	3	Echinothrix diadema	0
2007	2007-01-11	LTER 1 Outer 10 m Invertebrate Herbivores Transect 3 Quad 3	LTER 1	Outer 10	3	3	Tectus niloticus	0
2007	2007-01-11	LTER 1 Outer 10 m Invertebrate Herbivores Transect 3 Quad 4	LTER 1	Outer 10	3	4	Acanthaster planci	0
2007	2007-01-11	LTER 1 Outer 10 m Invertebrate Herbivores Transect 3 Quad 4	LTER 1	Outer 10	3	4	Culcita novaeguineae	0
2007	2007-01-11	LTER 1 Outer 10 m Invertebrate Herbivores Transect 3 Quad 4	LTER 1	Outer 10	3	4	Diadema savignyi	0
2007	2007-01-11	LTER 1 Outer 10 m Invertebrate Herbivores Transect 3 Quad 4	LTER 1	Outer 10	3	4	Diadema setosum	0
2007	2007-01-11	LTER 1 Outer 10 m Invertebrate Herbivores Transect 3 Quad 4	LTER 1	Outer 10	3	4	Echinometra mathaei	0
2007	2007-01-11	LTER 1 Outer 10 m Invertebrate Herbivores Transect 3 Quad 4	LTER 1	Outer 10	3	4	Echinostrephus aciculatus	0
2007	2007-01-11	LTER 1 Outer 10 m Invertebrate Herbivores Transect 3 Quad 4	LTER 1	Outer 10	3	4	Echinothrix calamaris	0
2007	2007-01-11	LTER 1 Outer 10 m Invertebrate Herbivores Transect 3 Quad 4	LTER 1	Outer 10	3	4	Echinothrix diadema	0
2007	2007-01-11	LTER 1 Outer 10 m Invertebrate Herbivores Transect 3 Quad 4	LTER 1	Outer 10	3	4	Tectus niloticus	0
2007	2007-01-11	LTER 1 Outer 10 m Invertebrate Herbivores Transect 4 Quad 1	LTER 1	Outer 10	4	1	Acanthaster planci	0
2007	2007-01-11	LTER 1 Outer 10 m Invertebrate Herbivores Transect 4 Quad 1	LTER 1	Outer 10	4	1	Culcita novaeguineae	0
2007	2007-01-11	LTER 1 Outer 10 m Invertebrate Herbivores Transect 4 Quad 1	LTER 1	Outer 10	4	1	Diadema savignyi	0
2007	2007-01-11	LTER 1 Outer 10 m Invertebrate Herbivores Transect 4 Quad 1	LTER 1	Outer 10	4	1	Diadema setosum	0
2007	2007-01-11	LTER 1 Outer 10 m Invertebrate Herbivores Transect 4 Quad 1	LTER 1	Outer 10	4	1	Echinometra mathaei	0
2007	2007-01-11	LTER 1 Outer 10 m Invertebrate Herbivores Transect 4 Quad 1	LTER 1	Outer 10	4	1	Echinostrephus aciculatus	0
2007	2007-01-11	LTER 1 Outer 10 m Invertebrate Herbivores Transect 4 Quad 1	LTER 1	Outer 10	4	1	Echinothrix calamaris	0
2007	2007-01-11	LTER 1 Outer 10 m Invertebrate Herbivores Transect 4 Quad 1	LTER 1	Outer 10	4	1	Echinothrix diadema	0
2007	2007-01-11	LTER 1 Outer 10 m Invertebrate Herbivores Transect 4 Quad 1	LTER 1	Outer 10	4	1	Tectus niloticus	0
2007	2007-01-11	LTER 1 Outer 10 m Invertebrate Herbivores Transect 4 Quad 2	LTER 1	Outer 10	4	2	Acanthaster planci	0
2007	2007-01-11	LTER 1 Outer 10 m Invertebrate Herbivores Transect 4 Quad 2	LTER 1	Outer 10	4	2	Culcita novaeguineae	0
2007	2007-01-11	LTER 1 Outer 10 m Invertebrate Herbivores Transect 4 Quad 2	LTER 1	Outer 10	4	2	Diadema savignyi	0
2007	2007-01-11	LTER 1 Outer 10 m Invertebrate Herbivores Transect 4 Quad 2	LTER 1	Outer 10	4	2	Diadema setosum	0
2007	2007-01-11	LTER 1 Outer 10 m Invertebrate Herbivores Transect 4 Quad 2	LTER 1	Outer 10	4	2	Echinometra mathaei	0
2007	2007-01-11	LTER 1 Outer 10 m Invertebrate Herbivores Transect 4 Quad 2	LTER 1	Outer 10	4	2	Echinostrephus aciculatus	0
2007	2007-01-11	LTER 1 Outer 10 m Invertebrate Herbivores Transect 4 Quad 2	LTER 1	Outer 10	4	2	Echinothrix calamaris	0
2007	2007-01-11	LTER 1 Outer 10 m Invertebrate Herbivores Transect 4 Quad 2	LTER 1	Outer 10	4	2	Echinothrix diadema	0
2007	2007-01-11	LTER 1 Outer 10 m Invertebrate Herbivores Transect 4 Quad 2	LTER 1	Outer 10	4	2	Tectus niloticus	0
2007	2007-01-11	LTER 1 Outer 10 m Invertebrate Herbivores Transect 4 Quad 3	LTER 1	Outer 10	4	3	Acanthaster planci	0
2007	2007-01-11	LTER 1 Outer 10 m Invertebrate Herbivores Transect 4 Quad 3	LTER 1	Outer 10	4	3	Culcita novaeguineae	0
2007	2007-01-11	LTER 1 Outer 10 m Invertebrate Herbivores Transect 4 Quad 3	LTER 1	Outer 10	4	3	Diadema savignyi	0
2007	2007-01-11	LTER 1 Outer 10 m Invertebrate Herbivores Transect 4 Quad 3	LTER 1	Outer 10	4	3	Diadema setosum	0
2007	2007-01-11	LTER 1 Outer 10 m Invertebrate Herbivores Transect 4 Quad 3	LTER 1	Outer 10	4	3	Echinometra mathaei	0
2007	2007-01-11	LTER 1 Outer 10 m Invertebrate Herbivores Transect 4 Quad 3	LTER 1	Outer 10	4	3	Echinostrephus aciculatus	0
2007	2007-01-11	LTER 1 Outer 10 m Invertebrate Herbivores Transect 4 Quad 3	LTER 1	Outer 10	4	3	Echinothrix calamaris	0
2007	2007-01-11	LTER 1 Outer 10 m Invertebrate Herbivores Transect 4 Quad 3	LTER 1	Outer 10	4	3	Echinothrix diadema	0
2007	2007-01-11	LTER 1 Outer 10 m Invertebrate Herbivores Transect 4 Quad 3	LTER 1	Outer 10	4	3	Tectus niloticus	0
2007	2007-01-11	LTER 1 Outer 10 m Invertebrate Herbivores Transect 4 Quad 4	LTER 1	Outer 10	4	4	Acanthaster planci	0
2007	2007-01-11	LTER 1 Outer 10 m Invertebrate Herbivores Transect 4 Quad 4	LTER 1	Outer 10	4	4	Culcita novaeguineae	0
2007	2007-01-11	LTER 1 Outer 10 m Invertebrate Herbivores Transect 4 Quad 4	LTER 1	Outer 10	4	4	Diadema savignyi	0
2007	2007-01-11	LTER 1 Outer 10 m Invertebrate Herbivores Transect 4 Quad 4	LTER 1	Outer 10	4	4	Diadema setosum	0
2007	2007-01-11	LTER 1 Outer 10 m Invertebrate Herbivores Transect 4 Quad 4	LTER 1	Outer 10	4	4	Echinometra mathaei	0
2007	2007-01-11	LTER 1 Outer 10 m Invertebrate Herbivores Transect 4 Quad 4	LTER 1	Outer 10	4	4	Echinostrephus aciculatus	2
2007	2007-01-11	LTER 1 Outer 10 m Invertebrate Herbivores Transect 4 Quad 4	LTER 1	Outer 10	4	4	Echinothrix calamaris	0
2007	2007-01-11	LTER 1 Outer 10 m Invertebrate Herbivores Transect 4 Quad 4	LTER 1	Outer 10	4	4	Echinothrix diadema	0
2007	2007-01-11	LTER 1 Outer 10 m Invertebrate Herbivores Transect 4 Quad 4	LTER 1	Outer 10	4	4	Tectus niloticus	0
2007	2007-01-11	LTER 1 Outer 10 m Invertebrate Herbivores Transect 5 Quad 1	LTER 1	Outer 10	5	1	Acanthaster planci	0
2007	2007-01-11	LTER 1 Outer 10 m Invertebrate Herbivores Transect 5 Quad 1	LTER 1	Outer 10	5	1	Culcita novaeguineae	0
2007	2007-01-11	LTER 1 Outer 10 m Invertebrate Herbivores Transect 5 Quad 1	LTER 1	Outer 10	5	1	Diadema savignyi	0
2007	2007-01-11	LTER 1 Outer 10 m Invertebrate Herbivores Transect 5 Quad 1	LTER 1	Outer 10	5	1	Diadema setosum	0
2007	2007-01-11	LTER 1 Outer 10 m Invertebrate Herbivores Transect 5 Quad 1	LTER 1	Outer 10	5	1	Echinometra mathaei	0
2007	2007-01-11	LTER 1 Outer 10 m Invertebrate Herbivores Transect 5 Quad 1	LTER 1	Outer 10	5	1	Echinostrephus aciculatus	0
2007	2007-01-11	LTER 1 Outer 10 m Invertebrate Herbivores Transect 5 Quad 1	LTER 1	Outer 10	5	1	Echinothrix calamaris	0
2007	2007-01-11	LTER 1 Outer 10 m Invertebrate Herbivores Transect 5 Quad 1	LTER 1	Outer 10	5	1	Echinothrix diadema	0
2007	2007-01-11	LTER 1 Outer 10 m Invertebrate Herbivores Transect 5 Quad 1	LTER 1	Outer 10	5	1	Tectus niloticus	0
2007	2007-01-11	LTER 1 Outer 10 m Invertebrate Herbivores Transect 5 Quad 2	LTER 1	Outer 10	5	2	Acanthaster planci	0
2007	2007-01-11	LTER 1 Outer 10 m Invertebrate Herbivores Transect 5 Quad 2	LTER 1	Outer 10	5	2	Culcita novaeguineae	0
2007	2007-01-11	LTER 1 Outer 10 m Invertebrate Herbivores Transect 5 Quad 2	LTER 1	Outer 10	5	2	Diadema savignyi	0
2007	2007-01-11	LTER 1 Outer 10 m Invertebrate Herbivores Transect 5 Quad 2	LTER 1	Outer 10	5	2	Diadema setosum	0
2007	2007-01-11	LTER 1 Outer 10 m Invertebrate Herbivores Transect 5 Quad 2	LTER 1	Outer 10	5	2	Echinometra mathaei	0
2007	2007-01-11	LTER 1 Outer 10 m Invertebrate Herbivores Transect 5 Quad 2	LTER 1	Outer 10	5	2	Echinostrephus aciculatus	0
2007	2007-01-11	LTER 1 Outer 10 m Invertebrate Herbivores Transect 5 Quad 2	LTER 1	Outer 10	5	2	Echinothrix calamaris	0
2007	2007-01-11	LTER 1 Outer 10 m Invertebrate Herbivores Transect 5 Quad 2	LTER 1	Outer 10	5	2	Echinothrix diadema	0
2007	2007-01-11	LTER 1 Outer 10 m Invertebrate Herbivores Transect 5 Quad 2	LTER 1	Outer 10	5	2	Tectus niloticus	0
2007	2007-01-11	LTER 1 Outer 10 m Invertebrate Herbivores Transect 5 Quad 3	LTER 1	Outer 10	5	3	Acanthaster planci	0
2007	2007-01-11	LTER 1 Outer 10 m Invertebrate Herbivores Transect 5 Quad 3	LTER 1	Outer 10	5	3	Culcita novaeguineae	0
2007	2007-01-11	LTER 1 Outer 10 m Invertebrate Herbivores Transect 5 Quad 3	LTER 1	Outer 10	5	3	Diadema savignyi	0
2007	2007-01-11	LTER 1 Outer 10 m Invertebrate Herbivores Transect 5 Quad 3	LTER 1	Outer 10	5	3	Diadema setosum	0
2007	2007-01-11	LTER 1 Outer 10 m Invertebrate Herbivores Transect 5 Quad 3	LTER 1	Outer 10	5	3	Echinometra mathaei	0
2007	2007-01-11	LTER 1 Outer 10 m Invertebrate Herbivores Transect 5 Quad 3	LTER 1	Outer 10	5	3	Echinostrephus aciculatus	0
2007	2007-01-11	LTER 1 Outer 10 m Invertebrate Herbivores Transect 5 Quad 3	LTER 1	Outer 10	5	3	Echinothrix calamaris	0
2007	2007-01-11	LTER 1 Outer 10 m Invertebrate Herbivores Transect 5 Quad 3	LTER 1	Outer 10	5	3	Echinothrix diadema	0
2007	2007-01-11	LTER 1 Outer 10 m Invertebrate Herbivores Transect 5 Quad 3	LTER 1	Outer 10	5	3	Tectus niloticus	0
2007	2007-01-11	LTER 1 Outer 10 m Invertebrate Herbivores Transect 5 Quad 4	LTER 1	Outer 10	5	4	Acanthaster planci	0
2007	2007-01-11	LTER 1 Outer 10 m Invertebrate Herbivores Transect 5 Quad 4	LTER 1	Outer 10	5	4	Culcita novaeguineae	0
2007	2007-01-11	LTER 1 Outer 10 m Invertebrate Herbivores Transect 5 Quad 4	LTER 1	Outer 10	5	4	Diadema savignyi	0
2007	2007-01-11	LTER 1 Outer 10 m Invertebrate Herbivores Transect 5 Quad 4	LTER 1	Outer 10	5	4	Diadema setosum	0
2007	2007-01-11	LTER 1 Outer 10 m Invertebrate Herbivores Transect 5 Quad 4	LTER 1	Outer 10	5	4	Echinometra mathaei	0
2007	2007-01-11	LTER 1 Outer 10 m Invertebrate Herbivores Transect 5 Quad 4	LTER 1	Outer 10	5	4	Echinostrephus aciculatus	0
2007	2007-01-11	LTER 1 Outer 10 m Invertebrate Herbivores Transect 5 Quad 4	LTER 1	Outer 10	5	4	Echinothrix calamaris	0
2007	2007-01-11	LTER 1 Outer 10 m Invertebrate Herbivores Transect 5 Quad 4	LTER 1	Outer 10	5	4	Echinothrix diadema	1
2007	2007-01-11	LTER 1 Outer 10 m Invertebrate Herbivores Transect 5 Quad 4	LTER 1	Outer 10	5	4	Tectus niloticus	0
2007	2007-01-08	LTER 1 Outer 17 m Invertebrate Herbivores Transect 1 Quad 1	LTER 1	Outer 17	1	1	Acanthaster planci	0
2007	2007-01-08	LTER 1 Outer 17 m Invertebrate Herbivores Transect 1 Quad 1	LTER 1	Outer 17	1	1	Culcita novaeguineae	0
2007	2007-01-08	LTER 1 Outer 17 m Invertebrate Herbivores Transect 1 Quad 1	LTER 1	Outer 17	1	1	Diadema savignyi	0
2007	2007-01-08	LTER 1 Outer 17 m Invertebrate Herbivores Transect 1 Quad 1	LTER 1	Outer 17	1	1	Diadema setosum	0
2007	2007-01-08	LTER 1 Outer 17 m Invertebrate Herbivores Transect 1 Quad 1	LTER 1	Outer 17	1	1	Echinometra mathaei	0
2007	2007-01-08	LTER 1 Outer 17 m Invertebrate Herbivores Transect 1 Quad 1	LTER 1	Outer 17	1	1	Echinostrephus aciculatus	0
2007	2007-01-08	LTER 1 Outer 17 m Invertebrate Herbivores Transect 1 Quad 1	LTER 1	Outer 17	1	1	Echinothrix calamaris	0
2007	2007-01-08	LTER 1 Outer 17 m Invertebrate Herbivores Transect 1 Quad 1	LTER 1	Outer 17	1	1	Echinothrix diadema	0
2007	2007-01-08	LTER 1 Outer 17 m Invertebrate Herbivores Transect 1 Quad 1	LTER 1	Outer 17	1	1	Tectus niloticus	0
2007	2007-01-08	LTER 1 Outer 17 m Invertebrate Herbivores Transect 1 Quad 2	LTER 1	Outer 17	1	2	Acanthaster planci	0
2007	2007-01-08	LTER 1 Outer 17 m Invertebrate Herbivores Transect 1 Quad 2	LTER 1	Outer 17	1	2	Culcita novaeguineae	0
2007	2007-01-08	LTER 1 Outer 17 m Invertebrate Herbivores Transect 1 Quad 2	LTER 1	Outer 17	1	2	Diadema savignyi	0
2007	2007-01-08	LTER 1 Outer 17 m Invertebrate Herbivores Transect 1 Quad 2	LTER 1	Outer 17	1	2	Diadema setosum	0
2007	2007-01-08	LTER 1 Outer 17 m Invertebrate Herbivores Transect 1 Quad 2	LTER 1	Outer 17	1	2	Echinometra mathaei	0
2007	2007-01-08	LTER 1 Outer 17 m Invertebrate Herbivores Transect 1 Quad 2	LTER 1	Outer 17	1	2	Echinostrephus aciculatus	0
2007	2007-01-08	LTER 1 Outer 17 m Invertebrate Herbivores Transect 1 Quad 2	LTER 1	Outer 17	1	2	Echinothrix calamaris	0
2007	2007-01-08	LTER 1 Outer 17 m Invertebrate Herbivores Transect 1 Quad 2	LTER 1	Outer 17	1	2	Echinothrix diadema	0
2007	2007-01-08	LTER 1 Outer 17 m Invertebrate Herbivores Transect 1 Quad 2	LTER 1	Outer 17	1	2	Tectus niloticus	0
2007	2007-01-08	LTER 1 Outer 17 m Invertebrate Herbivores Transect 1 Quad 3	LTER 1	Outer 17	1	3	Acanthaster planci	0
2007	2007-01-08	LTER 1 Outer 17 m Invertebrate Herbivores Transect 1 Quad 3	LTER 1	Outer 17	1	3	Culcita novaeguineae	0
2007	2007-01-08	LTER 1 Outer 17 m Invertebrate Herbivores Transect 1 Quad 3	LTER 1	Outer 17	1	3	Diadema savignyi	0
2007	2007-01-08	LTER 1 Outer 17 m Invertebrate Herbivores Transect 1 Quad 3	LTER 1	Outer 17	1	3	Diadema setosum	0
2007	2007-01-08	LTER 1 Outer 17 m Invertebrate Herbivores Transect 1 Quad 3	LTER 1	Outer 17	1	3	Echinometra mathaei	0
2007	2007-01-08	LTER 1 Outer 17 m Invertebrate Herbivores Transect 1 Quad 3	LTER 1	Outer 17	1	3	Echinostrephus aciculatus	0
2007	2007-01-08	LTER 1 Outer 17 m Invertebrate Herbivores Transect 1 Quad 3	LTER 1	Outer 17	1	3	Echinothrix calamaris	0
2007	2007-01-08	LTER 1 Outer 17 m Invertebrate Herbivores Transect 1 Quad 3	LTER 1	Outer 17	1	3	Echinothrix diadema	0
2007	2007-01-08	LTER 1 Outer 17 m Invertebrate Herbivores Transect 1 Quad 3	LTER 1	Outer 17	1	3	Tectus niloticus	0
2007	2007-01-08	LTER 1 Outer 17 m Invertebrate Herbivores Transect 1 Quad 4	LTER 1	Outer 17	1	4	Acanthaster planci	0
2007	2007-01-08	LTER 1 Outer 17 m Invertebrate Herbivores Transect 1 Quad 4	LTER 1	Outer 17	1	4	Culcita novaeguineae	0
2007	2007-01-08	LTER 1 Outer 17 m Invertebrate Herbivores Transect 1 Quad 4	LTER 1	Outer 17	1	4	Diadema savignyi	0
2007	2007-01-08	LTER 1 Outer 17 m Invertebrate Herbivores Transect 1 Quad 4	LTER 1	Outer 17	1	4	Diadema setosum	0
2007	2007-01-08	LTER 1 Outer 17 m Invertebrate Herbivores Transect 1 Quad 4	LTER 1	Outer 17	1	4	Echinometra mathaei	0
2007	2007-01-08	LTER 1 Outer 17 m Invertebrate Herbivores Transect 1 Quad 4	LTER 1	Outer 17	1	4	Echinostrephus aciculatus	0
2007	2007-01-08	LTER 1 Outer 17 m Invertebrate Herbivores Transect 1 Quad 4	LTER 1	Outer 17	1	4	Echinothrix calamaris	0
2007	2007-01-08	LTER 1 Outer 17 m Invertebrate Herbivores Transect 1 Quad 4	LTER 1	Outer 17	1	4	Echinothrix diadema	0
2007	2007-01-08	LTER 1 Outer 17 m Invertebrate Herbivores Transect 1 Quad 4	LTER 1	Outer 17	1	4	Tectus niloticus	0
2007	2007-01-08	LTER 1 Outer 17 m Invertebrate Herbivores Transect 2 Quad 1	LTER 1	Outer 17	2	1	Acanthaster planci	0
2007	2007-01-08	LTER 1 Outer 17 m Invertebrate Herbivores Transect 2 Quad 1	LTER 1	Outer 17	2	1	Culcita novaeguineae	0
2007	2007-01-08	LTER 1 Outer 17 m Invertebrate Herbivores Transect 2 Quad 1	LTER 1	Outer 17	2	1	Diadema savignyi	0
2007	2007-01-08	LTER 1 Outer 17 m Invertebrate Herbivores Transect 2 Quad 1	LTER 1	Outer 17	2	1	Diadema setosum	0
2007	2007-01-08	LTER 1 Outer 17 m Invertebrate Herbivores Transect 2 Quad 1	LTER 1	Outer 17	2	1	Echinometra mathaei	0
2007	2007-01-08	LTER 1 Outer 17 m Invertebrate Herbivores Transect 2 Quad 1	LTER 1	Outer 17	2	1	Echinostrephus aciculatus	0
2007	2007-01-08	LTER 1 Outer 17 m Invertebrate Herbivores Transect 2 Quad 1	LTER 1	Outer 17	2	1	Echinothrix calamaris	0
2007	2007-01-08	LTER 1 Outer 17 m Invertebrate Herbivores Transect 2 Quad 1	LTER 1	Outer 17	2	1	Echinothrix diadema	0
2007	2007-01-08	LTER 1 Outer 17 m Invertebrate Herbivores Transect 2 Quad 1	LTER 1	Outer 17	2	1	Tectus niloticus	0
2007	2007-01-08	LTER 1 Outer 17 m Invertebrate Herbivores Transect 2 Quad 2	LTER 1	Outer 17	2	2	Acanthaster planci	0
2007	2007-01-08	LTER 1 Outer 17 m Invertebrate Herbivores Transect 2 Quad 2	LTER 1	Outer 17	2	2	Culcita novaeguineae	0
2007	2007-01-08	LTER 1 Outer 17 m Invertebrate Herbivores Transect 2 Quad 2	LTER 1	Outer 17	2	2	Diadema savignyi	0
2007	2007-01-08	LTER 1 Outer 17 m Invertebrate Herbivores Transect 2 Quad 2	LTER 1	Outer 17	2	2	Diadema setosum	0
2007	2007-01-08	LTER 1 Outer 17 m Invertebrate Herbivores Transect 2 Quad 2	LTER 1	Outer 17	2	2	Echinometra mathaei	0
2007	2007-01-08	LTER 1 Outer 17 m Invertebrate Herbivores Transect 2 Quad 2	LTER 1	Outer 17	2	2	Echinostrephus aciculatus	0
2007	2007-01-08	LTER 1 Outer 17 m Invertebrate Herbivores Transect 2 Quad 2	LTER 1	Outer 17	2	2	Echinothrix calamaris	0
2007	2007-01-08	LTER 1 Outer 17 m Invertebrate Herbivores Transect 2 Quad 2	LTER 1	Outer 17	2	2	Echinothrix diadema	0
2007	2007-01-08	LTER 1 Outer 17 m Invertebrate Herbivores Transect 2 Quad 2	LTER 1	Outer 17	2	2	Tectus niloticus	0
2007	2007-01-08	LTER 1 Outer 17 m Invertebrate Herbivores Transect 2 Quad 3	LTER 1	Outer 17	2	3	Acanthaster planci	0
2007	2007-01-08	LTER 1 Outer 17 m Invertebrate Herbivores Transect 2 Quad 3	LTER 1	Outer 17	2	3	Culcita novaeguineae	0
2007	2007-01-08	LTER 1 Outer 17 m Invertebrate Herbivores Transect 2 Quad 3	LTER 1	Outer 17	2	3	Diadema savignyi	0
2007	2007-01-08	LTER 1 Outer 17 m Invertebrate Herbivores Transect 2 Quad 3	LTER 1	Outer 17	2	3	Diadema setosum	0
2007	2007-01-08	LTER 1 Outer 17 m Invertebrate Herbivores Transect 2 Quad 3	LTER 1	Outer 17	2	3	Echinometra mathaei	0
2007	2007-01-08	LTER 1 Outer 17 m Invertebrate Herbivores Transect 2 Quad 3	LTER 1	Outer 17	2	3	Echinostrephus aciculatus	1
2007	2007-01-08	LTER 1 Outer 17 m Invertebrate Herbivores Transect 2 Quad 3	LTER 1	Outer 17	2	3	Echinothrix calamaris	0
2007	2007-01-08	LTER 1 Outer 17 m Invertebrate Herbivores Transect 2 Quad 3	LTER 1	Outer 17	2	3	Echinothrix diadema	0
2007	2007-01-08	LTER 1 Outer 17 m Invertebrate Herbivores Transect 2 Quad 3	LTER 1	Outer 17	2	3	Tectus niloticus	0
2007	2007-01-08	LTER 1 Outer 17 m Invertebrate Herbivores Transect 2 Quad 4	LTER 1	Outer 17	2	4	Acanthaster planci	0
2007	2007-01-08	LTER 1 Outer 17 m Invertebrate Herbivores Transect 2 Quad 4	LTER 1	Outer 17	2	4	Culcita novaeguineae	0
2007	2007-01-08	LTER 1 Outer 17 m Invertebrate Herbivores Transect 2 Quad 4	LTER 1	Outer 17	2	4	Diadema savignyi	0
2007	2007-01-08	LTER 1 Outer 17 m Invertebrate Herbivores Transect 2 Quad 4	LTER 1	Outer 17	2	4	Diadema setosum	0
2007	2007-01-08	LTER 1 Outer 17 m Invertebrate Herbivores Transect 2 Quad 4	LTER 1	Outer 17	2	4	Echinometra mathaei	0
2007	2007-01-08	LTER 1 Outer 17 m Invertebrate Herbivores Transect 2 Quad 4	LTER 1	Outer 17	2	4	Echinostrephus aciculatus	0
2007	2007-01-08	LTER 1 Outer 17 m Invertebrate Herbivores Transect 2 Quad 4	LTER 1	Outer 17	2	4	Echinothrix calamaris	0
2007	2007-01-08	LTER 1 Outer 17 m Invertebrate Herbivores Transect 2 Quad 4	LTER 1	Outer 17	2	4	Echinothrix diadema	0
2007	2007-01-08	LTER 1 Outer 17 m Invertebrate Herbivores Transect 2 Quad 4	LTER 1	Outer 17	2	4	Tectus niloticus	0
2007	2007-01-08	LTER 1 Outer 17 m Invertebrate Herbivores Transect 3 Quad 1	LTER 1	Outer 17	3	1	Acanthaster planci	0
2007	2007-01-08	LTER 1 Outer 17 m Invertebrate Herbivores Transect 3 Quad 1	LTER 1	Outer 17	3	1	Culcita novaeguineae	0
2007	2007-01-08	LTER 1 Outer 17 m Invertebrate Herbivores Transect 3 Quad 1	LTER 1	Outer 17	3	1	Diadema savignyi	0
2007	2007-01-08	LTER 1 Outer 17 m Invertebrate Herbivores Transect 3 Quad 1	LTER 1	Outer 17	3	1	Diadema setosum	0
2007	2007-01-08	LTER 1 Outer 17 m Invertebrate Herbivores Transect 3 Quad 1	LTER 1	Outer 17	3	1	Echinometra mathaei	0
2007	2007-01-08	LTER 1 Outer 17 m Invertebrate Herbivores Transect 3 Quad 1	LTER 1	Outer 17	3	1	Echinostrephus aciculatus	0
2007	2007-01-08	LTER 1 Outer 17 m Invertebrate Herbivores Transect 3 Quad 1	LTER 1	Outer 17	3	1	Echinothrix calamaris	0
2007	2007-01-08	LTER 1 Outer 17 m Invertebrate Herbivores Transect 3 Quad 1	LTER 1	Outer 17	3	1	Echinothrix diadema	0
2007	2007-01-08	LTER 1 Outer 17 m Invertebrate Herbivores Transect 3 Quad 1	LTER 1	Outer 17	3	1	Tectus niloticus	0
2007	2007-01-08	LTER 1 Outer 17 m Invertebrate Herbivores Transect 3 Quad 2	LTER 1	Outer 17	3	2	Acanthaster planci	0
2007	2007-01-08	LTER 1 Outer 17 m Invertebrate Herbivores Transect 3 Quad 2	LTER 1	Outer 17	3	2	Culcita novaeguineae	0
2007	2007-01-08	LTER 1 Outer 17 m Invertebrate Herbivores Transect 3 Quad 2	LTER 1	Outer 17	3	2	Diadema savignyi	0
2007	2007-01-08	LTER 1 Outer 17 m Invertebrate Herbivores Transect 3 Quad 2	LTER 1	Outer 17	3	2	Diadema setosum	0
2007	2007-01-08	LTER 1 Outer 17 m Invertebrate Herbivores Transect 3 Quad 2	LTER 1	Outer 17	3	2	Echinometra mathaei	0
2007	2007-01-08	LTER 1 Outer 17 m Invertebrate Herbivores Transect 3 Quad 2	LTER 1	Outer 17	3	2	Echinostrephus aciculatus	0
2007	2007-01-08	LTER 1 Outer 17 m Invertebrate Herbivores Transect 3 Quad 2	LTER 1	Outer 17	3	2	Echinothrix calamaris	0
2007	2007-01-08	LTER 1 Outer 17 m Invertebrate Herbivores Transect 3 Quad 2	LTER 1	Outer 17	3	2	Echinothrix diadema	0
2007	2007-01-08	LTER 1 Outer 17 m Invertebrate Herbivores Transect 3 Quad 2	LTER 1	Outer 17	3	2	Tectus niloticus	0
2007	2007-01-08	LTER 1 Outer 17 m Invertebrate Herbivores Transect 3 Quad 3	LTER 1	Outer 17	3	3	Acanthaster planci	0
2007	2007-01-08	LTER 1 Outer 17 m Invertebrate Herbivores Transect 3 Quad 3	LTER 1	Outer 17	3	3	Culcita novaeguineae	0
2007	2007-01-08	LTER 1 Outer 17 m Invertebrate Herbivores Transect 3 Quad 3	LTER 1	Outer 17	3	3	Diadema savignyi	0
2007	2007-01-08	LTER 1 Outer 17 m Invertebrate Herbivores Transect 3 Quad 3	LTER 1	Outer 17	3	3	Diadema setosum	0
2007	2007-01-08	LTER 1 Outer 17 m Invertebrate Herbivores Transect 3 Quad 3	LTER 1	Outer 17	3	3	Echinometra mathaei	0
2007	2007-01-08	LTER 1 Outer 17 m Invertebrate Herbivores Transect 3 Quad 3	LTER 1	Outer 17	3	3	Echinostrephus aciculatus	0
2007	2007-01-08	LTER 1 Outer 17 m Invertebrate Herbivores Transect 3 Quad 3	LTER 1	Outer 17	3	3	Echinothrix calamaris	0
2007	2007-01-08	LTER 1 Outer 17 m Invertebrate Herbivores Transect 3 Quad 3	LTER 1	Outer 17	3	3	Echinothrix diadema	0
2007	2007-01-08	LTER 1 Outer 17 m Invertebrate Herbivores Transect 3 Quad 3	LTER 1	Outer 17	3	3	Tectus niloticus	0
2007	2007-01-08	LTER 1 Outer 17 m Invertebrate Herbivores Transect 3 Quad 4	LTER 1	Outer 17	3	4	Acanthaster planci	0
2007	2007-01-08	LTER 1 Outer 17 m Invertebrate Herbivores Transect 3 Quad 4	LTER 1	Outer 17	3	4	Culcita novaeguineae	0
2007	2007-01-08	LTER 1 Outer 17 m Invertebrate Herbivores Transect 3 Quad 4	LTER 1	Outer 17	3	4	Diadema savignyi	0
2007	2007-01-08	LTER 1 Outer 17 m Invertebrate Herbivores Transect 3 Quad 4	LTER 1	Outer 17	3	4	Diadema setosum	0
2007	2007-01-08	LTER 1 Outer 17 m Invertebrate Herbivores Transect 3 Quad 4	LTER 1	Outer 17	3	4	Echinometra mathaei	0
2007	2007-01-08	LTER 1 Outer 17 m Invertebrate Herbivores Transect 3 Quad 4	LTER 1	Outer 17	3	4	Echinostrephus aciculatus	0
2007	2007-01-08	LTER 1 Outer 17 m Invertebrate Herbivores Transect 3 Quad 4	LTER 1	Outer 17	3	4	Echinothrix calamaris	0
2007	2007-01-08	LTER 1 Outer 17 m Invertebrate Herbivores Transect 3 Quad 4	LTER 1	Outer 17	3	4	Echinothrix diadema	0
2007	2007-01-08	LTER 1 Outer 17 m Invertebrate Herbivores Transect 3 Quad 4	LTER 1	Outer 17	3	4	Tectus niloticus	0
2007	2007-01-08	LTER 1 Outer 17 m Invertebrate Herbivores Transect 4 Quad 1	LTER 1	Outer 17	4	1	Acanthaster planci	0
2007	2007-01-08	LTER 1 Outer 17 m Invertebrate Herbivores Transect 4 Quad 1	LTER 1	Outer 17	4	1	Culcita novaeguineae	0
2007	2007-01-08	LTER 1 Outer 17 m Invertebrate Herbivores Transect 4 Quad 1	LTER 1	Outer 17	4	1	Diadema savignyi	0
2007	2007-01-08	LTER 1 Outer 17 m Invertebrate Herbivores Transect 4 Quad 1	LTER 1	Outer 17	4	1	Diadema setosum	0
2007	2007-01-08	LTER 1 Outer 17 m Invertebrate Herbivores Transect 4 Quad 1	LTER 1	Outer 17	4	1	Echinometra mathaei	0
2007	2007-01-08	LTER 1 Outer 17 m Invertebrate Herbivores Transect 4 Quad 1	LTER 1	Outer 17	4	1	Echinostrephus aciculatus	0
2007	2007-01-08	LTER 1 Outer 17 m Invertebrate Herbivores Transect 4 Quad 1	LTER 1	Outer 17	4	1	Echinothrix calamaris	0
2007	2007-01-08	LTER 1 Outer 17 m Invertebrate Herbivores Transect 4 Quad 1	LTER 1	Outer 17	4	1	Echinothrix diadema	0
2007	2007-01-08	LTER 1 Outer 17 m Invertebrate Herbivores Transect 4 Quad 1	LTER 1	Outer 17	4	1	Tectus niloticus	0
2007	2007-01-08	LTER 1 Outer 17 m Invertebrate Herbivores Transect 4 Quad 2	LTER 1	Outer 17	4	2	Acanthaster planci	0
2007	2007-01-08	LTER 1 Outer 17 m Invertebrate Herbivores Transect 4 Quad 2	LTER 1	Outer 17	4	2	Culcita novaeguineae	0
2007	2007-01-08	LTER 1 Outer 17 m Invertebrate Herbivores Transect 4 Quad 2	LTER 1	Outer 17	4	2	Diadema savignyi	0
2007	2007-01-08	LTER 1 Outer 17 m Invertebrate Herbivores Transect 4 Quad 2	LTER 1	Outer 17	4	2	Diadema setosum	0
2007	2007-01-08	LTER 1 Outer 17 m Invertebrate Herbivores Transect 4 Quad 2	LTER 1	Outer 17	4	2	Echinometra mathaei	0
2007	2007-01-08	LTER 1 Outer 17 m Invertebrate Herbivores Transect 4 Quad 2	LTER 1	Outer 17	4	2	Echinostrephus aciculatus	0
2007	2007-01-08	LTER 1 Outer 17 m Invertebrate Herbivores Transect 4 Quad 2	LTER 1	Outer 17	4	2	Echinothrix calamaris	0
2007	2007-01-08	LTER 1 Outer 17 m Invertebrate Herbivores Transect 4 Quad 2	LTER 1	Outer 17	4	2	Echinothrix diadema	0
2007	2007-01-08	LTER 1 Outer 17 m Invertebrate Herbivores Transect 4 Quad 2	LTER 1	Outer 17	4	2	Tectus niloticus	0
2007	2007-01-08	LTER 1 Outer 17 m Invertebrate Herbivores Transect 4 Quad 3	LTER 1	Outer 17	4	3	Acanthaster planci	0
2007	2007-01-08	LTER 1 Outer 17 m Invertebrate Herbivores Transect 4 Quad 3	LTER 1	Outer 17	4	3	Culcita novaeguineae	0
2007	2007-01-08	LTER 1 Outer 17 m Invertebrate Herbivores Transect 4 Quad 3	LTER 1	Outer 17	4	3	Diadema savignyi	0
2007	2007-01-08	LTER 1 Outer 17 m Invertebrate Herbivores Transect 4 Quad 3	LTER 1	Outer 17	4	3	Diadema setosum	0
2007	2007-01-08	LTER 1 Outer 17 m Invertebrate Herbivores Transect 4 Quad 3	LTER 1	Outer 17	4	3	Echinometra mathaei	0
2007	2007-01-08	LTER 1 Outer 17 m Invertebrate Herbivores Transect 4 Quad 3	LTER 1	Outer 17	4	3	Echinostrephus aciculatus	0
2007	2007-01-08	LTER 1 Outer 17 m Invertebrate Herbivores Transect 4 Quad 3	LTER 1	Outer 17	4	3	Echinothrix calamaris	0
2007	2007-01-08	LTER 1 Outer 17 m Invertebrate Herbivores Transect 4 Quad 3	LTER 1	Outer 17	4	3	Echinothrix diadema	0
2007	2007-01-08	LTER 1 Outer 17 m Invertebrate Herbivores Transect 4 Quad 3	LTER 1	Outer 17	4	3	Tectus niloticus	0
2007	2007-01-08	LTER 1 Outer 17 m Invertebrate Herbivores Transect 4 Quad 4	LTER 1	Outer 17	4	4	Acanthaster planci	0
2007	2007-01-08	LTER 1 Outer 17 m Invertebrate Herbivores Transect 4 Quad 4	LTER 1	Outer 17	4	4	Culcita novaeguineae	0
2007	2007-01-08	LTER 1 Outer 17 m Invertebrate Herbivores Transect 4 Quad 4	LTER 1	Outer 17	4	4	Diadema savignyi	0
2007	2007-01-08	LTER 1 Outer 17 m Invertebrate Herbivores Transect 4 Quad 4	LTER 1	Outer 17	4	4	Diadema setosum	0
2007	2007-01-08	LTER 1 Outer 17 m Invertebrate Herbivores Transect 4 Quad 4	LTER 1	Outer 17	4	4	Echinometra mathaei	0
2007	2007-01-08	LTER 1 Outer 17 m Invertebrate Herbivores Transect 4 Quad 4	LTER 1	Outer 17	4	4	Echinostrephus aciculatus	0
2007	2007-01-08	LTER 1 Outer 17 m Invertebrate Herbivores Transect 4 Quad 4	LTER 1	Outer 17	4	4	Echinothrix calamaris	0
2007	2007-01-08	LTER 1 Outer 17 m Invertebrate Herbivores Transect 4 Quad 4	LTER 1	Outer 17	4	4	Echinothrix diadema	0
2007	2007-01-08	LTER 1 Outer 17 m Invertebrate Herbivores Transect 4 Quad 4	LTER 1	Outer 17	4	4	Tectus niloticus	0
2007	2007-01-08	LTER 1 Outer 17 m Invertebrate Herbivores Transect 5 Quad 1	LTER 1	Outer 17	5	1	Acanthaster planci	0
2007	2007-01-08	LTER 1 Outer 17 m Invertebrate Herbivores Transect 5 Quad 1	LTER 1	Outer 17	5	1	Culcita novaeguineae	0
2007	2007-01-08	LTER 1 Outer 17 m Invertebrate Herbivores Transect 5 Quad 1	LTER 1	Outer 17	5	1	Diadema savignyi	0
2007	2007-01-08	LTER 1 Outer 17 m Invertebrate Herbivores Transect 5 Quad 1	LTER 1	Outer 17	5	1	Diadema setosum	0
2007	2007-01-08	LTER 1 Outer 17 m Invertebrate Herbivores Transect 5 Quad 1	LTER 1	Outer 17	5	1	Echinometra mathaei	0
2007	2007-01-08	LTER 1 Outer 17 m Invertebrate Herbivores Transect 5 Quad 1	LTER 1	Outer 17	5	1	Echinostrephus aciculatus	0
2007	2007-01-08	LTER 1 Outer 17 m Invertebrate Herbivores Transect 5 Quad 1	LTER 1	Outer 17	5	1	Echinothrix calamaris	0
2007	2007-01-08	LTER 1 Outer 17 m Invertebrate Herbivores Transect 5 Quad 1	LTER 1	Outer 17	5	1	Echinothrix diadema	0
2007	2007-01-08	LTER 1 Outer 17 m Invertebrate Herbivores Transect 5 Quad 1	LTER 1	Outer 17	5	1	Tectus niloticus	0
2007	2007-01-08	LTER 1 Outer 17 m Invertebrate Herbivores Transect 5 Quad 2	LTER 1	Outer 17	5	2	Acanthaster planci	0
2007	2007-01-08	LTER 1 Outer 17 m Invertebrate Herbivores Transect 5 Quad 2	LTER 1	Outer 17	5	2	Culcita novaeguineae	0
2007	2007-01-08	LTER 1 Outer 17 m Invertebrate Herbivores Transect 5 Quad 2	LTER 1	Outer 17	5	2	Diadema savignyi	0
2007	2007-01-08	LTER 1 Outer 17 m Invertebrate Herbivores Transect 5 Quad 2	LTER 1	Outer 17	5	2	Diadema setosum	0
2007	2007-01-08	LTER 1 Outer 17 m Invertebrate Herbivores Transect 5 Quad 2	LTER 1	Outer 17	5	2	Echinometra mathaei	0
2007	2007-01-08	LTER 1 Outer 17 m Invertebrate Herbivores Transect 5 Quad 2	LTER 1	Outer 17	5	2	Echinostrephus aciculatus	0
2007	2007-01-08	LTER 1 Outer 17 m Invertebrate Herbivores Transect 5 Quad 2	LTER 1	Outer 17	5	2	Echinothrix calamaris	0
2007	2007-01-08	LTER 1 Outer 17 m Invertebrate Herbivores Transect 5 Quad 2	LTER 1	Outer 17	5	2	Echinothrix diadema	0
2007	2007-01-08	LTER 1 Outer 17 m Invertebrate Herbivores Transect 5 Quad 2	LTER 1	Outer 17	5	2	Tectus niloticus	0
2007	2007-01-08	LTER 1 Outer 17 m Invertebrate Herbivores Transect 5 Quad 3	LTER 1	Outer 17	5	3	Acanthaster planci	0
2007	2007-01-08	LTER 1 Outer 17 m Invertebrate Herbivores Transect 5 Quad 3	LTER 1	Outer 17	5	3	Culcita novaeguineae	0
2007	2007-01-08	LTER 1 Outer 17 m Invertebrate Herbivores Transect 5 Quad 3	LTER 1	Outer 17	5	3	Diadema savignyi	0
2007	2007-01-08	LTER 1 Outer 17 m Invertebrate Herbivores Transect 5 Quad 3	LTER 1	Outer 17	5	3	Diadema setosum	0
2007	2007-01-08	LTER 1 Outer 17 m Invertebrate Herbivores Transect 5 Quad 3	LTER 1	Outer 17	5	3	Echinometra mathaei	0
2007	2007-01-08	LTER 1 Outer 17 m Invertebrate Herbivores Transect 5 Quad 3	LTER 1	Outer 17	5	3	Echinostrephus aciculatus	0
2007	2007-01-08	LTER 1 Outer 17 m Invertebrate Herbivores Transect 5 Quad 3	LTER 1	Outer 17	5	3	Echinothrix calamaris	0
2007	2007-01-08	LTER 1 Outer 17 m Invertebrate Herbivores Transect 5 Quad 3	LTER 1	Outer 17	5	3	Echinothrix diadema	0
2007	2007-01-08	LTER 1 Outer 17 m Invertebrate Herbivores Transect 5 Quad 3	LTER 1	Outer 17	5	3	Tectus niloticus	0
2007	2007-01-08	LTER 1 Outer 17 m Invertebrate Herbivores Transect 5 Quad 4	LTER 1	Outer 17	5	4	Acanthaster planci	0
2007	2007-01-08	LTER 1 Outer 17 m Invertebrate Herbivores Transect 5 Quad 4	LTER 1	Outer 17	5	4	Culcita novaeguineae	0
2007	2007-01-08	LTER 1 Outer 17 m Invertebrate Herbivores Transect 5 Quad 4	LTER 1	Outer 17	5	4	Diadema savignyi	0
2007	2007-01-08	LTER 1 Outer 17 m Invertebrate Herbivores Transect 5 Quad 4	LTER 1	Outer 17	5	4	Diadema setosum	0
2007	2007-01-08	LTER 1 Outer 17 m Invertebrate Herbivores Transect 5 Quad 4	LTER 1	Outer 17	5	4	Echinometra mathaei	0
2007	2007-01-08	LTER 1 Outer 17 m Invertebrate Herbivores Transect 5 Quad 4	LTER 1	Outer 17	5	4	Echinostrephus aciculatus	0
2007	2007-01-08	LTER 1 Outer 17 m Invertebrate Herbivores Transect 5 Quad 4	LTER 1	Outer 17	5	4	Echinothrix calamaris	0
2007	2007-01-08	LTER 1 Outer 17 m Invertebrate Herbivores Transect 5 Quad 4	LTER 1	Outer 17	5	4	Echinothrix diadema	0
2007	2007-01-08	LTER 1 Outer 17 m Invertebrate Herbivores Transect 5 Quad 4	LTER 1	Outer 17	5	4	Tectus niloticus	0
2007	2007-01-15	LTER 2 Backreef Invertebrate Herbivores Transect 1 Quad 1	LTER 2	Backreef	1	1	Acanthaster planci	0
2007	2007-01-15	LTER 2 Backreef Invertebrate Herbivores Transect 1 Quad 1	LTER 2	Backreef	1	1	Culcita novaeguineae	0
2007	2007-01-15	LTER 2 Backreef Invertebrate Herbivores Transect 1 Quad 1	LTER 2	Backreef	1	1	Diadema savignyi	0
2007	2007-01-15	LTER 2 Backreef Invertebrate Herbivores Transect 1 Quad 1	LTER 2	Backreef	1	1	Diadema setosum	0
2007	2007-01-15	LTER 2 Backreef Invertebrate Herbivores Transect 1 Quad 1	LTER 2	Backreef	1	1	Echinometra mathaei	0
2007	2007-01-15	LTER 2 Backreef Invertebrate Herbivores Transect 1 Quad 1	LTER 2	Backreef	1	1	Echinostrephus aciculatus	0
2007	2007-01-15	LTER 2 Backreef Invertebrate Herbivores Transect 1 Quad 1	LTER 2	Backreef	1	1	Echinothrix calamaris	0
2007	2007-01-15	LTER 2 Backreef Invertebrate Herbivores Transect 1 Quad 1	LTER 2	Backreef	1	1	Echinothrix diadema	0
2007	2007-01-15	LTER 2 Backreef Invertebrate Herbivores Transect 1 Quad 1	LTER 2	Backreef	1	1	Tectus niloticus	0
2007	2007-01-15	LTER 2 Backreef Invertebrate Herbivores Transect 1 Quad 2	LTER 2	Backreef	1	2	Acanthaster planci	0
2007	2007-01-15	LTER 2 Backreef Invertebrate Herbivores Transect 1 Quad 2	LTER 2	Backreef	1	2	Culcita novaeguineae	0
2007	2007-01-15	LTER 2 Backreef Invertebrate Herbivores Transect 1 Quad 2	LTER 2	Backreef	1	2	Diadema savignyi	0
2007	2007-01-15	LTER 2 Backreef Invertebrate Herbivores Transect 1 Quad 2	LTER 2	Backreef	1	2	Diadema setosum	0
2007	2007-01-15	LTER 2 Backreef Invertebrate Herbivores Transect 1 Quad 2	LTER 2	Backreef	1	2	Echinometra mathaei	1
2007	2007-01-15	LTER 2 Backreef Invertebrate Herbivores Transect 1 Quad 2	LTER 2	Backreef	1	2	Echinostrephus aciculatus	0
2007	2007-01-15	LTER 2 Backreef Invertebrate Herbivores Transect 1 Quad 2	LTER 2	Backreef	1	2	Echinothrix calamaris	0
2007	2007-01-15	LTER 2 Backreef Invertebrate Herbivores Transect 1 Quad 2	LTER 2	Backreef	1	2	Echinothrix diadema	0
2007	2007-01-15	LTER 2 Backreef Invertebrate Herbivores Transect 1 Quad 2	LTER 2	Backreef	1	2	Tectus niloticus	0
2007	2007-01-15	LTER 2 Backreef Invertebrate Herbivores Transect 1 Quad 3	LTER 2	Backreef	1	3	Acanthaster planci	0
2007	2007-01-15	LTER 2 Backreef Invertebrate Herbivores Transect 1 Quad 3	LTER 2	Backreef	1	3	Culcita novaeguineae	0
2007	2007-01-15	LTER 2 Backreef Invertebrate Herbivores Transect 1 Quad 3	LTER 2	Backreef	1	3	Diadema savignyi	0
2007	2007-01-15	LTER 2 Backreef Invertebrate Herbivores Transect 1 Quad 3	LTER 2	Backreef	1	3	Diadema setosum	0
2007	2007-01-15	LTER 2 Backreef Invertebrate Herbivores Transect 1 Quad 3	LTER 2	Backreef	1	3	Echinometra mathaei	1
2007	2007-01-15	LTER 2 Backreef Invertebrate Herbivores Transect 1 Quad 3	LTER 2	Backreef	1	3	Echinostrephus aciculatus	0
2007	2007-01-15	LTER 2 Backreef Invertebrate Herbivores Transect 1 Quad 3	LTER 2	Backreef	1	3	Echinothrix calamaris	0
2007	2007-01-15	LTER 2 Backreef Invertebrate Herbivores Transect 1 Quad 3	LTER 2	Backreef	1	3	Echinothrix diadema	0
2007	2007-01-15	LTER 2 Backreef Invertebrate Herbivores Transect 1 Quad 3	LTER 2	Backreef	1	3	Tectus niloticus	0
2007	2007-01-15	LTER 2 Backreef Invertebrate Herbivores Transect 1 Quad 4	LTER 2	Backreef	1	4	Acanthaster planci	0
2007	2007-01-15	LTER 2 Backreef Invertebrate Herbivores Transect 1 Quad 4	LTER 2	Backreef	1	4	Culcita novaeguineae	0
2007	2007-01-15	LTER 2 Backreef Invertebrate Herbivores Transect 1 Quad 4	LTER 2	Backreef	1	4	Diadema savignyi	0
2007	2007-01-15	LTER 2 Backreef Invertebrate Herbivores Transect 1 Quad 4	LTER 2	Backreef	1	4	Diadema setosum	0
2007	2007-01-15	LTER 2 Backreef Invertebrate Herbivores Transect 1 Quad 4	LTER 2	Backreef	1	4	Echinometra mathaei	1
2007	2007-01-15	LTER 2 Backreef Invertebrate Herbivores Transect 1 Quad 4	LTER 2	Backreef	1	4	Echinostrephus aciculatus	0
2007	2007-01-15	LTER 2 Backreef Invertebrate Herbivores Transect 1 Quad 4	LTER 2	Backreef	1	4	Echinothrix calamaris	0
2007	2007-01-15	LTER 2 Backreef Invertebrate Herbivores Transect 1 Quad 4	LTER 2	Backreef	1	4	Echinothrix diadema	0
2007	2007-01-15	LTER 2 Backreef Invertebrate Herbivores Transect 1 Quad 4	LTER 2	Backreef	1	4	Tectus niloticus	0
2007	2007-01-15	LTER 2 Backreef Invertebrate Herbivores Transect 2 Quad 1	LTER 2	Backreef	2	1	Acanthaster planci	0
2007	2007-01-15	LTER 2 Backreef Invertebrate Herbivores Transect 2 Quad 1	LTER 2	Backreef	2	1	Culcita novaeguineae	0
2007	2007-01-15	LTER 2 Backreef Invertebrate Herbivores Transect 2 Quad 1	LTER 2	Backreef	2	1	Diadema savignyi	0
2007	2007-01-15	LTER 2 Backreef Invertebrate Herbivores Transect 2 Quad 1	LTER 2	Backreef	2	1	Diadema setosum	0
2007	2007-01-15	LTER 2 Backreef Invertebrate Herbivores Transect 2 Quad 1	LTER 2	Backreef	2	1	Echinometra mathaei	0
2007	2007-01-15	LTER 2 Backreef Invertebrate Herbivores Transect 2 Quad 1	LTER 2	Backreef	2	1	Echinostrephus aciculatus	0
2007	2007-01-15	LTER 2 Backreef Invertebrate Herbivores Transect 2 Quad 1	LTER 2	Backreef	2	1	Echinothrix calamaris	0
2007	2007-01-15	LTER 2 Backreef Invertebrate Herbivores Transect 2 Quad 1	LTER 2	Backreef	2	1	Echinothrix diadema	0
2007	2007-01-15	LTER 2 Backreef Invertebrate Herbivores Transect 2 Quad 1	LTER 2	Backreef	2	1	Tectus niloticus	0
2007	2007-01-15	LTER 2 Backreef Invertebrate Herbivores Transect 2 Quad 2	LTER 2	Backreef	2	2	Acanthaster planci	0
2007	2007-01-15	LTER 2 Backreef Invertebrate Herbivores Transect 2 Quad 2	LTER 2	Backreef	2	2	Culcita novaeguineae	0
2007	2007-01-15	LTER 2 Backreef Invertebrate Herbivores Transect 2 Quad 2	LTER 2	Backreef	2	2	Diadema savignyi	0
2007	2007-01-15	LTER 2 Backreef Invertebrate Herbivores Transect 2 Quad 2	LTER 2	Backreef	2	2	Diadema setosum	0
2007	2007-01-15	LTER 2 Backreef Invertebrate Herbivores Transect 2 Quad 2	LTER 2	Backreef	2	2	Echinometra mathaei	0
2007	2007-01-15	LTER 2 Backreef Invertebrate Herbivores Transect 2 Quad 2	LTER 2	Backreef	2	2	Echinostrephus aciculatus	0
2007	2007-01-15	LTER 2 Backreef Invertebrate Herbivores Transect 2 Quad 2	LTER 2	Backreef	2	2	Echinothrix calamaris	0
2007	2007-01-15	LTER 2 Backreef Invertebrate Herbivores Transect 2 Quad 2	LTER 2	Backreef	2	2	Echinothrix diadema	0
2007	2007-01-15	LTER 2 Backreef Invertebrate Herbivores Transect 2 Quad 2	LTER 2	Backreef	2	2	Tectus niloticus	0
2007	2007-01-15	LTER 2 Backreef Invertebrate Herbivores Transect 2 Quad 3	LTER 2	Backreef	2	3	Acanthaster planci	0
2007	2007-01-15	LTER 2 Backreef Invertebrate Herbivores Transect 2 Quad 3	LTER 2	Backreef	2	3	Culcita novaeguineae	0
2007	2007-01-15	LTER 2 Backreef Invertebrate Herbivores Transect 2 Quad 3	LTER 2	Backreef	2	3	Diadema savignyi	0
2007	2007-01-15	LTER 2 Backreef Invertebrate Herbivores Transect 2 Quad 3	LTER 2	Backreef	2	3	Diadema setosum	0
2007	2007-01-15	LTER 2 Backreef Invertebrate Herbivores Transect 2 Quad 3	LTER 2	Backreef	2	3	Echinometra mathaei	0
2007	2007-01-15	LTER 2 Backreef Invertebrate Herbivores Transect 2 Quad 3	LTER 2	Backreef	2	3	Echinostrephus aciculatus	0
2007	2007-01-15	LTER 2 Backreef Invertebrate Herbivores Transect 2 Quad 3	LTER 2	Backreef	2	3	Echinothrix calamaris	0
2007	2007-01-15	LTER 2 Backreef Invertebrate Herbivores Transect 2 Quad 3	LTER 2	Backreef	2	3	Echinothrix diadema	0
2007	2007-01-15	LTER 2 Backreef Invertebrate Herbivores Transect 2 Quad 3	LTER 2	Backreef	2	3	Tectus niloticus	0
2007	2007-01-15	LTER 2 Backreef Invertebrate Herbivores Transect 2 Quad 4	LTER 2	Backreef	2	4	Acanthaster planci	0
2007	2007-01-15	LTER 2 Backreef Invertebrate Herbivores Transect 2 Quad 4	LTER 2	Backreef	2	4	Culcita novaeguineae	0
2007	2007-01-15	LTER 2 Backreef Invertebrate Herbivores Transect 2 Quad 4	LTER 2	Backreef	2	4	Diadema savignyi	0
2007	2007-01-15	LTER 2 Backreef Invertebrate Herbivores Transect 2 Quad 4	LTER 2	Backreef	2	4	Diadema setosum	0
2007	2007-01-15	LTER 2 Backreef Invertebrate Herbivores Transect 2 Quad 4	LTER 2	Backreef	2	4	Echinometra mathaei	2
2007	2007-01-15	LTER 2 Backreef Invertebrate Herbivores Transect 2 Quad 4	LTER 2	Backreef	2	4	Echinostrephus aciculatus	0
2007	2007-01-15	LTER 2 Backreef Invertebrate Herbivores Transect 2 Quad 4	LTER 2	Backreef	2	4	Echinothrix calamaris	0
2007	2007-01-15	LTER 2 Backreef Invertebrate Herbivores Transect 2 Quad 4	LTER 2	Backreef	2	4	Echinothrix diadema	0
2007	2007-01-15	LTER 2 Backreef Invertebrate Herbivores Transect 2 Quad 4	LTER 2	Backreef	2	4	Tectus niloticus	0
2007	2007-01-15	LTER 2 Backreef Invertebrate Herbivores Transect 3 Quad 1	LTER 2	Backreef	3	1	Acanthaster planci	0
2007	2007-01-15	LTER 2 Backreef Invertebrate Herbivores Transect 3 Quad 1	LTER 2	Backreef	3	1	Culcita novaeguineae	0
2007	2007-01-15	LTER 2 Backreef Invertebrate Herbivores Transect 3 Quad 1	LTER 2	Backreef	3	1	Diadema savignyi	0
2007	2007-01-15	LTER 2 Backreef Invertebrate Herbivores Transect 3 Quad 1	LTER 2	Backreef	3	1	Diadema setosum	0
2007	2007-01-15	LTER 2 Backreef Invertebrate Herbivores Transect 3 Quad 1	LTER 2	Backreef	3	1	Echinometra mathaei	4
2007	2007-01-15	LTER 2 Backreef Invertebrate Herbivores Transect 3 Quad 1	LTER 2	Backreef	3	1	Echinostrephus aciculatus	0
2007	2007-01-15	LTER 2 Backreef Invertebrate Herbivores Transect 3 Quad 1	LTER 2	Backreef	3	1	Echinothrix calamaris	0
2007	2007-01-15	LTER 2 Backreef Invertebrate Herbivores Transect 3 Quad 1	LTER 2	Backreef	3	1	Echinothrix diadema	0
2007	2007-01-15	LTER 2 Backreef Invertebrate Herbivores Transect 3 Quad 1	LTER 2	Backreef	3	1	Tectus niloticus	0
2007	2007-01-15	LTER 2 Backreef Invertebrate Herbivores Transect 3 Quad 2	LTER 2	Backreef	3	2	Acanthaster planci	0
2007	2007-01-15	LTER 2 Backreef Invertebrate Herbivores Transect 3 Quad 2	LTER 2	Backreef	3	2	Culcita novaeguineae	0
2007	2007-01-15	LTER 2 Backreef Invertebrate Herbivores Transect 3 Quad 2	LTER 2	Backreef	3	2	Diadema savignyi	0
2007	2007-01-15	LTER 2 Backreef Invertebrate Herbivores Transect 3 Quad 2	LTER 2	Backreef	3	2	Diadema setosum	0
2007	2007-01-15	LTER 2 Backreef Invertebrate Herbivores Transect 3 Quad 2	LTER 2	Backreef	3	2	Echinometra mathaei	0
2007	2007-01-15	LTER 2 Backreef Invertebrate Herbivores Transect 3 Quad 2	LTER 2	Backreef	3	2	Echinostrephus aciculatus	0
2007	2007-01-15	LTER 2 Backreef Invertebrate Herbivores Transect 3 Quad 2	LTER 2	Backreef	3	2	Echinothrix calamaris	0
2007	2007-01-15	LTER 2 Backreef Invertebrate Herbivores Transect 3 Quad 2	LTER 2	Backreef	3	2	Echinothrix diadema	0
2007	2007-01-15	LTER 2 Backreef Invertebrate Herbivores Transect 3 Quad 2	LTER 2	Backreef	3	2	Tectus niloticus	0
2007	2007-01-15	LTER 2 Backreef Invertebrate Herbivores Transect 3 Quad 3	LTER 2	Backreef	3	3	Acanthaster planci	0
2007	2007-01-15	LTER 2 Backreef Invertebrate Herbivores Transect 3 Quad 3	LTER 2	Backreef	3	3	Culcita novaeguineae	0
2007	2007-01-15	LTER 2 Backreef Invertebrate Herbivores Transect 3 Quad 3	LTER 2	Backreef	3	3	Diadema savignyi	0
2007	2007-01-15	LTER 2 Backreef Invertebrate Herbivores Transect 3 Quad 3	LTER 2	Backreef	3	3	Diadema setosum	0
2007	2007-01-15	LTER 2 Backreef Invertebrate Herbivores Transect 3 Quad 3	LTER 2	Backreef	3	3	Echinometra mathaei	13
2007	2007-01-15	LTER 2 Backreef Invertebrate Herbivores Transect 3 Quad 3	LTER 2	Backreef	3	3	Echinostrephus aciculatus	0
2007	2007-01-15	LTER 2 Backreef Invertebrate Herbivores Transect 3 Quad 3	LTER 2	Backreef	3	3	Echinothrix calamaris	0
2007	2007-01-15	LTER 2 Backreef Invertebrate Herbivores Transect 3 Quad 3	LTER 2	Backreef	3	3	Echinothrix diadema	0
2007	2007-01-15	LTER 2 Backreef Invertebrate Herbivores Transect 3 Quad 3	LTER 2	Backreef	3	3	Tectus niloticus	0
2007	2007-01-15	LTER 2 Backreef Invertebrate Herbivores Transect 3 Quad 4	LTER 2	Backreef	3	4	Acanthaster planci	0
2007	2007-01-15	LTER 2 Backreef Invertebrate Herbivores Transect 3 Quad 4	LTER 2	Backreef	3	4	Culcita novaeguineae	0
2007	2007-01-15	LTER 2 Backreef Invertebrate Herbivores Transect 3 Quad 4	LTER 2	Backreef	3	4	Diadema savignyi	0
2007	2007-01-15	LTER 2 Backreef Invertebrate Herbivores Transect 3 Quad 4	LTER 2	Backreef	3	4	Diadema setosum	0
2007	2007-01-15	LTER 2 Backreef Invertebrate Herbivores Transect 3 Quad 4	LTER 2	Backreef	3	4	Echinometra mathaei	27
2007	2007-01-15	LTER 2 Backreef Invertebrate Herbivores Transect 3 Quad 4	LTER 2	Backreef	3	4	Echinostrephus aciculatus	0
2007	2007-01-15	LTER 2 Backreef Invertebrate Herbivores Transect 3 Quad 4	LTER 2	Backreef	3	4	Echinothrix calamaris	0
2007	2007-01-15	LTER 2 Backreef Invertebrate Herbivores Transect 3 Quad 4	LTER 2	Backreef	3	4	Echinothrix diadema	0
2007	2007-01-15	LTER 2 Backreef Invertebrate Herbivores Transect 3 Quad 4	LTER 2	Backreef	3	4	Tectus niloticus	0
2007	2007-01-15	LTER 2 Backreef Invertebrate Herbivores Transect 4 Quad 1	LTER 2	Backreef	4	1	Acanthaster planci	0
2007	2007-01-15	LTER 2 Backreef Invertebrate Herbivores Transect 4 Quad 1	LTER 2	Backreef	4	1	Culcita novaeguineae	0
2007	2007-01-15	LTER 2 Backreef Invertebrate Herbivores Transect 4 Quad 1	LTER 2	Backreef	4	1	Diadema savignyi	0
2007	2007-01-15	LTER 2 Backreef Invertebrate Herbivores Transect 4 Quad 1	LTER 2	Backreef	4	1	Diadema setosum	0
2007	2007-01-15	LTER 2 Backreef Invertebrate Herbivores Transect 4 Quad 1	LTER 2	Backreef	4	1	Echinometra mathaei	21
2007	2007-01-15	LTER 2 Backreef Invertebrate Herbivores Transect 4 Quad 1	LTER 2	Backreef	4	1	Echinostrephus aciculatus	0
2007	2007-01-15	LTER 2 Backreef Invertebrate Herbivores Transect 4 Quad 1	LTER 2	Backreef	4	1	Echinothrix calamaris	0
2007	2007-01-15	LTER 2 Backreef Invertebrate Herbivores Transect 4 Quad 1	LTER 2	Backreef	4	1	Echinothrix diadema	0
2007	2007-01-15	LTER 2 Backreef Invertebrate Herbivores Transect 4 Quad 1	LTER 2	Backreef	4	1	Tectus niloticus	0
2007	2007-01-15	LTER 2 Backreef Invertebrate Herbivores Transect 4 Quad 2	LTER 2	Backreef	4	2	Acanthaster planci	0
2007	2007-01-15	LTER 2 Backreef Invertebrate Herbivores Transect 4 Quad 2	LTER 2	Backreef	4	2	Culcita novaeguineae	0
2007	2007-01-15	LTER 2 Backreef Invertebrate Herbivores Transect 4 Quad 2	LTER 2	Backreef	4	2	Diadema savignyi	0
2007	2007-01-15	LTER 2 Backreef Invertebrate Herbivores Transect 4 Quad 2	LTER 2	Backreef	4	2	Diadema setosum	0
2007	2007-01-15	LTER 2 Backreef Invertebrate Herbivores Transect 4 Quad 2	LTER 2	Backreef	4	2	Echinometra mathaei	32
2007	2007-01-15	LTER 2 Backreef Invertebrate Herbivores Transect 4 Quad 2	LTER 2	Backreef	4	2	Echinostrephus aciculatus	0
2007	2007-01-15	LTER 2 Backreef Invertebrate Herbivores Transect 4 Quad 2	LTER 2	Backreef	4	2	Echinothrix calamaris	0
2007	2007-01-15	LTER 2 Backreef Invertebrate Herbivores Transect 4 Quad 2	LTER 2	Backreef	4	2	Echinothrix diadema	0
2007	2007-01-15	LTER 2 Backreef Invertebrate Herbivores Transect 4 Quad 2	LTER 2	Backreef	4	2	Tectus niloticus	0
2007	2007-01-15	LTER 2 Backreef Invertebrate Herbivores Transect 4 Quad 3	LTER 2	Backreef	4	3	Acanthaster planci	0
2007	2007-01-15	LTER 2 Backreef Invertebrate Herbivores Transect 4 Quad 3	LTER 2	Backreef	4	3	Culcita novaeguineae	0
2007	2007-01-15	LTER 2 Backreef Invertebrate Herbivores Transect 4 Quad 3	LTER 2	Backreef	4	3	Diadema savignyi	0
2007	2007-01-15	LTER 2 Backreef Invertebrate Herbivores Transect 4 Quad 3	LTER 2	Backreef	4	3	Diadema setosum	0
2007	2007-01-15	LTER 2 Backreef Invertebrate Herbivores Transect 4 Quad 3	LTER 2	Backreef	4	3	Echinometra mathaei	23
2007	2007-01-15	LTER 2 Backreef Invertebrate Herbivores Transect 4 Quad 3	LTER 2	Backreef	4	3	Echinostrephus aciculatus	0
2007	2007-01-15	LTER 2 Backreef Invertebrate Herbivores Transect 4 Quad 3	LTER 2	Backreef	4	3	Echinothrix calamaris	0
2007	2007-01-15	LTER 2 Backreef Invertebrate Herbivores Transect 4 Quad 3	LTER 2	Backreef	4	3	Echinothrix diadema	0
2007	2007-01-15	LTER 2 Backreef Invertebrate Herbivores Transect 4 Quad 3	LTER 2	Backreef	4	3	Tectus niloticus	0
2007	2007-01-15	LTER 2 Backreef Invertebrate Herbivores Transect 4 Quad 4	LTER 2	Backreef	4	4	Acanthaster planci	0
2007	2007-01-15	LTER 2 Backreef Invertebrate Herbivores Transect 4 Quad 4	LTER 2	Backreef	4	4	Culcita novaeguineae	0
2007	2007-01-15	LTER 2 Backreef Invertebrate Herbivores Transect 4 Quad 4	LTER 2	Backreef	4	4	Diadema savignyi	0
2007	2007-01-15	LTER 2 Backreef Invertebrate Herbivores Transect 4 Quad 4	LTER 2	Backreef	4	4	Diadema setosum	0
2007	2007-01-15	LTER 2 Backreef Invertebrate Herbivores Transect 4 Quad 4	LTER 2	Backreef	4	4	Echinometra mathaei	9
2007	2007-01-15	LTER 2 Backreef Invertebrate Herbivores Transect 4 Quad 4	LTER 2	Backreef	4	4	Echinostrephus aciculatus	0
2007	2007-01-15	LTER 2 Backreef Invertebrate Herbivores Transect 4 Quad 4	LTER 2	Backreef	4	4	Echinothrix calamaris	0
2007	2007-01-15	LTER 2 Backreef Invertebrate Herbivores Transect 4 Quad 4	LTER 2	Backreef	4	4	Echinothrix diadema	0
2007	2007-01-15	LTER 2 Backreef Invertebrate Herbivores Transect 4 Quad 4	LTER 2	Backreef	4	4	Tectus niloticus	0
2007	2007-01-15	LTER 2 Backreef Invertebrate Herbivores Transect 5 Quad 1	LTER 2	Backreef	5	1	Acanthaster planci	0
2007	2007-01-15	LTER 2 Backreef Invertebrate Herbivores Transect 5 Quad 1	LTER 2	Backreef	5	1	Culcita novaeguineae	0
2007	2007-01-15	LTER 2 Backreef Invertebrate Herbivores Transect 5 Quad 1	LTER 2	Backreef	5	1	Diadema savignyi	0
2007	2007-01-15	LTER 2 Backreef Invertebrate Herbivores Transect 5 Quad 1	LTER 2	Backreef	5	1	Diadema setosum	0
2007	2007-01-15	LTER 2 Backreef Invertebrate Herbivores Transect 5 Quad 1	LTER 2	Backreef	5	1	Echinometra mathaei	1
2007	2007-01-15	LTER 2 Backreef Invertebrate Herbivores Transect 5 Quad 1	LTER 2	Backreef	5	1	Echinostrephus aciculatus	0
2007	2007-01-15	LTER 2 Backreef Invertebrate Herbivores Transect 5 Quad 1	LTER 2	Backreef	5	1	Echinothrix calamaris	0
2007	2007-01-15	LTER 2 Backreef Invertebrate Herbivores Transect 5 Quad 1	LTER 2	Backreef	5	1	Echinothrix diadema	0
2007	2007-01-15	LTER 2 Backreef Invertebrate Herbivores Transect 5 Quad 1	LTER 2	Backreef	5	1	Tectus niloticus	0
2007	2007-01-15	LTER 2 Backreef Invertebrate Herbivores Transect 5 Quad 2	LTER 2	Backreef	5	2	Acanthaster planci	0
2007	2007-01-15	LTER 2 Backreef Invertebrate Herbivores Transect 5 Quad 2	LTER 2	Backreef	5	2	Culcita novaeguineae	0
2007	2007-01-15	LTER 2 Backreef Invertebrate Herbivores Transect 5 Quad 2	LTER 2	Backreef	5	2	Diadema savignyi	0
2007	2007-01-15	LTER 2 Backreef Invertebrate Herbivores Transect 5 Quad 2	LTER 2	Backreef	5	2	Diadema setosum	0
2007	2007-01-15	LTER 2 Backreef Invertebrate Herbivores Transect 5 Quad 2	LTER 2	Backreef	5	2	Echinometra mathaei	8
2007	2007-01-15	LTER 2 Backreef Invertebrate Herbivores Transect 5 Quad 2	LTER 2	Backreef	5	2	Echinostrephus aciculatus	0
2007	2007-01-15	LTER 2 Backreef Invertebrate Herbivores Transect 5 Quad 2	LTER 2	Backreef	5	2	Echinothrix calamaris	0
2007	2007-01-15	LTER 2 Backreef Invertebrate Herbivores Transect 5 Quad 2	LTER 2	Backreef	5	2	Echinothrix diadema	0
2007	2007-01-15	LTER 2 Backreef Invertebrate Herbivores Transect 5 Quad 2	LTER 2	Backreef	5	2	Tectus niloticus	0
2007	2007-01-15	LTER 2 Backreef Invertebrate Herbivores Transect 5 Quad 3	LTER 2	Backreef	5	3	Acanthaster planci	0
2007	2007-01-15	LTER 2 Backreef Invertebrate Herbivores Transect 5 Quad 3	LTER 2	Backreef	5	3	Culcita novaeguineae	0
2007	2007-01-15	LTER 2 Backreef Invertebrate Herbivores Transect 5 Quad 3	LTER 2	Backreef	5	3	Diadema savignyi	0
2007	2007-01-15	LTER 2 Backreef Invertebrate Herbivores Transect 5 Quad 3	LTER 2	Backreef	5	3	Diadema setosum	0
2007	2007-01-15	LTER 2 Backreef Invertebrate Herbivores Transect 5 Quad 3	LTER 2	Backreef	5	3	Echinometra mathaei	5
2007	2007-01-15	LTER 2 Backreef Invertebrate Herbivores Transect 5 Quad 3	LTER 2	Backreef	5	3	Echinostrephus aciculatus	0
2007	2007-01-15	LTER 2 Backreef Invertebrate Herbivores Transect 5 Quad 3	LTER 2	Backreef	5	3	Echinothrix calamaris	0
2007	2007-01-15	LTER 2 Backreef Invertebrate Herbivores Transect 5 Quad 3	LTER 2	Backreef	5	3	Echinothrix diadema	0
2007	2007-01-15	LTER 2 Backreef Invertebrate Herbivores Transect 5 Quad 3	LTER 2	Backreef	5	3	Tectus niloticus	0
2007	2007-01-15	LTER 2 Backreef Invertebrate Herbivores Transect 5 Quad 4	LTER 2	Backreef	5	4	Acanthaster planci	0
2007	2007-01-15	LTER 2 Backreef Invertebrate Herbivores Transect 5 Quad 4	LTER 2	Backreef	5	4	Culcita novaeguineae	0
2007	2007-01-15	LTER 2 Backreef Invertebrate Herbivores Transect 5 Quad 4	LTER 2	Backreef	5	4	Diadema savignyi	0
2007	2007-01-15	LTER 2 Backreef Invertebrate Herbivores Transect 5 Quad 4	LTER 2	Backreef	5	4	Diadema setosum	0
2007	2007-01-15	LTER 2 Backreef Invertebrate Herbivores Transect 5 Quad 4	LTER 2	Backreef	5	4	Echinometra mathaei	13
2007	2007-01-15	LTER 2 Backreef Invertebrate Herbivores Transect 5 Quad 4	LTER 2	Backreef	5	4	Echinostrephus aciculatus	0
2007	2007-01-15	LTER 2 Backreef Invertebrate Herbivores Transect 5 Quad 4	LTER 2	Backreef	5	4	Echinothrix calamaris	0
2007	2007-01-15	LTER 2 Backreef Invertebrate Herbivores Transect 5 Quad 4	LTER 2	Backreef	5	4	Echinothrix diadema	0
2007	2007-01-15	LTER 2 Backreef Invertebrate Herbivores Transect 5 Quad 4	LTER 2	Backreef	5	4	Tectus niloticus	0
2007	2007-01-09	LTER 2 Fringing Reef Invertebrate Herbivores Transect 1 Quad 1	LTER 2	Fringing	1	1	Acanthaster planci	0
2007	2007-01-09	LTER 2 Fringing Reef Invertebrate Herbivores Transect 1 Quad 1	LTER 2	Fringing	1	1	Culcita novaeguineae	0
2007	2007-01-09	LTER 2 Fringing Reef Invertebrate Herbivores Transect 1 Quad 1	LTER 2	Fringing	1	1	Diadema savignyi	0
2007	2007-01-09	LTER 2 Fringing Reef Invertebrate Herbivores Transect 1 Quad 1	LTER 2	Fringing	1	1	Diadema setosum	0
2007	2007-01-09	LTER 2 Fringing Reef Invertebrate Herbivores Transect 1 Quad 1	LTER 2	Fringing	1	1	Echinometra mathaei	0
2007	2007-01-09	LTER 2 Fringing Reef Invertebrate Herbivores Transect 1 Quad 1	LTER 2	Fringing	1	1	Echinostrephus aciculatus	0
2007	2007-01-09	LTER 2 Fringing Reef Invertebrate Herbivores Transect 1 Quad 1	LTER 2	Fringing	1	1	Echinothrix calamaris	0
2007	2007-01-09	LTER 2 Fringing Reef Invertebrate Herbivores Transect 1 Quad 1	LTER 2	Fringing	1	1	Echinothrix diadema	0
2007	2007-01-09	LTER 2 Fringing Reef Invertebrate Herbivores Transect 1 Quad 1	LTER 2	Fringing	1	1	Tectus niloticus	0
2007	2007-01-09	LTER 2 Fringing Reef Invertebrate Herbivores Transect 1 Quad 2	LTER 2	Fringing	1	2	Acanthaster planci	0
2007	2007-01-09	LTER 2 Fringing Reef Invertebrate Herbivores Transect 1 Quad 2	LTER 2	Fringing	1	2	Culcita novaeguineae	0
2007	2007-01-09	LTER 2 Fringing Reef Invertebrate Herbivores Transect 1 Quad 2	LTER 2	Fringing	1	2	Diadema savignyi	0
2007	2007-01-09	LTER 2 Fringing Reef Invertebrate Herbivores Transect 1 Quad 2	LTER 2	Fringing	1	2	Diadema setosum	0
2007	2007-01-09	LTER 2 Fringing Reef Invertebrate Herbivores Transect 1 Quad 2	LTER 2	Fringing	1	2	Echinometra mathaei	4
2007	2007-01-09	LTER 2 Fringing Reef Invertebrate Herbivores Transect 1 Quad 2	LTER 2	Fringing	1	2	Echinostrephus aciculatus	0
2007	2007-01-09	LTER 2 Fringing Reef Invertebrate Herbivores Transect 1 Quad 2	LTER 2	Fringing	1	2	Echinothrix calamaris	0
2007	2007-01-09	LTER 2 Fringing Reef Invertebrate Herbivores Transect 1 Quad 2	LTER 2	Fringing	1	2	Echinothrix diadema	0
2007	2007-01-09	LTER 2 Fringing Reef Invertebrate Herbivores Transect 1 Quad 2	LTER 2	Fringing	1	2	Tectus niloticus	0
2007	2007-01-09	LTER 2 Fringing Reef Invertebrate Herbivores Transect 1 Quad 3	LTER 2	Fringing	1	3	Acanthaster planci	0
2007	2007-01-09	LTER 2 Fringing Reef Invertebrate Herbivores Transect 1 Quad 3	LTER 2	Fringing	1	3	Culcita novaeguineae	0
2007	2007-01-09	LTER 2 Fringing Reef Invertebrate Herbivores Transect 1 Quad 3	LTER 2	Fringing	1	3	Diadema savignyi	0
2007	2007-01-09	LTER 2 Fringing Reef Invertebrate Herbivores Transect 1 Quad 3	LTER 2	Fringing	1	3	Diadema setosum	0
2007	2007-01-09	LTER 2 Fringing Reef Invertebrate Herbivores Transect 1 Quad 3	LTER 2	Fringing	1	3	Echinometra mathaei	2
2007	2007-01-09	LTER 2 Fringing Reef Invertebrate Herbivores Transect 1 Quad 3	LTER 2	Fringing	1	3	Echinostrephus aciculatus	0
2007	2007-01-09	LTER 2 Fringing Reef Invertebrate Herbivores Transect 1 Quad 3	LTER 2	Fringing	1	3	Echinothrix calamaris	0
2007	2007-01-09	LTER 2 Fringing Reef Invertebrate Herbivores Transect 1 Quad 3	LTER 2	Fringing	1	3	Echinothrix diadema	0
2007	2007-01-09	LTER 2 Fringing Reef Invertebrate Herbivores Transect 1 Quad 3	LTER 2	Fringing	1	3	Tectus niloticus	0
2007	2007-01-09	LTER 2 Fringing Reef Invertebrate Herbivores Transect 1 Quad 4	LTER 2	Fringing	1	4	Acanthaster planci	0
2007	2007-01-09	LTER 2 Fringing Reef Invertebrate Herbivores Transect 1 Quad 4	LTER 2	Fringing	1	4	Culcita novaeguineae	0
2007	2007-01-09	LTER 2 Fringing Reef Invertebrate Herbivores Transect 1 Quad 4	LTER 2	Fringing	1	4	Diadema savignyi	0
2007	2007-01-09	LTER 2 Fringing Reef Invertebrate Herbivores Transect 1 Quad 4	LTER 2	Fringing	1	4	Diadema setosum	0
2007	2007-01-09	LTER 2 Fringing Reef Invertebrate Herbivores Transect 1 Quad 4	LTER 2	Fringing	1	4	Echinometra mathaei	0
2007	2007-01-09	LTER 2 Fringing Reef Invertebrate Herbivores Transect 1 Quad 4	LTER 2	Fringing	1	4	Echinostrephus aciculatus	0
2007	2007-01-09	LTER 2 Fringing Reef Invertebrate Herbivores Transect 1 Quad 4	LTER 2	Fringing	1	4	Echinothrix calamaris	0
2007	2007-01-09	LTER 2 Fringing Reef Invertebrate Herbivores Transect 1 Quad 4	LTER 2	Fringing	1	4	Echinothrix diadema	0
2007	2007-01-09	LTER 2 Fringing Reef Invertebrate Herbivores Transect 1 Quad 4	LTER 2	Fringing	1	4	Tectus niloticus	0
2007	2007-01-09	LTER 2 Fringing Reef Invertebrate Herbivores Transect 2 Quad 1	LTER 2	Fringing	2	1	Acanthaster planci	0
2007	2007-01-09	LTER 2 Fringing Reef Invertebrate Herbivores Transect 2 Quad 1	LTER 2	Fringing	2	1	Culcita novaeguineae	0
2007	2007-01-09	LTER 2 Fringing Reef Invertebrate Herbivores Transect 2 Quad 1	LTER 2	Fringing	2	1	Diadema savignyi	0
2007	2007-01-09	LTER 2 Fringing Reef Invertebrate Herbivores Transect 2 Quad 1	LTER 2	Fringing	2	1	Diadema setosum	0
2007	2007-01-09	LTER 2 Fringing Reef Invertebrate Herbivores Transect 2 Quad 1	LTER 2	Fringing	2	1	Echinometra mathaei	0
2007	2007-01-09	LTER 2 Fringing Reef Invertebrate Herbivores Transect 2 Quad 1	LTER 2	Fringing	2	1	Echinostrephus aciculatus	0
2007	2007-01-09	LTER 2 Fringing Reef Invertebrate Herbivores Transect 2 Quad 1	LTER 2	Fringing	2	1	Echinothrix calamaris	0
2007	2007-01-09	LTER 2 Fringing Reef Invertebrate Herbivores Transect 2 Quad 1	LTER 2	Fringing	2	1	Echinothrix diadema	0
2007	2007-01-09	LTER 2 Fringing Reef Invertebrate Herbivores Transect 2 Quad 1	LTER 2	Fringing	2	1	Tectus niloticus	0
2007	2007-01-09	LTER 2 Fringing Reef Invertebrate Herbivores Transect 2 Quad 2	LTER 2	Fringing	2	2	Acanthaster planci	0
2007	2007-01-09	LTER 2 Fringing Reef Invertebrate Herbivores Transect 2 Quad 2	LTER 2	Fringing	2	2	Culcita novaeguineae	0
2007	2007-01-09	LTER 2 Fringing Reef Invertebrate Herbivores Transect 2 Quad 2	LTER 2	Fringing	2	2	Diadema savignyi	0
2007	2007-01-09	LTER 2 Fringing Reef Invertebrate Herbivores Transect 2 Quad 2	LTER 2	Fringing	2	2	Diadema setosum	0
2007	2007-01-09	LTER 2 Fringing Reef Invertebrate Herbivores Transect 2 Quad 2	LTER 2	Fringing	2	2	Echinometra mathaei	2
2007	2007-01-09	LTER 2 Fringing Reef Invertebrate Herbivores Transect 2 Quad 2	LTER 2	Fringing	2	2	Echinostrephus aciculatus	0
2007	2007-01-09	LTER 2 Fringing Reef Invertebrate Herbivores Transect 2 Quad 2	LTER 2	Fringing	2	2	Echinothrix calamaris	0
2007	2007-01-09	LTER 2 Fringing Reef Invertebrate Herbivores Transect 2 Quad 2	LTER 2	Fringing	2	2	Echinothrix diadema	0
2007	2007-01-09	LTER 2 Fringing Reef Invertebrate Herbivores Transect 2 Quad 2	LTER 2	Fringing	2	2	Tectus niloticus	0
2007	2007-01-09	LTER 2 Fringing Reef Invertebrate Herbivores Transect 2 Quad 3	LTER 2	Fringing	2	3	Acanthaster planci	0
2007	2007-01-09	LTER 2 Fringing Reef Invertebrate Herbivores Transect 2 Quad 3	LTER 2	Fringing	2	3	Culcita novaeguineae	0
2007	2007-01-09	LTER 2 Fringing Reef Invertebrate Herbivores Transect 2 Quad 3	LTER 2	Fringing	2	3	Diadema savignyi	0
2007	2007-01-09	LTER 2 Fringing Reef Invertebrate Herbivores Transect 2 Quad 3	LTER 2	Fringing	2	3	Diadema setosum	0
2007	2007-01-09	LTER 2 Fringing Reef Invertebrate Herbivores Transect 2 Quad 3	LTER 2	Fringing	2	3	Echinometra mathaei	8
2007	2007-01-09	LTER 2 Fringing Reef Invertebrate Herbivores Transect 2 Quad 3	LTER 2	Fringing	2	3	Echinostrephus aciculatus	0
2007	2007-01-09	LTER 2 Fringing Reef Invertebrate Herbivores Transect 2 Quad 3	LTER 2	Fringing	2	3	Echinothrix calamaris	0
2007	2007-01-09	LTER 2 Fringing Reef Invertebrate Herbivores Transect 2 Quad 3	LTER 2	Fringing	2	3	Echinothrix diadema	0
2007	2007-01-09	LTER 2 Fringing Reef Invertebrate Herbivores Transect 2 Quad 3	LTER 2	Fringing	2	3	Tectus niloticus	0
2007	2007-01-09	LTER 2 Fringing Reef Invertebrate Herbivores Transect 2 Quad 4	LTER 2	Fringing	2	4	Acanthaster planci	0
2007	2007-01-09	LTER 2 Fringing Reef Invertebrate Herbivores Transect 2 Quad 4	LTER 2	Fringing	2	4	Culcita novaeguineae	0
2007	2007-01-09	LTER 2 Fringing Reef Invertebrate Herbivores Transect 2 Quad 4	LTER 2	Fringing	2	4	Diadema savignyi	0
2007	2007-01-09	LTER 2 Fringing Reef Invertebrate Herbivores Transect 2 Quad 4	LTER 2	Fringing	2	4	Diadema setosum	0
2007	2007-01-09	LTER 2 Fringing Reef Invertebrate Herbivores Transect 2 Quad 4	LTER 2	Fringing	2	4	Echinometra mathaei	15
2007	2007-01-09	LTER 2 Fringing Reef Invertebrate Herbivores Transect 2 Quad 4	LTER 2	Fringing	2	4	Echinostrephus aciculatus	0
2007	2007-01-09	LTER 2 Fringing Reef Invertebrate Herbivores Transect 2 Quad 4	LTER 2	Fringing	2	4	Echinothrix calamaris	0
2007	2007-01-09	LTER 2 Fringing Reef Invertebrate Herbivores Transect 2 Quad 4	LTER 2	Fringing	2	4	Echinothrix diadema	0
2007	2007-01-09	LTER 2 Fringing Reef Invertebrate Herbivores Transect 2 Quad 4	LTER 2	Fringing	2	4	Tectus niloticus	0
2007	2007-01-09	LTER 2 Fringing Reef Invertebrate Herbivores Transect 3 Quad 1	LTER 2	Fringing	3	1	Acanthaster planci	0
2007	2007-01-09	LTER 2 Fringing Reef Invertebrate Herbivores Transect 3 Quad 1	LTER 2	Fringing	3	1	Culcita novaeguineae	0
2007	2007-01-09	LTER 2 Fringing Reef Invertebrate Herbivores Transect 3 Quad 1	LTER 2	Fringing	3	1	Diadema savignyi	0
2007	2007-01-09	LTER 2 Fringing Reef Invertebrate Herbivores Transect 3 Quad 1	LTER 2	Fringing	3	1	Diadema setosum	0
2007	2007-01-09	LTER 2 Fringing Reef Invertebrate Herbivores Transect 3 Quad 1	LTER 2	Fringing	3	1	Echinometra mathaei	1
2007	2007-01-09	LTER 2 Fringing Reef Invertebrate Herbivores Transect 3 Quad 1	LTER 2	Fringing	3	1	Echinostrephus aciculatus	0
2007	2007-01-09	LTER 2 Fringing Reef Invertebrate Herbivores Transect 3 Quad 1	LTER 2	Fringing	3	1	Echinothrix calamaris	0
2007	2007-01-09	LTER 2 Fringing Reef Invertebrate Herbivores Transect 3 Quad 1	LTER 2	Fringing	3	1	Echinothrix diadema	0
2007	2007-01-09	LTER 2 Fringing Reef Invertebrate Herbivores Transect 3 Quad 1	LTER 2	Fringing	3	1	Tectus niloticus	0
2007	2007-01-09	LTER 2 Fringing Reef Invertebrate Herbivores Transect 3 Quad 2	LTER 2	Fringing	3	2	Acanthaster planci	0
2007	2007-01-09	LTER 2 Fringing Reef Invertebrate Herbivores Transect 3 Quad 2	LTER 2	Fringing	3	2	Culcita novaeguineae	0
2007	2007-01-09	LTER 2 Fringing Reef Invertebrate Herbivores Transect 3 Quad 2	LTER 2	Fringing	3	2	Diadema savignyi	0
2007	2007-01-09	LTER 2 Fringing Reef Invertebrate Herbivores Transect 3 Quad 2	LTER 2	Fringing	3	2	Diadema setosum	0
2007	2007-01-09	LTER 2 Fringing Reef Invertebrate Herbivores Transect 3 Quad 2	LTER 2	Fringing	3	2	Echinometra mathaei	1
2007	2007-01-09	LTER 2 Fringing Reef Invertebrate Herbivores Transect 3 Quad 2	LTER 2	Fringing	3	2	Echinostrephus aciculatus	0
2007	2007-01-09	LTER 2 Fringing Reef Invertebrate Herbivores Transect 3 Quad 2	LTER 2	Fringing	3	2	Echinothrix calamaris	0
2007	2007-01-09	LTER 2 Fringing Reef Invertebrate Herbivores Transect 3 Quad 2	LTER 2	Fringing	3	2	Echinothrix diadema	0
2007	2007-01-09	LTER 2 Fringing Reef Invertebrate Herbivores Transect 3 Quad 2	LTER 2	Fringing	3	2	Tectus niloticus	0
2007	2007-01-09	LTER 2 Fringing Reef Invertebrate Herbivores Transect 3 Quad 3	LTER 2	Fringing	3	3	Acanthaster planci	0
2007	2007-01-09	LTER 2 Fringing Reef Invertebrate Herbivores Transect 3 Quad 3	LTER 2	Fringing	3	3	Culcita novaeguineae	0
2007	2007-01-09	LTER 2 Fringing Reef Invertebrate Herbivores Transect 3 Quad 3	LTER 2	Fringing	3	3	Diadema savignyi	0
2007	2007-01-09	LTER 2 Fringing Reef Invertebrate Herbivores Transect 3 Quad 3	LTER 2	Fringing	3	3	Diadema setosum	0
2007	2007-01-09	LTER 2 Fringing Reef Invertebrate Herbivores Transect 3 Quad 3	LTER 2	Fringing	3	3	Echinometra mathaei	2
2007	2007-01-09	LTER 2 Fringing Reef Invertebrate Herbivores Transect 3 Quad 3	LTER 2	Fringing	3	3	Echinostrephus aciculatus	0
2007	2007-01-09	LTER 2 Fringing Reef Invertebrate Herbivores Transect 3 Quad 3	LTER 2	Fringing	3	3	Echinothrix calamaris	0
2007	2007-01-09	LTER 2 Fringing Reef Invertebrate Herbivores Transect 3 Quad 3	LTER 2	Fringing	3	3	Echinothrix diadema	0
2007	2007-01-09	LTER 2 Fringing Reef Invertebrate Herbivores Transect 3 Quad 3	LTER 2	Fringing	3	3	Tectus niloticus	0
2007	2007-01-09	LTER 2 Fringing Reef Invertebrate Herbivores Transect 3 Quad 4	LTER 2	Fringing	3	4	Acanthaster planci	0
2007	2007-01-09	LTER 2 Fringing Reef Invertebrate Herbivores Transect 3 Quad 4	LTER 2	Fringing	3	4	Culcita novaeguineae	0
2007	2007-01-09	LTER 2 Fringing Reef Invertebrate Herbivores Transect 3 Quad 4	LTER 2	Fringing	3	4	Diadema savignyi	0
2007	2007-01-09	LTER 2 Fringing Reef Invertebrate Herbivores Transect 3 Quad 4	LTER 2	Fringing	3	4	Diadema setosum	0
2007	2007-01-09	LTER 2 Fringing Reef Invertebrate Herbivores Transect 3 Quad 4	LTER 2	Fringing	3	4	Echinometra mathaei	2
2007	2007-01-09	LTER 2 Fringing Reef Invertebrate Herbivores Transect 3 Quad 4	LTER 2	Fringing	3	4	Echinostrephus aciculatus	0
2007	2007-01-09	LTER 2 Fringing Reef Invertebrate Herbivores Transect 3 Quad 4	LTER 2	Fringing	3	4	Echinothrix calamaris	0
2007	2007-01-09	LTER 2 Fringing Reef Invertebrate Herbivores Transect 3 Quad 4	LTER 2	Fringing	3	4	Echinothrix diadema	0
2007	2007-01-09	LTER 2 Fringing Reef Invertebrate Herbivores Transect 3 Quad 4	LTER 2	Fringing	3	4	Tectus niloticus	0
2007	2007-01-09	LTER 2 Fringing Reef Invertebrate Herbivores Transect 4 Quad 1	LTER 2	Fringing	4	1	Acanthaster planci	0
2007	2007-01-09	LTER 2 Fringing Reef Invertebrate Herbivores Transect 4 Quad 1	LTER 2	Fringing	4	1	Culcita novaeguineae	0
2007	2007-01-09	LTER 2 Fringing Reef Invertebrate Herbivores Transect 4 Quad 1	LTER 2	Fringing	4	1	Diadema savignyi	0
2007	2007-01-09	LTER 2 Fringing Reef Invertebrate Herbivores Transect 4 Quad 1	LTER 2	Fringing	4	1	Diadema setosum	0
2007	2007-01-09	LTER 2 Fringing Reef Invertebrate Herbivores Transect 4 Quad 1	LTER 2	Fringing	4	1	Echinometra mathaei	3
2007	2007-01-09	LTER 2 Fringing Reef Invertebrate Herbivores Transect 4 Quad 1	LTER 2	Fringing	4	1	Echinostrephus aciculatus	0
2007	2007-01-09	LTER 2 Fringing Reef Invertebrate Herbivores Transect 4 Quad 1	LTER 2	Fringing	4	1	Echinothrix calamaris	0
2007	2007-01-09	LTER 2 Fringing Reef Invertebrate Herbivores Transect 4 Quad 1	LTER 2	Fringing	4	1	Echinothrix diadema	0
2007	2007-01-09	LTER 2 Fringing Reef Invertebrate Herbivores Transect 4 Quad 1	LTER 2	Fringing	4	1	Tectus niloticus	0
2007	2007-01-09	LTER 2 Fringing Reef Invertebrate Herbivores Transect 4 Quad 2	LTER 2	Fringing	4	2	Acanthaster planci	0
2007	2007-01-09	LTER 2 Fringing Reef Invertebrate Herbivores Transect 4 Quad 2	LTER 2	Fringing	4	2	Culcita novaeguineae	0
2007	2007-01-09	LTER 2 Fringing Reef Invertebrate Herbivores Transect 4 Quad 2	LTER 2	Fringing	4	2	Diadema savignyi	0
2007	2007-01-09	LTER 2 Fringing Reef Invertebrate Herbivores Transect 4 Quad 2	LTER 2	Fringing	4	2	Diadema setosum	0
2007	2007-01-09	LTER 2 Fringing Reef Invertebrate Herbivores Transect 4 Quad 2	LTER 2	Fringing	4	2	Echinometra mathaei	2
2007	2007-01-09	LTER 2 Fringing Reef Invertebrate Herbivores Transect 4 Quad 2	LTER 2	Fringing	4	2	Echinostrephus aciculatus	0
2007	2007-01-09	LTER 2 Fringing Reef Invertebrate Herbivores Transect 4 Quad 2	LTER 2	Fringing	4	2	Echinothrix calamaris	0
2007	2007-01-09	LTER 2 Fringing Reef Invertebrate Herbivores Transect 4 Quad 2	LTER 2	Fringing	4	2	Echinothrix diadema	0
2007	2007-01-09	LTER 2 Fringing Reef Invertebrate Herbivores Transect 4 Quad 2	LTER 2	Fringing	4	2	Tectus niloticus	0
2007	2007-01-09	LTER 2 Fringing Reef Invertebrate Herbivores Transect 4 Quad 3	LTER 2	Fringing	4	3	Acanthaster planci	0
2007	2007-01-09	LTER 2 Fringing Reef Invertebrate Herbivores Transect 4 Quad 3	LTER 2	Fringing	4	3	Culcita novaeguineae	0
2007	2007-01-09	LTER 2 Fringing Reef Invertebrate Herbivores Transect 4 Quad 3	LTER 2	Fringing	4	3	Diadema savignyi	0
2007	2007-01-09	LTER 2 Fringing Reef Invertebrate Herbivores Transect 4 Quad 3	LTER 2	Fringing	4	3	Diadema setosum	0
2007	2007-01-09	LTER 2 Fringing Reef Invertebrate Herbivores Transect 4 Quad 3	LTER 2	Fringing	4	3	Echinometra mathaei	7
2007	2007-01-09	LTER 2 Fringing Reef Invertebrate Herbivores Transect 4 Quad 3	LTER 2	Fringing	4	3	Echinostrephus aciculatus	0
2007	2007-01-09	LTER 2 Fringing Reef Invertebrate Herbivores Transect 4 Quad 3	LTER 2	Fringing	4	3	Echinothrix calamaris	0
2007	2007-01-09	LTER 2 Fringing Reef Invertebrate Herbivores Transect 4 Quad 3	LTER 2	Fringing	4	3	Echinothrix diadema	0
2007	2007-01-09	LTER 2 Fringing Reef Invertebrate Herbivores Transect 4 Quad 3	LTER 2	Fringing	4	3	Tectus niloticus	0
2007	2007-01-09	LTER 2 Fringing Reef Invertebrate Herbivores Transect 4 Quad 4	LTER 2	Fringing	4	4	Acanthaster planci	0
2007	2007-01-09	LTER 2 Fringing Reef Invertebrate Herbivores Transect 4 Quad 4	LTER 2	Fringing	4	4	Culcita novaeguineae	0
2007	2007-01-09	LTER 2 Fringing Reef Invertebrate Herbivores Transect 4 Quad 4	LTER 2	Fringing	4	4	Diadema savignyi	0
2007	2007-01-09	LTER 2 Fringing Reef Invertebrate Herbivores Transect 4 Quad 4	LTER 2	Fringing	4	4	Diadema setosum	0
2007	2007-01-09	LTER 2 Fringing Reef Invertebrate Herbivores Transect 4 Quad 4	LTER 2	Fringing	4	4	Echinometra mathaei	4
2007	2007-01-09	LTER 2 Fringing Reef Invertebrate Herbivores Transect 4 Quad 4	LTER 2	Fringing	4	4	Echinostrephus aciculatus	0
2007	2007-01-09	LTER 2 Fringing Reef Invertebrate Herbivores Transect 4 Quad 4	LTER 2	Fringing	4	4	Echinothrix calamaris	0
2007	2007-01-09	LTER 2 Fringing Reef Invertebrate Herbivores Transect 4 Quad 4	LTER 2	Fringing	4	4	Echinothrix diadema	0
2007	2007-01-09	LTER 2 Fringing Reef Invertebrate Herbivores Transect 4 Quad 4	LTER 2	Fringing	4	4	Tectus niloticus	0
2007	2007-01-09	LTER 2 Fringing Reef Invertebrate Herbivores Transect 5 Quad 1	LTER 2	Fringing	5	1	Acanthaster planci	0
2007	2007-01-09	LTER 2 Fringing Reef Invertebrate Herbivores Transect 5 Quad 1	LTER 2	Fringing	5	1	Culcita novaeguineae	0
2007	2007-01-09	LTER 2 Fringing Reef Invertebrate Herbivores Transect 5 Quad 1	LTER 2	Fringing	5	1	Diadema savignyi	0
2007	2007-01-09	LTER 2 Fringing Reef Invertebrate Herbivores Transect 5 Quad 1	LTER 2	Fringing	5	1	Diadema setosum	0
2007	2007-01-09	LTER 2 Fringing Reef Invertebrate Herbivores Transect 5 Quad 1	LTER 2	Fringing	5	1	Echinometra mathaei	2
2007	2007-01-09	LTER 2 Fringing Reef Invertebrate Herbivores Transect 5 Quad 1	LTER 2	Fringing	5	1	Echinostrephus aciculatus	0
2007	2007-01-09	LTER 2 Fringing Reef Invertebrate Herbivores Transect 5 Quad 1	LTER 2	Fringing	5	1	Echinothrix calamaris	0
2007	2007-01-09	LTER 2 Fringing Reef Invertebrate Herbivores Transect 5 Quad 1	LTER 2	Fringing	5	1	Echinothrix diadema	0
2007	2007-01-09	LTER 2 Fringing Reef Invertebrate Herbivores Transect 5 Quad 1	LTER 2	Fringing	5	1	Tectus niloticus	0
2007	2007-01-09	LTER 2 Fringing Reef Invertebrate Herbivores Transect 5 Quad 2	LTER 2	Fringing	5	2	Acanthaster planci	0
2007	2007-01-09	LTER 2 Fringing Reef Invertebrate Herbivores Transect 5 Quad 2	LTER 2	Fringing	5	2	Culcita novaeguineae	0
2007	2007-01-09	LTER 2 Fringing Reef Invertebrate Herbivores Transect 5 Quad 2	LTER 2	Fringing	5	2	Diadema savignyi	0
2007	2007-01-09	LTER 2 Fringing Reef Invertebrate Herbivores Transect 5 Quad 2	LTER 2	Fringing	5	2	Diadema setosum	0
2007	2007-01-09	LTER 2 Fringing Reef Invertebrate Herbivores Transect 5 Quad 2	LTER 2	Fringing	5	2	Echinometra mathaei	0
2007	2007-01-09	LTER 2 Fringing Reef Invertebrate Herbivores Transect 5 Quad 2	LTER 2	Fringing	5	2	Echinostrephus aciculatus	0
2007	2007-01-09	LTER 2 Fringing Reef Invertebrate Herbivores Transect 5 Quad 2	LTER 2	Fringing	5	2	Echinothrix calamaris	0
2007	2007-01-09	LTER 2 Fringing Reef Invertebrate Herbivores Transect 5 Quad 2	LTER 2	Fringing	5	2	Echinothrix diadema	0
2007	2007-01-09	LTER 2 Fringing Reef Invertebrate Herbivores Transect 5 Quad 2	LTER 2	Fringing	5	2	Tectus niloticus	0
2007	2007-01-09	LTER 2 Fringing Reef Invertebrate Herbivores Transect 5 Quad 3	LTER 2	Fringing	5	3	Acanthaster planci	0
2007	2007-01-09	LTER 2 Fringing Reef Invertebrate Herbivores Transect 5 Quad 3	LTER 2	Fringing	5	3	Culcita novaeguineae	0
2007	2007-01-09	LTER 2 Fringing Reef Invertebrate Herbivores Transect 5 Quad 3	LTER 2	Fringing	5	3	Diadema savignyi	0
2007	2007-01-09	LTER 2 Fringing Reef Invertebrate Herbivores Transect 5 Quad 3	LTER 2	Fringing	5	3	Diadema setosum	0
2007	2007-01-09	LTER 2 Fringing Reef Invertebrate Herbivores Transect 5 Quad 3	LTER 2	Fringing	5	3	Echinometra mathaei	0
2007	2007-01-09	LTER 2 Fringing Reef Invertebrate Herbivores Transect 5 Quad 3	LTER 2	Fringing	5	3	Echinostrephus aciculatus	0
2007	2007-01-09	LTER 2 Fringing Reef Invertebrate Herbivores Transect 5 Quad 3	LTER 2	Fringing	5	3	Echinothrix calamaris	0
2007	2007-01-09	LTER 2 Fringing Reef Invertebrate Herbivores Transect 5 Quad 3	LTER 2	Fringing	5	3	Echinothrix diadema	0
2007	2007-01-09	LTER 2 Fringing Reef Invertebrate Herbivores Transect 5 Quad 3	LTER 2	Fringing	5	3	Tectus niloticus	0
2007	2007-01-09	LTER 2 Fringing Reef Invertebrate Herbivores Transect 5 Quad 4	LTER 2	Fringing	5	4	Acanthaster planci	0
2007	2007-01-09	LTER 2 Fringing Reef Invertebrate Herbivores Transect 5 Quad 4	LTER 2	Fringing	5	4	Culcita novaeguineae	0
2007	2007-01-09	LTER 2 Fringing Reef Invertebrate Herbivores Transect 5 Quad 4	LTER 2	Fringing	5	4	Diadema savignyi	0
2007	2007-01-09	LTER 2 Fringing Reef Invertebrate Herbivores Transect 5 Quad 4	LTER 2	Fringing	5	4	Diadema setosum	0
2007	2007-01-09	LTER 2 Fringing Reef Invertebrate Herbivores Transect 5 Quad 4	LTER 2	Fringing	5	4	Echinometra mathaei	2
2007	2007-01-09	LTER 2 Fringing Reef Invertebrate Herbivores Transect 5 Quad 4	LTER 2	Fringing	5	4	Echinostrephus aciculatus	0
2007	2007-01-09	LTER 2 Fringing Reef Invertebrate Herbivores Transect 5 Quad 4	LTER 2	Fringing	5	4	Echinothrix calamaris	0
2007	2007-01-09	LTER 2 Fringing Reef Invertebrate Herbivores Transect 5 Quad 4	LTER 2	Fringing	5	4	Echinothrix diadema	0
2007	2007-01-09	LTER 2 Fringing Reef Invertebrate Herbivores Transect 5 Quad 4	LTER 2	Fringing	5	4	Tectus niloticus	0
2007	2007-01-20	LTER 2 Outer 10 m Invertebrate Herbivores Transect 1 Quad 1	LTER 2	Outer 10	1	1	Acanthaster planci	0
2007	2007-01-20	LTER 2 Outer 10 m Invertebrate Herbivores Transect 1 Quad 1	LTER 2	Outer 10	1	1	Culcita novaeguineae	0
2007	2007-01-20	LTER 2 Outer 10 m Invertebrate Herbivores Transect 1 Quad 1	LTER 2	Outer 10	1	1	Diadema savignyi	0
2007	2007-01-20	LTER 2 Outer 10 m Invertebrate Herbivores Transect 1 Quad 1	LTER 2	Outer 10	1	1	Diadema setosum	0
2007	2007-01-20	LTER 2 Outer 10 m Invertebrate Herbivores Transect 1 Quad 1	LTER 2	Outer 10	1	1	Echinometra mathaei	0
2007	2007-01-20	LTER 2 Outer 10 m Invertebrate Herbivores Transect 1 Quad 1	LTER 2	Outer 10	1	1	Echinostrephus aciculatus	0
2007	2007-01-20	LTER 2 Outer 10 m Invertebrate Herbivores Transect 1 Quad 1	LTER 2	Outer 10	1	1	Echinothrix calamaris	0
2007	2007-01-20	LTER 2 Outer 10 m Invertebrate Herbivores Transect 1 Quad 1	LTER 2	Outer 10	1	1	Echinothrix diadema	0
2007	2007-01-20	LTER 2 Outer 10 m Invertebrate Herbivores Transect 1 Quad 1	LTER 2	Outer 10	1	1	Tectus niloticus	0
2007	2007-01-20	LTER 2 Outer 10 m Invertebrate Herbivores Transect 1 Quad 2	LTER 2	Outer 10	1	2	Acanthaster planci	0
2007	2007-01-20	LTER 2 Outer 10 m Invertebrate Herbivores Transect 1 Quad 2	LTER 2	Outer 10	1	2	Culcita novaeguineae	0
2007	2007-01-20	LTER 2 Outer 10 m Invertebrate Herbivores Transect 1 Quad 2	LTER 2	Outer 10	1	2	Diadema savignyi	0
2007	2007-01-20	LTER 2 Outer 10 m Invertebrate Herbivores Transect 1 Quad 2	LTER 2	Outer 10	1	2	Diadema setosum	0
2007	2007-01-20	LTER 2 Outer 10 m Invertebrate Herbivores Transect 1 Quad 2	LTER 2	Outer 10	1	2	Echinometra mathaei	0
2007	2007-01-20	LTER 2 Outer 10 m Invertebrate Herbivores Transect 1 Quad 2	LTER 2	Outer 10	1	2	Echinostrephus aciculatus	0
2007	2007-01-20	LTER 2 Outer 10 m Invertebrate Herbivores Transect 1 Quad 2	LTER 2	Outer 10	1	2	Echinothrix calamaris	0
2007	2007-01-20	LTER 2 Outer 10 m Invertebrate Herbivores Transect 1 Quad 2	LTER 2	Outer 10	1	2	Echinothrix diadema	0
2007	2007-01-20	LTER 2 Outer 10 m Invertebrate Herbivores Transect 1 Quad 2	LTER 2	Outer 10	1	2	Tectus niloticus	0
2007	2007-01-20	LTER 2 Outer 10 m Invertebrate Herbivores Transect 1 Quad 3	LTER 2	Outer 10	1	3	Acanthaster planci	1
2007	2007-01-20	LTER 2 Outer 10 m Invertebrate Herbivores Transect 1 Quad 3	LTER 2	Outer 10	1	3	Culcita novaeguineae	0
2007	2007-01-20	LTER 2 Outer 10 m Invertebrate Herbivores Transect 1 Quad 3	LTER 2	Outer 10	1	3	Diadema savignyi	0
2007	2007-01-20	LTER 2 Outer 10 m Invertebrate Herbivores Transect 1 Quad 3	LTER 2	Outer 10	1	3	Diadema setosum	0
2007	2007-01-20	LTER 2 Outer 10 m Invertebrate Herbivores Transect 1 Quad 3	LTER 2	Outer 10	1	3	Echinometra mathaei	0
2007	2007-01-20	LTER 2 Outer 10 m Invertebrate Herbivores Transect 1 Quad 3	LTER 2	Outer 10	1	3	Echinostrephus aciculatus	0
2007	2007-01-20	LTER 2 Outer 10 m Invertebrate Herbivores Transect 1 Quad 3	LTER 2	Outer 10	1	3	Echinothrix calamaris	0
2007	2007-01-20	LTER 2 Outer 10 m Invertebrate Herbivores Transect 1 Quad 3	LTER 2	Outer 10	1	3	Echinothrix diadema	0
2007	2007-01-20	LTER 2 Outer 10 m Invertebrate Herbivores Transect 1 Quad 3	LTER 2	Outer 10	1	3	Tectus niloticus	0
2007	2007-01-20	LTER 2 Outer 10 m Invertebrate Herbivores Transect 1 Quad 4	LTER 2	Outer 10	1	4	Acanthaster planci	0
2007	2007-01-20	LTER 2 Outer 10 m Invertebrate Herbivores Transect 1 Quad 4	LTER 2	Outer 10	1	4	Culcita novaeguineae	0
2007	2007-01-20	LTER 2 Outer 10 m Invertebrate Herbivores Transect 1 Quad 4	LTER 2	Outer 10	1	4	Diadema savignyi	0
2007	2007-01-20	LTER 2 Outer 10 m Invertebrate Herbivores Transect 1 Quad 4	LTER 2	Outer 10	1	4	Diadema setosum	0
2007	2007-01-20	LTER 2 Outer 10 m Invertebrate Herbivores Transect 1 Quad 4	LTER 2	Outer 10	1	4	Echinometra mathaei	0
2007	2007-01-20	LTER 2 Outer 10 m Invertebrate Herbivores Transect 1 Quad 4	LTER 2	Outer 10	1	4	Echinostrephus aciculatus	0
2007	2007-01-20	LTER 2 Outer 10 m Invertebrate Herbivores Transect 1 Quad 4	LTER 2	Outer 10	1	4	Echinothrix calamaris	0
2007	2007-01-20	LTER 2 Outer 10 m Invertebrate Herbivores Transect 1 Quad 4	LTER 2	Outer 10	1	4	Echinothrix diadema	0
2007	2007-01-20	LTER 2 Outer 10 m Invertebrate Herbivores Transect 1 Quad 4	LTER 2	Outer 10	1	4	Tectus niloticus	0
2007	2007-01-20	LTER 2 Outer 10 m Invertebrate Herbivores Transect 2 Quad 1	LTER 2	Outer 10	2	1	Acanthaster planci	0
2007	2007-01-20	LTER 2 Outer 10 m Invertebrate Herbivores Transect 2 Quad 1	LTER 2	Outer 10	2	1	Culcita novaeguineae	0
2007	2007-01-20	LTER 2 Outer 10 m Invertebrate Herbivores Transect 2 Quad 1	LTER 2	Outer 10	2	1	Diadema savignyi	0
2007	2007-01-20	LTER 2 Outer 10 m Invertebrate Herbivores Transect 2 Quad 1	LTER 2	Outer 10	2	1	Diadema setosum	0
2007	2007-01-20	LTER 2 Outer 10 m Invertebrate Herbivores Transect 2 Quad 1	LTER 2	Outer 10	2	1	Echinometra mathaei	0
2007	2007-01-20	LTER 2 Outer 10 m Invertebrate Herbivores Transect 2 Quad 1	LTER 2	Outer 10	2	1	Echinostrephus aciculatus	1
2007	2007-01-20	LTER 2 Outer 10 m Invertebrate Herbivores Transect 2 Quad 1	LTER 2	Outer 10	2	1	Echinothrix calamaris	0
2007	2007-01-20	LTER 2 Outer 10 m Invertebrate Herbivores Transect 2 Quad 1	LTER 2	Outer 10	2	1	Echinothrix diadema	0
2007	2007-01-20	LTER 2 Outer 10 m Invertebrate Herbivores Transect 2 Quad 1	LTER 2	Outer 10	2	1	Tectus niloticus	0
2007	2007-01-20	LTER 2 Outer 10 m Invertebrate Herbivores Transect 2 Quad 2	LTER 2	Outer 10	2	2	Acanthaster planci	0
2007	2007-01-20	LTER 2 Outer 10 m Invertebrate Herbivores Transect 2 Quad 2	LTER 2	Outer 10	2	2	Culcita novaeguineae	0
2007	2007-01-20	LTER 2 Outer 10 m Invertebrate Herbivores Transect 2 Quad 2	LTER 2	Outer 10	2	2	Diadema savignyi	0
2007	2007-01-20	LTER 2 Outer 10 m Invertebrate Herbivores Transect 2 Quad 2	LTER 2	Outer 10	2	2	Diadema setosum	0
2007	2007-01-20	LTER 2 Outer 10 m Invertebrate Herbivores Transect 2 Quad 2	LTER 2	Outer 10	2	2	Echinometra mathaei	0
2007	2007-01-20	LTER 2 Outer 10 m Invertebrate Herbivores Transect 2 Quad 2	LTER 2	Outer 10	2	2	Echinostrephus aciculatus	0
2007	2007-01-20	LTER 2 Outer 10 m Invertebrate Herbivores Transect 2 Quad 2	LTER 2	Outer 10	2	2	Echinothrix calamaris	0
2007	2007-01-20	LTER 2 Outer 10 m Invertebrate Herbivores Transect 2 Quad 2	LTER 2	Outer 10	2	2	Echinothrix diadema	0
2007	2007-01-20	LTER 2 Outer 10 m Invertebrate Herbivores Transect 2 Quad 2	LTER 2	Outer 10	2	2	Tectus niloticus	0
2007	2007-01-20	LTER 2 Outer 10 m Invertebrate Herbivores Transect 2 Quad 3	LTER 2	Outer 10	2	3	Acanthaster planci	0
2007	2007-01-20	LTER 2 Outer 10 m Invertebrate Herbivores Transect 2 Quad 3	LTER 2	Outer 10	2	3	Culcita novaeguineae	0
2007	2007-01-20	LTER 2 Outer 10 m Invertebrate Herbivores Transect 2 Quad 3	LTER 2	Outer 10	2	3	Diadema savignyi	0
2007	2007-01-20	LTER 2 Outer 10 m Invertebrate Herbivores Transect 2 Quad 3	LTER 2	Outer 10	2	3	Diadema setosum	0
2007	2007-01-20	LTER 2 Outer 10 m Invertebrate Herbivores Transect 2 Quad 3	LTER 2	Outer 10	2	3	Echinometra mathaei	0
2007	2007-01-20	LTER 2 Outer 10 m Invertebrate Herbivores Transect 2 Quad 3	LTER 2	Outer 10	2	3	Echinostrephus aciculatus	0
2007	2007-01-20	LTER 2 Outer 10 m Invertebrate Herbivores Transect 2 Quad 3	LTER 2	Outer 10	2	3	Echinothrix calamaris	0
2007	2007-01-20	LTER 2 Outer 10 m Invertebrate Herbivores Transect 2 Quad 3	LTER 2	Outer 10	2	3	Echinothrix diadema	0
2007	2007-01-20	LTER 2 Outer 10 m Invertebrate Herbivores Transect 2 Quad 3	LTER 2	Outer 10	2	3	Tectus niloticus	0
2007	2007-01-20	LTER 2 Outer 10 m Invertebrate Herbivores Transect 2 Quad 4	LTER 2	Outer 10	2	4	Acanthaster planci	0
2007	2007-01-20	LTER 2 Outer 10 m Invertebrate Herbivores Transect 2 Quad 4	LTER 2	Outer 10	2	4	Culcita novaeguineae	0
2007	2007-01-20	LTER 2 Outer 10 m Invertebrate Herbivores Transect 2 Quad 4	LTER 2	Outer 10	2	4	Diadema savignyi	0
2007	2007-01-20	LTER 2 Outer 10 m Invertebrate Herbivores Transect 2 Quad 4	LTER 2	Outer 10	2	4	Diadema setosum	0
2007	2007-01-20	LTER 2 Outer 10 m Invertebrate Herbivores Transect 2 Quad 4	LTER 2	Outer 10	2	4	Echinometra mathaei	0
2007	2007-01-20	LTER 2 Outer 10 m Invertebrate Herbivores Transect 2 Quad 4	LTER 2	Outer 10	2	4	Echinostrephus aciculatus	0
2007	2007-01-20	LTER 2 Outer 10 m Invertebrate Herbivores Transect 2 Quad 4	LTER 2	Outer 10	2	4	Echinothrix calamaris	0
2007	2007-01-20	LTER 2 Outer 10 m Invertebrate Herbivores Transect 2 Quad 4	LTER 2	Outer 10	2	4	Echinothrix diadema	0
2007	2007-01-20	LTER 2 Outer 10 m Invertebrate Herbivores Transect 2 Quad 4	LTER 2	Outer 10	2	4	Tectus niloticus	0
2007	2007-01-20	LTER 2 Outer 10 m Invertebrate Herbivores Transect 3 Quad 1	LTER 2	Outer 10	3	1	Acanthaster planci	0
2007	2007-01-20	LTER 2 Outer 10 m Invertebrate Herbivores Transect 3 Quad 1	LTER 2	Outer 10	3	1	Culcita novaeguineae	0
2007	2007-01-20	LTER 2 Outer 10 m Invertebrate Herbivores Transect 3 Quad 1	LTER 2	Outer 10	3	1	Diadema savignyi	0
2007	2007-01-20	LTER 2 Outer 10 m Invertebrate Herbivores Transect 3 Quad 1	LTER 2	Outer 10	3	1	Diadema setosum	0
2007	2007-01-20	LTER 2 Outer 10 m Invertebrate Herbivores Transect 3 Quad 1	LTER 2	Outer 10	3	1	Echinometra mathaei	1
2007	2007-01-20	LTER 2 Outer 10 m Invertebrate Herbivores Transect 3 Quad 1	LTER 2	Outer 10	3	1	Echinostrephus aciculatus	0
2007	2007-01-20	LTER 2 Outer 10 m Invertebrate Herbivores Transect 3 Quad 1	LTER 2	Outer 10	3	1	Echinothrix calamaris	0
2007	2007-01-20	LTER 2 Outer 10 m Invertebrate Herbivores Transect 3 Quad 1	LTER 2	Outer 10	3	1	Echinothrix diadema	0
2007	2007-01-20	LTER 2 Outer 10 m Invertebrate Herbivores Transect 3 Quad 1	LTER 2	Outer 10	3	1	Tectus niloticus	0
2007	2007-01-20	LTER 2 Outer 10 m Invertebrate Herbivores Transect 3 Quad 2	LTER 2	Outer 10	3	2	Acanthaster planci	0
2007	2007-01-20	LTER 2 Outer 10 m Invertebrate Herbivores Transect 3 Quad 2	LTER 2	Outer 10	3	2	Culcita novaeguineae	0
2007	2007-01-20	LTER 2 Outer 10 m Invertebrate Herbivores Transect 3 Quad 2	LTER 2	Outer 10	3	2	Diadema savignyi	0
2007	2007-01-20	LTER 2 Outer 10 m Invertebrate Herbivores Transect 3 Quad 2	LTER 2	Outer 10	3	2	Diadema setosum	0
2007	2007-01-20	LTER 2 Outer 10 m Invertebrate Herbivores Transect 3 Quad 2	LTER 2	Outer 10	3	2	Echinometra mathaei	0
2007	2007-01-20	LTER 2 Outer 10 m Invertebrate Herbivores Transect 3 Quad 2	LTER 2	Outer 10	3	2	Echinostrephus aciculatus	0
2007	2007-01-20	LTER 2 Outer 10 m Invertebrate Herbivores Transect 3 Quad 2	LTER 2	Outer 10	3	2	Echinothrix calamaris	0
2007	2007-01-20	LTER 2 Outer 10 m Invertebrate Herbivores Transect 3 Quad 2	LTER 2	Outer 10	3	2	Echinothrix diadema	0
2007	2007-01-20	LTER 2 Outer 10 m Invertebrate Herbivores Transect 3 Quad 2	LTER 2	Outer 10	3	2	Tectus niloticus	0
2007	2007-01-20	LTER 2 Outer 10 m Invertebrate Herbivores Transect 3 Quad 3	LTER 2	Outer 10	3	3	Acanthaster planci	0
2007	2007-01-20	LTER 2 Outer 10 m Invertebrate Herbivores Transect 3 Quad 3	LTER 2	Outer 10	3	3	Culcita novaeguineae	0
2007	2007-01-20	LTER 2 Outer 10 m Invertebrate Herbivores Transect 3 Quad 3	LTER 2	Outer 10	3	3	Diadema savignyi	0
2007	2007-01-20	LTER 2 Outer 10 m Invertebrate Herbivores Transect 3 Quad 3	LTER 2	Outer 10	3	3	Diadema setosum	0
2007	2007-01-20	LTER 2 Outer 10 m Invertebrate Herbivores Transect 3 Quad 3	LTER 2	Outer 10	3	3	Echinometra mathaei	0
2007	2007-01-20	LTER 2 Outer 10 m Invertebrate Herbivores Transect 3 Quad 3	LTER 2	Outer 10	3	3	Echinostrephus aciculatus	0
2007	2007-01-20	LTER 2 Outer 10 m Invertebrate Herbivores Transect 3 Quad 3	LTER 2	Outer 10	3	3	Echinothrix calamaris	0
2007	2007-01-20	LTER 2 Outer 10 m Invertebrate Herbivores Transect 3 Quad 3	LTER 2	Outer 10	3	3	Echinothrix diadema	0
2007	2007-01-20	LTER 2 Outer 10 m Invertebrate Herbivores Transect 3 Quad 3	LTER 2	Outer 10	3	3	Tectus niloticus	0
2007	2007-01-20	LTER 2 Outer 10 m Invertebrate Herbivores Transect 3 Quad 4	LTER 2	Outer 10	3	4	Acanthaster planci	0
2007	2007-01-20	LTER 2 Outer 10 m Invertebrate Herbivores Transect 3 Quad 4	LTER 2	Outer 10	3	4	Culcita novaeguineae	0
2007	2007-01-20	LTER 2 Outer 10 m Invertebrate Herbivores Transect 3 Quad 4	LTER 2	Outer 10	3	4	Diadema savignyi	0
2007	2007-01-20	LTER 2 Outer 10 m Invertebrate Herbivores Transect 3 Quad 4	LTER 2	Outer 10	3	4	Diadema setosum	0
2007	2007-01-20	LTER 2 Outer 10 m Invertebrate Herbivores Transect 3 Quad 4	LTER 2	Outer 10	3	4	Echinometra mathaei	1
2007	2007-01-20	LTER 2 Outer 10 m Invertebrate Herbivores Transect 3 Quad 4	LTER 2	Outer 10	3	4	Echinostrephus aciculatus	0
2007	2007-01-20	LTER 2 Outer 10 m Invertebrate Herbivores Transect 3 Quad 4	LTER 2	Outer 10	3	4	Echinothrix calamaris	0
2007	2007-01-20	LTER 2 Outer 10 m Invertebrate Herbivores Transect 3 Quad 4	LTER 2	Outer 10	3	4	Echinothrix diadema	0
2007	2007-01-20	LTER 2 Outer 10 m Invertebrate Herbivores Transect 3 Quad 4	LTER 2	Outer 10	3	4	Tectus niloticus	0
2007	2007-01-20	LTER 2 Outer 10 m Invertebrate Herbivores Transect 4 Quad 1	LTER 2	Outer 10	4	1	Acanthaster planci	0
2007	2007-01-20	LTER 2 Outer 10 m Invertebrate Herbivores Transect 4 Quad 1	LTER 2	Outer 10	4	1	Culcita novaeguineae	0
2007	2007-01-20	LTER 2 Outer 10 m Invertebrate Herbivores Transect 4 Quad 1	LTER 2	Outer 10	4	1	Diadema savignyi	0
2007	2007-01-20	LTER 2 Outer 10 m Invertebrate Herbivores Transect 4 Quad 1	LTER 2	Outer 10	4	1	Diadema setosum	0
2007	2007-01-20	LTER 2 Outer 10 m Invertebrate Herbivores Transect 4 Quad 1	LTER 2	Outer 10	4	1	Echinometra mathaei	0
2007	2007-01-20	LTER 2 Outer 10 m Invertebrate Herbivores Transect 4 Quad 1	LTER 2	Outer 10	4	1	Echinostrephus aciculatus	1
2007	2007-01-20	LTER 2 Outer 10 m Invertebrate Herbivores Transect 4 Quad 1	LTER 2	Outer 10	4	1	Echinothrix calamaris	0
2007	2007-01-20	LTER 2 Outer 10 m Invertebrate Herbivores Transect 4 Quad 1	LTER 2	Outer 10	4	1	Echinothrix diadema	0
2007	2007-01-20	LTER 2 Outer 10 m Invertebrate Herbivores Transect 4 Quad 1	LTER 2	Outer 10	4	1	Tectus niloticus	0
2007	2007-01-20	LTER 2 Outer 10 m Invertebrate Herbivores Transect 4 Quad 2	LTER 2	Outer 10	4	2	Acanthaster planci	0
2007	2007-01-20	LTER 2 Outer 10 m Invertebrate Herbivores Transect 4 Quad 2	LTER 2	Outer 10	4	2	Culcita novaeguineae	0
2007	2007-01-20	LTER 2 Outer 10 m Invertebrate Herbivores Transect 4 Quad 2	LTER 2	Outer 10	4	2	Diadema savignyi	0
2007	2007-01-20	LTER 2 Outer 10 m Invertebrate Herbivores Transect 4 Quad 2	LTER 2	Outer 10	4	2	Diadema setosum	0
2007	2007-01-20	LTER 2 Outer 10 m Invertebrate Herbivores Transect 4 Quad 2	LTER 2	Outer 10	4	2	Echinometra mathaei	0
2007	2007-01-20	LTER 2 Outer 10 m Invertebrate Herbivores Transect 4 Quad 2	LTER 2	Outer 10	4	2	Echinostrephus aciculatus	1
2007	2007-01-20	LTER 2 Outer 10 m Invertebrate Herbivores Transect 4 Quad 2	LTER 2	Outer 10	4	2	Echinothrix calamaris	0
2007	2007-01-20	LTER 2 Outer 10 m Invertebrate Herbivores Transect 4 Quad 2	LTER 2	Outer 10	4	2	Echinothrix diadema	0
2007	2007-01-20	LTER 2 Outer 10 m Invertebrate Herbivores Transect 4 Quad 2	LTER 2	Outer 10	4	2	Tectus niloticus	0
2007	2007-01-20	LTER 2 Outer 10 m Invertebrate Herbivores Transect 4 Quad 3	LTER 2	Outer 10	4	3	Acanthaster planci	0
2007	2007-01-20	LTER 2 Outer 10 m Invertebrate Herbivores Transect 4 Quad 3	LTER 2	Outer 10	4	3	Culcita novaeguineae	0
2007	2007-01-20	LTER 2 Outer 10 m Invertebrate Herbivores Transect 4 Quad 3	LTER 2	Outer 10	4	3	Diadema savignyi	0
2007	2007-01-20	LTER 2 Outer 10 m Invertebrate Herbivores Transect 4 Quad 3	LTER 2	Outer 10	4	3	Diadema setosum	0
2007	2007-01-20	LTER 2 Outer 10 m Invertebrate Herbivores Transect 4 Quad 3	LTER 2	Outer 10	4	3	Echinometra mathaei	0
2007	2007-01-20	LTER 2 Outer 10 m Invertebrate Herbivores Transect 4 Quad 3	LTER 2	Outer 10	4	3	Echinostrephus aciculatus	0
2007	2007-01-20	LTER 2 Outer 10 m Invertebrate Herbivores Transect 4 Quad 3	LTER 2	Outer 10	4	3	Echinothrix calamaris	0
2007	2007-01-20	LTER 2 Outer 10 m Invertebrate Herbivores Transect 4 Quad 3	LTER 2	Outer 10	4	3	Echinothrix diadema	0
2007	2007-01-20	LTER 2 Outer 10 m Invertebrate Herbivores Transect 4 Quad 3	LTER 2	Outer 10	4	3	Tectus niloticus	0
2007	2007-01-20	LTER 2 Outer 10 m Invertebrate Herbivores Transect 4 Quad 4	LTER 2	Outer 10	4	4	Acanthaster planci	0
2007	2007-01-20	LTER 2 Outer 10 m Invertebrate Herbivores Transect 4 Quad 4	LTER 2	Outer 10	4	4	Culcita novaeguineae	0
2007	2007-01-20	LTER 2 Outer 10 m Invertebrate Herbivores Transect 4 Quad 4	LTER 2	Outer 10	4	4	Diadema savignyi	0
2007	2007-01-20	LTER 2 Outer 10 m Invertebrate Herbivores Transect 4 Quad 4	LTER 2	Outer 10	4	4	Diadema setosum	0
2007	2007-01-20	LTER 2 Outer 10 m Invertebrate Herbivores Transect 4 Quad 4	LTER 2	Outer 10	4	4	Echinometra mathaei	0
2007	2007-01-20	LTER 2 Outer 10 m Invertebrate Herbivores Transect 4 Quad 4	LTER 2	Outer 10	4	4	Echinostrephus aciculatus	0
2007	2007-01-20	LTER 2 Outer 10 m Invertebrate Herbivores Transect 4 Quad 4	LTER 2	Outer 10	4	4	Echinothrix calamaris	0
2007	2007-01-20	LTER 2 Outer 10 m Invertebrate Herbivores Transect 4 Quad 4	LTER 2	Outer 10	4	4	Echinothrix diadema	0
2007	2007-01-20	LTER 2 Outer 10 m Invertebrate Herbivores Transect 4 Quad 4	LTER 2	Outer 10	4	4	Tectus niloticus	0
2007	2007-01-20	LTER 2 Outer 10 m Invertebrate Herbivores Transect 5 Quad 1	LTER 2	Outer 10	5	1	Acanthaster planci	0
2007	2007-01-20	LTER 2 Outer 10 m Invertebrate Herbivores Transect 5 Quad 1	LTER 2	Outer 10	5	1	Culcita novaeguineae	0
2007	2007-01-20	LTER 2 Outer 10 m Invertebrate Herbivores Transect 5 Quad 1	LTER 2	Outer 10	5	1	Diadema savignyi	0
2007	2007-01-20	LTER 2 Outer 10 m Invertebrate Herbivores Transect 5 Quad 1	LTER 2	Outer 10	5	1	Diadema setosum	0
2007	2007-01-20	LTER 2 Outer 10 m Invertebrate Herbivores Transect 5 Quad 1	LTER 2	Outer 10	5	1	Echinometra mathaei	0
2007	2007-01-20	LTER 2 Outer 10 m Invertebrate Herbivores Transect 5 Quad 1	LTER 2	Outer 10	5	1	Echinostrephus aciculatus	0
2007	2007-01-20	LTER 2 Outer 10 m Invertebrate Herbivores Transect 5 Quad 1	LTER 2	Outer 10	5	1	Echinothrix calamaris	0
2007	2007-01-20	LTER 2 Outer 10 m Invertebrate Herbivores Transect 5 Quad 1	LTER 2	Outer 10	5	1	Echinothrix diadema	0
2007	2007-01-20	LTER 2 Outer 10 m Invertebrate Herbivores Transect 5 Quad 1	LTER 2	Outer 10	5	1	Tectus niloticus	0
2007	2007-01-20	LTER 2 Outer 10 m Invertebrate Herbivores Transect 5 Quad 2	LTER 2	Outer 10	5	2	Acanthaster planci	0
2007	2007-01-20	LTER 2 Outer 10 m Invertebrate Herbivores Transect 5 Quad 2	LTER 2	Outer 10	5	2	Culcita novaeguineae	0
2007	2007-01-20	LTER 2 Outer 10 m Invertebrate Herbivores Transect 5 Quad 2	LTER 2	Outer 10	5	2	Diadema savignyi	0
2007	2007-01-20	LTER 2 Outer 10 m Invertebrate Herbivores Transect 5 Quad 2	LTER 2	Outer 10	5	2	Diadema setosum	0
2007	2007-01-20	LTER 2 Outer 10 m Invertebrate Herbivores Transect 5 Quad 2	LTER 2	Outer 10	5	2	Echinometra mathaei	0
2007	2007-01-20	LTER 2 Outer 10 m Invertebrate Herbivores Transect 5 Quad 2	LTER 2	Outer 10	5	2	Echinostrephus aciculatus	0
2007	2007-01-20	LTER 2 Outer 10 m Invertebrate Herbivores Transect 5 Quad 2	LTER 2	Outer 10	5	2	Echinothrix calamaris	0
2007	2007-01-20	LTER 2 Outer 10 m Invertebrate Herbivores Transect 5 Quad 2	LTER 2	Outer 10	5	2	Echinothrix diadema	0
2007	2007-01-20	LTER 2 Outer 10 m Invertebrate Herbivores Transect 5 Quad 2	LTER 2	Outer 10	5	2	Tectus niloticus	0
2007	2007-01-20	LTER 2 Outer 10 m Invertebrate Herbivores Transect 5 Quad 3	LTER 2	Outer 10	5	3	Acanthaster planci	0
2007	2007-01-20	LTER 2 Outer 10 m Invertebrate Herbivores Transect 5 Quad 3	LTER 2	Outer 10	5	3	Culcita novaeguineae	0
2007	2007-01-20	LTER 2 Outer 10 m Invertebrate Herbivores Transect 5 Quad 3	LTER 2	Outer 10	5	3	Diadema savignyi	0
2007	2007-01-20	LTER 2 Outer 10 m Invertebrate Herbivores Transect 5 Quad 3	LTER 2	Outer 10	5	3	Diadema setosum	0
2007	2007-01-20	LTER 2 Outer 10 m Invertebrate Herbivores Transect 5 Quad 3	LTER 2	Outer 10	5	3	Echinometra mathaei	0
2007	2007-01-20	LTER 2 Outer 10 m Invertebrate Herbivores Transect 5 Quad 3	LTER 2	Outer 10	5	3	Echinostrephus aciculatus	0
2007	2007-01-20	LTER 2 Outer 10 m Invertebrate Herbivores Transect 5 Quad 3	LTER 2	Outer 10	5	3	Echinothrix calamaris	0
2007	2007-01-20	LTER 2 Outer 10 m Invertebrate Herbivores Transect 5 Quad 3	LTER 2	Outer 10	5	3	Echinothrix diadema	0
2007	2007-01-20	LTER 2 Outer 10 m Invertebrate Herbivores Transect 5 Quad 3	LTER 2	Outer 10	5	3	Tectus niloticus	0
2007	2007-01-20	LTER 2 Outer 10 m Invertebrate Herbivores Transect 5 Quad 4	LTER 2	Outer 10	5	4	Acanthaster planci	0
2007	2007-01-20	LTER 2 Outer 10 m Invertebrate Herbivores Transect 5 Quad 4	LTER 2	Outer 10	5	4	Culcita novaeguineae	0
2007	2007-01-20	LTER 2 Outer 10 m Invertebrate Herbivores Transect 5 Quad 4	LTER 2	Outer 10	5	4	Diadema savignyi	0
2007	2007-01-20	LTER 2 Outer 10 m Invertebrate Herbivores Transect 5 Quad 4	LTER 2	Outer 10	5	4	Diadema setosum	0
2007	2007-01-20	LTER 2 Outer 10 m Invertebrate Herbivores Transect 5 Quad 4	LTER 2	Outer 10	5	4	Echinometra mathaei	0
2007	2007-01-20	LTER 2 Outer 10 m Invertebrate Herbivores Transect 5 Quad 4	LTER 2	Outer 10	5	4	Echinostrephus aciculatus	1
2007	2007-01-20	LTER 2 Outer 10 m Invertebrate Herbivores Transect 5 Quad 4	LTER 2	Outer 10	5	4	Echinothrix calamaris	0
2007	2007-01-20	LTER 2 Outer 10 m Invertebrate Herbivores Transect 5 Quad 4	LTER 2	Outer 10	5	4	Echinothrix diadema	0
2007	2007-01-20	LTER 2 Outer 10 m Invertebrate Herbivores Transect 5 Quad 4	LTER 2	Outer 10	5	4	Tectus niloticus	0
2007	2007-01-14	LTER 2 Outer 17 m Invertebrate Herbivores Transect 1 Quad 1	LTER 2	Outer 17	1	1	Acanthaster planci	0
2007	2007-01-14	LTER 2 Outer 17 m Invertebrate Herbivores Transect 1 Quad 1	LTER 2	Outer 17	1	1	Culcita novaeguineae	0
2007	2007-01-14	LTER 2 Outer 17 m Invertebrate Herbivores Transect 1 Quad 1	LTER 2	Outer 17	1	1	Diadema savignyi	0
2007	2007-01-14	LTER 2 Outer 17 m Invertebrate Herbivores Transect 1 Quad 1	LTER 2	Outer 17	1	1	Diadema setosum	0
2007	2007-01-14	LTER 2 Outer 17 m Invertebrate Herbivores Transect 1 Quad 1	LTER 2	Outer 17	1	1	Echinometra mathaei	0
2007	2007-01-14	LTER 2 Outer 17 m Invertebrate Herbivores Transect 1 Quad 1	LTER 2	Outer 17	1	1	Echinostrephus aciculatus	0
2007	2007-01-14	LTER 2 Outer 17 m Invertebrate Herbivores Transect 1 Quad 1	LTER 2	Outer 17	1	1	Echinothrix calamaris	0
2007	2007-01-14	LTER 2 Outer 17 m Invertebrate Herbivores Transect 1 Quad 1	LTER 2	Outer 17	1	1	Echinothrix diadema	0
2007	2007-01-14	LTER 2 Outer 17 m Invertebrate Herbivores Transect 1 Quad 1	LTER 2	Outer 17	1	1	Tectus niloticus	0
2007	2007-01-14	LTER 2 Outer 17 m Invertebrate Herbivores Transect 1 Quad 2	LTER 2	Outer 17	1	2	Acanthaster planci	0
2007	2007-01-14	LTER 2 Outer 17 m Invertebrate Herbivores Transect 1 Quad 2	LTER 2	Outer 17	1	2	Culcita novaeguineae	0
2007	2007-01-14	LTER 2 Outer 17 m Invertebrate Herbivores Transect 1 Quad 2	LTER 2	Outer 17	1	2	Diadema savignyi	0
2007	2007-01-14	LTER 2 Outer 17 m Invertebrate Herbivores Transect 1 Quad 2	LTER 2	Outer 17	1	2	Diadema setosum	0
2007	2007-01-14	LTER 2 Outer 17 m Invertebrate Herbivores Transect 1 Quad 2	LTER 2	Outer 17	1	2	Echinometra mathaei	0
2007	2007-01-14	LTER 2 Outer 17 m Invertebrate Herbivores Transect 1 Quad 2	LTER 2	Outer 17	1	2	Echinostrephus aciculatus	0
2007	2007-01-14	LTER 2 Outer 17 m Invertebrate Herbivores Transect 1 Quad 2	LTER 2	Outer 17	1	2	Echinothrix calamaris	0
2007	2007-01-14	LTER 2 Outer 17 m Invertebrate Herbivores Transect 1 Quad 2	LTER 2	Outer 17	1	2	Echinothrix diadema	0
2007	2007-01-14	LTER 2 Outer 17 m Invertebrate Herbivores Transect 1 Quad 2	LTER 2	Outer 17	1	2	Tectus niloticus	0
2007	2007-01-14	LTER 2 Outer 17 m Invertebrate Herbivores Transect 1 Quad 3	LTER 2	Outer 17	1	3	Acanthaster planci	1
2007	2007-01-14	LTER 2 Outer 17 m Invertebrate Herbivores Transect 1 Quad 3	LTER 2	Outer 17	1	3	Culcita novaeguineae	0
2007	2007-01-14	LTER 2 Outer 17 m Invertebrate Herbivores Transect 1 Quad 3	LTER 2	Outer 17	1	3	Diadema savignyi	0
2007	2007-01-14	LTER 2 Outer 17 m Invertebrate Herbivores Transect 1 Quad 3	LTER 2	Outer 17	1	3	Diadema setosum	0
2007	2007-01-14	LTER 2 Outer 17 m Invertebrate Herbivores Transect 1 Quad 3	LTER 2	Outer 17	1	3	Echinometra mathaei	0
2007	2007-01-14	LTER 2 Outer 17 m Invertebrate Herbivores Transect 1 Quad 3	LTER 2	Outer 17	1	3	Echinostrephus aciculatus	0
2007	2007-01-14	LTER 2 Outer 17 m Invertebrate Herbivores Transect 1 Quad 3	LTER 2	Outer 17	1	3	Echinothrix calamaris	0
2007	2007-01-14	LTER 2 Outer 17 m Invertebrate Herbivores Transect 1 Quad 3	LTER 2	Outer 17	1	3	Echinothrix diadema	0
2007	2007-01-14	LTER 2 Outer 17 m Invertebrate Herbivores Transect 1 Quad 3	LTER 2	Outer 17	1	3	Tectus niloticus	0
2007	2007-01-14	LTER 2 Outer 17 m Invertebrate Herbivores Transect 1 Quad 4	LTER 2	Outer 17	1	4	Acanthaster planci	0
2007	2007-01-14	LTER 2 Outer 17 m Invertebrate Herbivores Transect 1 Quad 4	LTER 2	Outer 17	1	4	Culcita novaeguineae	0
2007	2007-01-14	LTER 2 Outer 17 m Invertebrate Herbivores Transect 1 Quad 4	LTER 2	Outer 17	1	4	Diadema savignyi	0
2007	2007-01-14	LTER 2 Outer 17 m Invertebrate Herbivores Transect 1 Quad 4	LTER 2	Outer 17	1	4	Diadema setosum	0
2007	2007-01-14	LTER 2 Outer 17 m Invertebrate Herbivores Transect 1 Quad 4	LTER 2	Outer 17	1	4	Echinometra mathaei	0
2007	2007-01-14	LTER 2 Outer 17 m Invertebrate Herbivores Transect 1 Quad 4	LTER 2	Outer 17	1	4	Echinostrephus aciculatus	0
2007	2007-01-14	LTER 2 Outer 17 m Invertebrate Herbivores Transect 1 Quad 4	LTER 2	Outer 17	1	4	Echinothrix calamaris	0
2007	2007-01-14	LTER 2 Outer 17 m Invertebrate Herbivores Transect 1 Quad 4	LTER 2	Outer 17	1	4	Echinothrix diadema	0
2007	2007-01-14	LTER 2 Outer 17 m Invertebrate Herbivores Transect 1 Quad 4	LTER 2	Outer 17	1	4	Tectus niloticus	0
2007	2007-01-14	LTER 2 Outer 17 m Invertebrate Herbivores Transect 2 Quad 1	LTER 2	Outer 17	2	1	Acanthaster planci	0
2007	2007-01-14	LTER 2 Outer 17 m Invertebrate Herbivores Transect 2 Quad 1	LTER 2	Outer 17	2	1	Culcita novaeguineae	0
2007	2007-01-14	LTER 2 Outer 17 m Invertebrate Herbivores Transect 2 Quad 1	LTER 2	Outer 17	2	1	Diadema savignyi	0
2007	2007-01-14	LTER 2 Outer 17 m Invertebrate Herbivores Transect 2 Quad 1	LTER 2	Outer 17	2	1	Diadema setosum	0
2007	2007-01-14	LTER 2 Outer 17 m Invertebrate Herbivores Transect 2 Quad 1	LTER 2	Outer 17	2	1	Echinometra mathaei	1
2007	2007-01-14	LTER 2 Outer 17 m Invertebrate Herbivores Transect 2 Quad 1	LTER 2	Outer 17	2	1	Echinostrephus aciculatus	0
2007	2007-01-14	LTER 2 Outer 17 m Invertebrate Herbivores Transect 2 Quad 1	LTER 2	Outer 17	2	1	Echinothrix calamaris	0
2007	2007-01-14	LTER 2 Outer 17 m Invertebrate Herbivores Transect 2 Quad 1	LTER 2	Outer 17	2	1	Echinothrix diadema	0
2007	2007-01-14	LTER 2 Outer 17 m Invertebrate Herbivores Transect 2 Quad 1	LTER 2	Outer 17	2	1	Tectus niloticus	0
2007	2007-01-14	LTER 2 Outer 17 m Invertebrate Herbivores Transect 2 Quad 2	LTER 2	Outer 17	2	2	Acanthaster planci	0
2007	2007-01-14	LTER 2 Outer 17 m Invertebrate Herbivores Transect 2 Quad 2	LTER 2	Outer 17	2	2	Culcita novaeguineae	0
2007	2007-01-14	LTER 2 Outer 17 m Invertebrate Herbivores Transect 2 Quad 2	LTER 2	Outer 17	2	2	Diadema savignyi	0
2007	2007-01-14	LTER 2 Outer 17 m Invertebrate Herbivores Transect 2 Quad 2	LTER 2	Outer 17	2	2	Diadema setosum	0
2007	2007-01-14	LTER 2 Outer 17 m Invertebrate Herbivores Transect 2 Quad 2	LTER 2	Outer 17	2	2	Echinometra mathaei	0
2007	2007-01-14	LTER 2 Outer 17 m Invertebrate Herbivores Transect 2 Quad 2	LTER 2	Outer 17	2	2	Echinostrephus aciculatus	0
2007	2007-01-14	LTER 2 Outer 17 m Invertebrate Herbivores Transect 2 Quad 2	LTER 2	Outer 17	2	2	Echinothrix calamaris	0
2007	2007-01-14	LTER 2 Outer 17 m Invertebrate Herbivores Transect 2 Quad 2	LTER 2	Outer 17	2	2	Echinothrix diadema	0
2007	2007-01-14	LTER 2 Outer 17 m Invertebrate Herbivores Transect 2 Quad 2	LTER 2	Outer 17	2	2	Tectus niloticus	0
2007	2007-01-14	LTER 2 Outer 17 m Invertebrate Herbivores Transect 2 Quad 3	LTER 2	Outer 17	2	3	Acanthaster planci	0
2007	2007-01-14	LTER 2 Outer 17 m Invertebrate Herbivores Transect 2 Quad 3	LTER 2	Outer 17	2	3	Culcita novaeguineae	0
2007	2007-01-14	LTER 2 Outer 17 m Invertebrate Herbivores Transect 2 Quad 3	LTER 2	Outer 17	2	3	Diadema savignyi	0
2007	2007-01-14	LTER 2 Outer 17 m Invertebrate Herbivores Transect 2 Quad 3	LTER 2	Outer 17	2	3	Diadema setosum	0
2007	2007-01-14	LTER 2 Outer 17 m Invertebrate Herbivores Transect 2 Quad 3	LTER 2	Outer 17	2	3	Echinometra mathaei	0
2007	2007-01-14	LTER 2 Outer 17 m Invertebrate Herbivores Transect 2 Quad 3	LTER 2	Outer 17	2	3	Echinostrephus aciculatus	0
2007	2007-01-14	LTER 2 Outer 17 m Invertebrate Herbivores Transect 2 Quad 3	LTER 2	Outer 17	2	3	Echinothrix calamaris	0
2007	2007-01-14	LTER 2 Outer 17 m Invertebrate Herbivores Transect 2 Quad 3	LTER 2	Outer 17	2	3	Echinothrix diadema	0
2007	2007-01-14	LTER 2 Outer 17 m Invertebrate Herbivores Transect 2 Quad 3	LTER 2	Outer 17	2	3	Tectus niloticus	0
2007	2007-01-14	LTER 2 Outer 17 m Invertebrate Herbivores Transect 2 Quad 4	LTER 2	Outer 17	2	4	Acanthaster planci	0
2007	2007-01-14	LTER 2 Outer 17 m Invertebrate Herbivores Transect 2 Quad 4	LTER 2	Outer 17	2	4	Culcita novaeguineae	0
2007	2007-01-14	LTER 2 Outer 17 m Invertebrate Herbivores Transect 2 Quad 4	LTER 2	Outer 17	2	4	Diadema savignyi	0
2007	2007-01-14	LTER 2 Outer 17 m Invertebrate Herbivores Transect 2 Quad 4	LTER 2	Outer 17	2	4	Diadema setosum	0
2007	2007-01-14	LTER 2 Outer 17 m Invertebrate Herbivores Transect 2 Quad 4	LTER 2	Outer 17	2	4	Echinometra mathaei	3
2007	2007-01-14	LTER 2 Outer 17 m Invertebrate Herbivores Transect 2 Quad 4	LTER 2	Outer 17	2	4	Echinostrephus aciculatus	1
2007	2007-01-14	LTER 2 Outer 17 m Invertebrate Herbivores Transect 2 Quad 4	LTER 2	Outer 17	2	4	Echinothrix calamaris	0
2007	2007-01-14	LTER 2 Outer 17 m Invertebrate Herbivores Transect 2 Quad 4	LTER 2	Outer 17	2	4	Echinothrix diadema	0
2007	2007-01-14	LTER 2 Outer 17 m Invertebrate Herbivores Transect 2 Quad 4	LTER 2	Outer 17	2	4	Tectus niloticus	0
2007	2007-01-14	LTER 2 Outer 17 m Invertebrate Herbivores Transect 3 Quad 1	LTER 2	Outer 17	3	1	Acanthaster planci	0
2007	2007-01-14	LTER 2 Outer 17 m Invertebrate Herbivores Transect 3 Quad 1	LTER 2	Outer 17	3	1	Culcita novaeguineae	0
2007	2007-01-14	LTER 2 Outer 17 m Invertebrate Herbivores Transect 3 Quad 1	LTER 2	Outer 17	3	1	Diadema savignyi	0
2007	2007-01-14	LTER 2 Outer 17 m Invertebrate Herbivores Transect 3 Quad 1	LTER 2	Outer 17	3	1	Diadema setosum	0
2007	2007-01-14	LTER 2 Outer 17 m Invertebrate Herbivores Transect 3 Quad 1	LTER 2	Outer 17	3	1	Echinometra mathaei	1
2007	2007-01-14	LTER 2 Outer 17 m Invertebrate Herbivores Transect 3 Quad 1	LTER 2	Outer 17	3	1	Echinostrephus aciculatus	0
2007	2007-01-14	LTER 2 Outer 17 m Invertebrate Herbivores Transect 3 Quad 1	LTER 2	Outer 17	3	1	Echinothrix calamaris	0
2007	2007-01-14	LTER 2 Outer 17 m Invertebrate Herbivores Transect 3 Quad 1	LTER 2	Outer 17	3	1	Echinothrix diadema	0
2007	2007-01-14	LTER 2 Outer 17 m Invertebrate Herbivores Transect 3 Quad 1	LTER 2	Outer 17	3	1	Tectus niloticus	0
2007	2007-01-14	LTER 2 Outer 17 m Invertebrate Herbivores Transect 3 Quad 2	LTER 2	Outer 17	3	2	Acanthaster planci	0
2007	2007-01-14	LTER 2 Outer 17 m Invertebrate Herbivores Transect 3 Quad 2	LTER 2	Outer 17	3	2	Culcita novaeguineae	0
2007	2007-01-14	LTER 2 Outer 17 m Invertebrate Herbivores Transect 3 Quad 2	LTER 2	Outer 17	3	2	Diadema savignyi	0
2007	2007-01-14	LTER 2 Outer 17 m Invertebrate Herbivores Transect 3 Quad 2	LTER 2	Outer 17	3	2	Diadema setosum	0
2007	2007-01-14	LTER 2 Outer 17 m Invertebrate Herbivores Transect 3 Quad 2	LTER 2	Outer 17	3	2	Echinometra mathaei	1
2007	2007-01-14	LTER 2 Outer 17 m Invertebrate Herbivores Transect 3 Quad 2	LTER 2	Outer 17	3	2	Echinostrephus aciculatus	0
2007	2007-01-14	LTER 2 Outer 17 m Invertebrate Herbivores Transect 3 Quad 2	LTER 2	Outer 17	3	2	Echinothrix calamaris	0
2007	2007-01-14	LTER 2 Outer 17 m Invertebrate Herbivores Transect 3 Quad 2	LTER 2	Outer 17	3	2	Echinothrix diadema	1
2007	2007-01-14	LTER 2 Outer 17 m Invertebrate Herbivores Transect 3 Quad 2	LTER 2	Outer 17	3	2	Tectus niloticus	0
2007	2007-01-14	LTER 2 Outer 17 m Invertebrate Herbivores Transect 3 Quad 3	LTER 2	Outer 17	3	3	Acanthaster planci	0
2007	2007-01-14	LTER 2 Outer 17 m Invertebrate Herbivores Transect 3 Quad 3	LTER 2	Outer 17	3	3	Culcita novaeguineae	0
2007	2007-01-14	LTER 2 Outer 17 m Invertebrate Herbivores Transect 3 Quad 3	LTER 2	Outer 17	3	3	Diadema savignyi	0
2007	2007-01-14	LTER 2 Outer 17 m Invertebrate Herbivores Transect 3 Quad 3	LTER 2	Outer 17	3	3	Diadema setosum	0
2007	2007-01-14	LTER 2 Outer 17 m Invertebrate Herbivores Transect 3 Quad 3	LTER 2	Outer 17	3	3	Echinometra mathaei	0
2007	2007-01-14	LTER 2 Outer 17 m Invertebrate Herbivores Transect 3 Quad 3	LTER 2	Outer 17	3	3	Echinostrephus aciculatus	0
2007	2007-01-14	LTER 2 Outer 17 m Invertebrate Herbivores Transect 3 Quad 3	LTER 2	Outer 17	3	3	Echinothrix calamaris	0
2007	2007-01-14	LTER 2 Outer 17 m Invertebrate Herbivores Transect 3 Quad 3	LTER 2	Outer 17	3	3	Echinothrix diadema	0
2007	2007-01-14	LTER 2 Outer 17 m Invertebrate Herbivores Transect 3 Quad 3	LTER 2	Outer 17	3	3	Tectus niloticus	0
2007	2007-01-14	LTER 2 Outer 17 m Invertebrate Herbivores Transect 3 Quad 4	LTER 2	Outer 17	3	4	Acanthaster planci	0
2007	2007-01-14	LTER 2 Outer 17 m Invertebrate Herbivores Transect 3 Quad 4	LTER 2	Outer 17	3	4	Culcita novaeguineae	0
2007	2007-01-14	LTER 2 Outer 17 m Invertebrate Herbivores Transect 3 Quad 4	LTER 2	Outer 17	3	4	Diadema savignyi	0
2007	2007-01-14	LTER 2 Outer 17 m Invertebrate Herbivores Transect 3 Quad 4	LTER 2	Outer 17	3	4	Diadema setosum	0
2007	2007-01-14	LTER 2 Outer 17 m Invertebrate Herbivores Transect 3 Quad 4	LTER 2	Outer 17	3	4	Echinometra mathaei	4
2007	2007-01-14	LTER 2 Outer 17 m Invertebrate Herbivores Transect 3 Quad 4	LTER 2	Outer 17	3	4	Echinostrephus aciculatus	0
2007	2007-01-14	LTER 2 Outer 17 m Invertebrate Herbivores Transect 3 Quad 4	LTER 2	Outer 17	3	4	Echinothrix calamaris	0
2007	2007-01-14	LTER 2 Outer 17 m Invertebrate Herbivores Transect 3 Quad 4	LTER 2	Outer 17	3	4	Echinothrix diadema	0
2007	2007-01-14	LTER 2 Outer 17 m Invertebrate Herbivores Transect 3 Quad 4	LTER 2	Outer 17	3	4	Tectus niloticus	0
2007	2007-01-14	LTER 2 Outer 17 m Invertebrate Herbivores Transect 4 Quad 1	LTER 2	Outer 17	4	1	Acanthaster planci	0
2007	2007-01-14	LTER 2 Outer 17 m Invertebrate Herbivores Transect 4 Quad 1	LTER 2	Outer 17	4	1	Culcita novaeguineae	0
2007	2007-01-14	LTER 2 Outer 17 m Invertebrate Herbivores Transect 4 Quad 1	LTER 2	Outer 17	4	1	Diadema savignyi	0
2007	2007-01-14	LTER 2 Outer 17 m Invertebrate Herbivores Transect 4 Quad 1	LTER 2	Outer 17	4	1	Diadema setosum	0
2007	2007-01-14	LTER 2 Outer 17 m Invertebrate Herbivores Transect 4 Quad 1	LTER 2	Outer 17	4	1	Echinometra mathaei	0
2007	2007-01-14	LTER 2 Outer 17 m Invertebrate Herbivores Transect 4 Quad 1	LTER 2	Outer 17	4	1	Echinostrephus aciculatus	0
2007	2007-01-14	LTER 2 Outer 17 m Invertebrate Herbivores Transect 4 Quad 1	LTER 2	Outer 17	4	1	Echinothrix calamaris	0
2007	2007-01-14	LTER 2 Outer 17 m Invertebrate Herbivores Transect 4 Quad 1	LTER 2	Outer 17	4	1	Echinothrix diadema	0
2007	2007-01-14	LTER 2 Outer 17 m Invertebrate Herbivores Transect 4 Quad 1	LTER 2	Outer 17	4	1	Tectus niloticus	0
2007	2007-01-14	LTER 2 Outer 17 m Invertebrate Herbivores Transect 4 Quad 2	LTER 2	Outer 17	4	2	Acanthaster planci	0
2007	2007-01-14	LTER 2 Outer 17 m Invertebrate Herbivores Transect 4 Quad 2	LTER 2	Outer 17	4	2	Culcita novaeguineae	0
2007	2007-01-14	LTER 2 Outer 17 m Invertebrate Herbivores Transect 4 Quad 2	LTER 2	Outer 17	4	2	Diadema savignyi	0
2007	2007-01-14	LTER 2 Outer 17 m Invertebrate Herbivores Transect 4 Quad 2	LTER 2	Outer 17	4	2	Diadema setosum	0
2007	2007-01-14	LTER 2 Outer 17 m Invertebrate Herbivores Transect 4 Quad 2	LTER 2	Outer 17	4	2	Echinometra mathaei	0
2007	2007-01-14	LTER 2 Outer 17 m Invertebrate Herbivores Transect 4 Quad 2	LTER 2	Outer 17	4	2	Echinostrephus aciculatus	0
2007	2007-01-14	LTER 2 Outer 17 m Invertebrate Herbivores Transect 4 Quad 2	LTER 2	Outer 17	4	2	Echinothrix calamaris	0
2007	2007-01-14	LTER 2 Outer 17 m Invertebrate Herbivores Transect 4 Quad 2	LTER 2	Outer 17	4	2	Echinothrix diadema	1
2007	2007-01-14	LTER 2 Outer 17 m Invertebrate Herbivores Transect 4 Quad 2	LTER 2	Outer 17	4	2	Tectus niloticus	0
2007	2007-01-14	LTER 2 Outer 17 m Invertebrate Herbivores Transect 4 Quad 3	LTER 2	Outer 17	4	3	Acanthaster planci	0
2007	2007-01-14	LTER 2 Outer 17 m Invertebrate Herbivores Transect 4 Quad 3	LTER 2	Outer 17	4	3	Culcita novaeguineae	0
2007	2007-01-14	LTER 2 Outer 17 m Invertebrate Herbivores Transect 4 Quad 3	LTER 2	Outer 17	4	3	Diadema savignyi	1
2007	2007-01-14	LTER 2 Outer 17 m Invertebrate Herbivores Transect 4 Quad 3	LTER 2	Outer 17	4	3	Diadema setosum	0
2007	2007-01-14	LTER 2 Outer 17 m Invertebrate Herbivores Transect 4 Quad 3	LTER 2	Outer 17	4	3	Echinometra mathaei	0
2007	2007-01-14	LTER 2 Outer 17 m Invertebrate Herbivores Transect 4 Quad 3	LTER 2	Outer 17	4	3	Echinostrephus aciculatus	0
2007	2007-01-14	LTER 2 Outer 17 m Invertebrate Herbivores Transect 4 Quad 3	LTER 2	Outer 17	4	3	Echinothrix calamaris	0
2007	2007-01-14	LTER 2 Outer 17 m Invertebrate Herbivores Transect 4 Quad 3	LTER 2	Outer 17	4	3	Echinothrix diadema	0
2007	2007-01-14	LTER 2 Outer 17 m Invertebrate Herbivores Transect 4 Quad 3	LTER 2	Outer 17	4	3	Tectus niloticus	0
2007	2007-01-14	LTER 2 Outer 17 m Invertebrate Herbivores Transect 4 Quad 4	LTER 2	Outer 17	4	4	Acanthaster planci	0
2007	2007-01-14	LTER 2 Outer 17 m Invertebrate Herbivores Transect 4 Quad 4	LTER 2	Outer 17	4	4	Culcita novaeguineae	0
2007	2007-01-14	LTER 2 Outer 17 m Invertebrate Herbivores Transect 4 Quad 4	LTER 2	Outer 17	4	4	Diadema savignyi	0
2007	2007-01-14	LTER 2 Outer 17 m Invertebrate Herbivores Transect 4 Quad 4	LTER 2	Outer 17	4	4	Diadema setosum	0
2007	2007-01-14	LTER 2 Outer 17 m Invertebrate Herbivores Transect 4 Quad 4	LTER 2	Outer 17	4	4	Echinometra mathaei	0
2007	2007-01-14	LTER 2 Outer 17 m Invertebrate Herbivores Transect 4 Quad 4	LTER 2	Outer 17	4	4	Echinostrephus aciculatus	0
2007	2007-01-14	LTER 2 Outer 17 m Invertebrate Herbivores Transect 4 Quad 4	LTER 2	Outer 17	4	4	Echinothrix calamaris	0
2007	2007-01-14	LTER 2 Outer 17 m Invertebrate Herbivores Transect 4 Quad 4	LTER 2	Outer 17	4	4	Echinothrix diadema	0
2007	2007-01-14	LTER 2 Outer 17 m Invertebrate Herbivores Transect 4 Quad 4	LTER 2	Outer 17	4	4	Tectus niloticus	0
2007	2007-01-14	LTER 2 Outer 17 m Invertebrate Herbivores Transect 5 Quad 1	LTER 2	Outer 17	5	1	Acanthaster planci	0
2007	2007-01-14	LTER 2 Outer 17 m Invertebrate Herbivores Transect 5 Quad 1	LTER 2	Outer 17	5	1	Culcita novaeguineae	0
2007	2007-01-14	LTER 2 Outer 17 m Invertebrate Herbivores Transect 5 Quad 1	LTER 2	Outer 17	5	1	Diadema savignyi	0
2007	2007-01-14	LTER 2 Outer 17 m Invertebrate Herbivores Transect 5 Quad 1	LTER 2	Outer 17	5	1	Diadema setosum	0
2007	2007-01-14	LTER 2 Outer 17 m Invertebrate Herbivores Transect 5 Quad 1	LTER 2	Outer 17	5	1	Echinometra mathaei	1
2007	2007-01-14	LTER 2 Outer 17 m Invertebrate Herbivores Transect 5 Quad 1	LTER 2	Outer 17	5	1	Echinostrephus aciculatus	0
2007	2007-01-14	LTER 2 Outer 17 m Invertebrate Herbivores Transect 5 Quad 1	LTER 2	Outer 17	5	1	Echinothrix calamaris	0
2007	2007-01-14	LTER 2 Outer 17 m Invertebrate Herbivores Transect 5 Quad 1	LTER 2	Outer 17	5	1	Echinothrix diadema	0
2007	2007-01-14	LTER 2 Outer 17 m Invertebrate Herbivores Transect 5 Quad 1	LTER 2	Outer 17	5	1	Tectus niloticus	0
2007	2007-01-14	LTER 2 Outer 17 m Invertebrate Herbivores Transect 5 Quad 2	LTER 2	Outer 17	5	2	Acanthaster planci	0
2007	2007-01-14	LTER 2 Outer 17 m Invertebrate Herbivores Transect 5 Quad 2	LTER 2	Outer 17	5	2	Culcita novaeguineae	0
2007	2007-01-14	LTER 2 Outer 17 m Invertebrate Herbivores Transect 5 Quad 2	LTER 2	Outer 17	5	2	Diadema savignyi	0
2007	2007-01-14	LTER 2 Outer 17 m Invertebrate Herbivores Transect 5 Quad 2	LTER 2	Outer 17	5	2	Diadema setosum	0
2007	2007-01-14	LTER 2 Outer 17 m Invertebrate Herbivores Transect 5 Quad 2	LTER 2	Outer 17	5	2	Echinometra mathaei	0
2007	2007-01-14	LTER 2 Outer 17 m Invertebrate Herbivores Transect 5 Quad 2	LTER 2	Outer 17	5	2	Echinostrephus aciculatus	0
2007	2007-01-14	LTER 2 Outer 17 m Invertebrate Herbivores Transect 5 Quad 2	LTER 2	Outer 17	5	2	Echinothrix calamaris	0
2007	2007-01-14	LTER 2 Outer 17 m Invertebrate Herbivores Transect 5 Quad 2	LTER 2	Outer 17	5	2	Echinothrix diadema	0
2007	2007-01-14	LTER 2 Outer 17 m Invertebrate Herbivores Transect 5 Quad 2	LTER 2	Outer 17	5	2	Tectus niloticus	0
2007	2007-01-14	LTER 2 Outer 17 m Invertebrate Herbivores Transect 5 Quad 3	LTER 2	Outer 17	5	3	Acanthaster planci	0
2007	2007-01-14	LTER 2 Outer 17 m Invertebrate Herbivores Transect 5 Quad 3	LTER 2	Outer 17	5	3	Culcita novaeguineae	0
2007	2007-01-14	LTER 2 Outer 17 m Invertebrate Herbivores Transect 5 Quad 3	LTER 2	Outer 17	5	3	Diadema savignyi	0
2007	2007-01-14	LTER 2 Outer 17 m Invertebrate Herbivores Transect 5 Quad 3	LTER 2	Outer 17	5	3	Diadema setosum	0
2007	2007-01-14	LTER 2 Outer 17 m Invertebrate Herbivores Transect 5 Quad 3	LTER 2	Outer 17	5	3	Echinometra mathaei	0
2007	2007-01-14	LTER 2 Outer 17 m Invertebrate Herbivores Transect 5 Quad 3	LTER 2	Outer 17	5	3	Echinostrephus aciculatus	0
2007	2007-01-14	LTER 2 Outer 17 m Invertebrate Herbivores Transect 5 Quad 3	LTER 2	Outer 17	5	3	Echinothrix calamaris	0
2007	2007-01-14	LTER 2 Outer 17 m Invertebrate Herbivores Transect 5 Quad 3	LTER 2	Outer 17	5	3	Echinothrix diadema	0
2007	2007-01-14	LTER 2 Outer 17 m Invertebrate Herbivores Transect 5 Quad 3	LTER 2	Outer 17	5	3	Tectus niloticus	0
[truncated: 19,563 more rows]
